# Supplementary material for: Crystal structure of tetrakis­(acetyl­acetonato)di­chloridodi-μ3-methano­lato-tetra-μ2-methano­lato-tetra­iron(III)
Source: Acta Crystallogr E Crystallogr Commun. 2015 Jul 29;71(Pt 8):976–9. doi: 10.1107/S2056989015013535 (PMC4571370; doi:10.1107/S2056989015013535)
Supplement: Supplementary file 1 [file e-71-00976-sup1.cif]

##############################################################################
#                                                                            #
# This CIF contains the data in a paper accepted for publication in          #
# Acta Crystallographica Section E. It conforms to the requirements of       #
# Notes for Authors for Acta Crystallographica Section E, and has been       #
# peer reviewed under the auspices of the IUCr Commission on Journals.       #
#                                                                            #
# Full details of the Crystallographic Information File format               #
# are given in the paper "The Crystallographic Information File (CIF):       #
# a New Standard Archive File for Crystallography" by S. R. Hall, F. H.      #
# Allen and I. D. Brown [Acta Cryst. (1991), A47, 655-685].                  #
#                                                                            #
# The current version of the core CIF dictionary is obtainable from          #
# ftp://ftp.iucr.org/pub/cif_core.dic.                                       #
#                                                                            #
# Software is freely available for graphical display of the structure(s)     #
# in this CIF. For information consult the CIF software page                 #
# http://www.iucr.org/resources/cif/software.                                #
#                                                                            #
# This file may be used for bona fide research purposes within the           #
# scientific community so long as proper attribution is given to the journal # 
# article from which it was obtained.                                        #
#                                                                            #
##############################################################################
data_I
_audit_creation_method     SHELXL-2014/6
_journal_date_recd_electronic     2015-06-26
_journal_date_accepted     2015-07-14
_journal_name_full     'Acta Crystallographica, Section E'
_journal_year     2015
_journal_volume     71
_journal_issue      8
_journal_page_first     976
_journal_page_last     979
_journal_paper_category     GM
_journal_paper_doi     10.1107/S2056989015013535
_journal_coeditor_code     CV5491
_publ_contact_author
;
Danielle L. Gray
University of Illinois
School of Chemical Sciences, Box 59-1
505 South Mathews Avenue
Urbana, Illinois  61801
USA
;
_publ_contact_author_email     dgray@illinois.edu
_publ_contact_author_phone     '1  217 244 1708'
_publ_section_title
;\
Crystal structure of
tetrakis(acetylacetonato)dichloridodi-\m~3~-methanolato-tetra-\m~2~-\
methanolato-tetrairon(III)
;
_publ_section_title_footnote     .
loop_
    _publ_author_name
    _publ_author_footnote
    _publ_author_address
    'Richers, Casseday P.' .
;
School of Chemical Sciences
University of Illinois at Urbana-Champaign
Urbana, Illinois 61801
USA
;
    'Bertke, Jeffery A.' .
;
School of Chemical Sciences
University of Illinois at Urbana-Champaign
Urbana, Illinois 61801
USA
;
    'Gray, Danielle L.' .
;
School of Chemical Sciences
University of Illinois at Urbana-Champaign
Urbana, Illinois 61801
USA
;
    'Rauchfuss, Thomas B.' .
;
School of Chemical Sciences
University of Illinois at Urbana-Champaign
Urbana, Illinois 61801
USA
;
_publ_section_synopsis
;
The molecular structure of [Fe~4~Cl~2~(acac)~4~(OMe)~6~] (acac =
acetylacetonate) consists of a face-sharing double cubane cluster with two
opposite corners missing. Weak C---H...Cl intermolecular interactions result
in a two-dimensional extended sheet structure normal to the <i>b</i> axis.
;
_database_code_depnum_ccdc_archive     'CCDC 1412851'
_chemical_name_systematic
;\
Tetrakis(acetylacetonato)dichloridodi-\m~3~-methanolato-tetra-\m~2~-\
methanolato-tetrairon(III)
;
_chemical_name_common     ?
_chemical_formula_moiety     'C26 H46 Cl2 Fe4 O14'
_chemical_formula_sum     'C26 H46 Cl2 Fe4 O14'
_chemical_formula_structural     ?
_chemical_formula_analytical     ?
_chemical_formula_iupac     '[Fe4 (C5 H7 O2)4 (C H3 O)6 Cl2]'
_chemical_formula_weight     876.93
_chemical_melting_point     ?
_shelx_space_group_comment
;
The symmetry employed for this shelxl refinement is uniquely defined
by the following loop, which should always be used as a source of
symmetry information in preference to the above space-group names.
They are only intended as comments.
;
_space_group_crystal_system     orthorhombic
_space_group_name_H-M_alt     'P b c a'
_space_group_name_Hall     '-P 2ac 2ab'
loop_
    _space_group_symop_operation_xyz
    'x, y, z'
    '-x+1/2, -y, z+1/2'
    '-x, y+1/2, -z+1/2'
    'x+1/2, -y+1/2, -z'
    '-x, -y, -z'
    'x-1/2, y, -z-1/2'
    'x, -y-1/2, z-1/2'
    '-x-1/2, y-1/2, z'
_cell_length_a     14.0714(6)
_cell_length_b     12.1888(4)
_cell_length_c     21.3543(7)
_cell_angle_alpha     90
_cell_angle_beta     90
_cell_angle_gamma     90
_cell_volume     3662.6(2)
_cell_formula_units_Z     4
_cell_measurement_reflns_used     9882
_cell_measurement_theta_min     2.39
_cell_measurement_theta_max     28.31
_cell_measurement_temperature     102(2)
_exptl_crystal_description     'prism'
_exptl_crystal_colour     'orange'
_exptl_crystal_size_max     0.379
_exptl_crystal_size_mid     0.373
_exptl_crystal_size_min     0.232
_exptl_crystal_density_diffrn     1.590
_exptl_crystal_density_meas     ?
_exptl_crystal_density_method     'not measured'
_exptl_crystal_F_000     1808
loop_
    _exptl_crystal_face_index_h
    _exptl_crystal_face_index_k
    _exptl_crystal_face_index_l
    _exptl_crystal_face_perp_dist
    0.00 1.00 0.00 0.2150
    0.00 -1.00 0.00 0.1950
    1.00 0.00 0.00 0.2100
    -1.00 0.00 0.00 0.2170
    0.00 0.00 -1.00 0.1160
    0.00 0.00 1.00 0.1110
    0.00 1.00 -1.00 0.1950
    0.00 1.00 1.00 0.2030
    0.00 -1.00 -2.00 0.1560
    0.00 -1.00 1.00 0.1780
    -2.00 -2.00 1.00 0.1600
    2.00 2.00 -1.00 0.1740
    -2.00 1.00 -1.00 0.1750
    2.00 -1.00 1.00 0.1810
    1.00 -1.00 2.00 0.1500
    -1.00 1.00 -2.00 0.1520
    1.00 -1.00 -1.00 0.1690
    -1.00 1.00 1.00 0.1550
    -1.00 -1.00 -2.00 0.1460
    1.00 1.00 2.00 0.1670
_exptl_absorpt_coefficient_mu     1.758
_exptl_absorpt_correction_type     integration
_exptl_absorpt_process_details
;
(SADABS; Bruker, 2012)
;
_shelx_estimated_absorpt_T_min     0.555
_shelx_estimated_absorpt_T_max     0.686
_exptl_absorpt_correction_T_min     0.5683
_exptl_absorpt_correction_T_max     0.7177
_exptl_special_details
;
One distinct cell was identified using <i>APEX2</i> (Bruker, 2013). Four frame
series were integrated and filtered for statistical outliers using
<i>SAINT</i> (Bruker, 2013) then corrected for absorption by integration using
<i>SADABS</i> v2012/1 (Bruker, 2012). No decay correction was applied.
;
_diffrn_ambient_temperature     102(2)
_diffrn_radiation_type     'MoK\a'
_diffrn_radiation_wavelength     0.71073
_diffrn_radiation_source     'microfocus sealed tube'
_diffrn_radiation_monochromator     'multilayer mirrors'
_diffrn_measurement_device_type     ?
_diffrn_measurement_device     'Bruker D8 Venture/Photon 100'
_diffrn_measurement_method     'profile data from \f and \w scans'
_diffrn_detector_area_resol_mean     ?
_diffrn_reflns_number     46682
_diffrn_reflns_av_R_equivalents     0.0598
_diffrn_reflns_theta_min     2.920
_diffrn_reflns_theta_max     28.331
_diffrn_reflns_theta_full     25.242
_diffrn_measured_fraction_theta_max     0.998
_diffrn_measured_fraction_theta_full     0.999
_diffrn_reflns_limit_h_min     -18
_diffrn_reflns_limit_h_max     18
_diffrn_reflns_limit_k_min     -15
_diffrn_reflns_limit_k_max     16
_diffrn_reflns_limit_l_min     -28
_diffrn_reflns_limit_l_max     28
_diffrn_standards_number     ?
_diffrn_standards_interval_time     ?
_diffrn_standards_decay_%     ?
_refine_special_details
;
Structure was phased by intrinsic phasing methods (XT, Sheldrick, 2013).
Systematic conditions suggested the unambiguous space group. The space group
choice was confirmed by successful convergence of the full-matrix
least-squares refinement on <i>F</i>^2^. The final difference Fourier had no
significant features. A final analysis of variance between observed and
calculated structure factors showed little dependence on amplitude or
resolution.
;
_reflns_number_total     4559
_reflns_number_gt     3837
_reflns_threshold_expression     'I > 2\s(I)'
_refine_ls_structure_factor_coef     Fsqd
_refine_ls_matrix_type     full
_refine_ls_R_factor_all     0.0400
_refine_ls_R_factor_gt     0.0282
_refine_ls_wR_factor_gt     0.0658
_refine_ls_wR_factor_ref     0.0699
_refine_ls_goodness_of_fit_ref     1.044
_refine_ls_restrained_S_all     1.044
_refine_ls_number_reflns     4559
_refine_ls_number_parameters     215
_refine_ls_number_restraints     0
_refine_ls_hydrogen_treatment     constr
_refine_ls_weighting_scheme     calc
_refine_ls_weighting_details
              'w=1/[\s^2^(Fo^2^)+(0.0352P)^2^+1.8648P] where P=(Fo^2^+2Fc^2^)/3'
_atom_sites_solution_hydrogens     geom
_atom_sites_solution_primary     ?
_atom_sites_solution_secondary     ?
_refine_ls_shift/su_max     0.001
_refine_ls_shift/su_mean     0.000
_refine_diff_density_max     0.387
_refine_diff_density_min     -0.336
_refine_ls_extinction_method     none
_refine_ls_extinction_coef     .
_refine_ls_abs_structure_details     ?
loop_
    _atom_type_symbol
    _atom_type_description
    _atom_type_scat_dispersion_real
    _atom_type_scat_dispersion_imag
    _atom_type_scat_source
    'C' 'C' 0.0033 0.0016
                         'International Tables Vol C Tables 4.2.6.8 and 6.1.1.4'
    'H' 'H' 0.0000 0.0000
                         'International Tables Vol C Tables 4.2.6.8 and 6.1.1.4'
    'O' 'O' 0.0106 0.0060
                         'International Tables Vol C Tables 4.2.6.8 and 6.1.1.4'
    'Cl' 'Cl' 0.1484 0.1585
                         'International Tables Vol C Tables 4.2.6.8 and 6.1.1.4'
    'Fe' 'Fe' 0.3463 0.8444
                         'International Tables Vol C Tables 4.2.6.8 and 6.1.1.4'
_computing_data_collection
;
APEX2 (Bruker, 2013)
;
_computing_cell_refinement
;
SAINT (Bruker, 2013)
;
_computing_data_reduction
;
SAINT (Bruker, 2013),
XPREP (Bruker, 2013),
SADABS (Bruker, 2012) and
TWINABS (Bruker, 2012)
;
_computing_structure_solution
;
SHELXTL (Sheldrick, 2015a)
;
_computing_structure_refinement
;
SHELXL2013 (Sheldrick, 2015b)
;
_computing_molecular_graphics
;
SHELXTL (Bruker, 2013) and CrystalMaker (CrystalMaker, 2014)
;
_computing_publication_material
;
XCIF (Bruker, 2013) and publCIF (Westrip, 2010)
;
loop_
    _atom_site_type_symbol
    _atom_site_label
    _atom_site_fract_x
    _atom_site_fract_y
    _atom_site_fract_z
    _atom_site_U_iso_or_equiv
    _atom_site_adp_type
    _atom_site_calc_flag
    _atom_site_occupancy
    _atom_site_disorder_assembly
    _atom_site_disorder_group
    Fe Fe1 0.44600(2) 0.60052(2) 0.38841(2) 0.01161(7) Uani d 1 . .
    Fe Fe2 0.49483(2) 0.38287(2) 0.46636(2) 0.01051(7) Uani d 1 . .
    Cl Cl1 0.31634(3) 0.65927(4) 0.33408(2) 0.01952(11) Uani d 1 . .
    O O1 0.52694(10) 0.73202(11) 0.37204(6) 0.0177(3) Uani d 1 . .
    O O2 0.51458(9) 0.52865(11) 0.31778(6) 0.0170(3) Uani d 1 . .
    O O3 0.39890(9) 0.45244(10) 0.41172(5) 0.0126(2) Uani d 1 . .
    O O4 0.55491(8) 0.53740(10) 0.45395(5) 0.0106(2) Uani d 1 . .
    O O5 0.59118(9) 0.33767(10) 0.52897(5) 0.0130(3) Uani d 1 . .
    O O6 0.41693(9) 0.25001(10) 0.47819(6) 0.0158(3) Uani d 1 . .
    O O7 0.56371(9) 0.31011(10) 0.39767(6) 0.0153(3) Uani d 1 . .
    C C1 0.63600(17) 0.85947(17) 0.33019(11) 0.0306(5) Uani d 1 . .
    H H1A 0.5958 0.9116 0.3530 0.046 Uiso calc 1 . .
    H H1B 0.6452 0.8854 0.2872 0.046 Uiso calc 1 . .
    H H1C 0.6978 0.8535 0.3511 0.046 Uiso calc 1 . .
    C C2 0.58856(14) 0.74858(16) 0.32912(9) 0.0190(4) Uani d 1 . .
    C C3 0.61526(14) 0.67189(17) 0.28427(9) 0.0204(4) Uani d 1 . .
    H H3 0.6604 0.6933 0.2535 0.024 Uiso calc 1 . .
    C C4 0.57959(13) 0.56530(16) 0.28188(8) 0.0169(4) Uani d 1 . .
    C C5 0.61965(15) 0.48447(18) 0.23600(9) 0.0246(4) Uani d 1 . .
    H H5A 0.6607 0.4323 0.2581 0.037 Uiso calc 1 . .
    H H5B 0.6568 0.5236 0.2042 0.037 Uiso calc 1 . .
    H H5C 0.5676 0.4447 0.2157 0.037 Uiso calc 1 . .
    C C6 0.34499(14) 0.38938(16) 0.36761(9) 0.0201(4) Uani d 1 . .
    H H6A 0.3847 0.3723 0.3312 0.030 Uiso calc 1 . .
    H H6B 0.2894 0.4317 0.3541 0.030 Uiso calc 1 . .
    H H6C 0.3240 0.3210 0.3874 0.030 Uiso calc 1 . .
    C C7 0.65434(12) 0.54563(16) 0.43948(8) 0.0151(4) Uani d 1 . .
    H H7A 0.6918 0.5215 0.4756 0.023 Uiso calc 1 . .
    H H7B 0.6701 0.6220 0.4296 0.023 Uiso calc 1 . .
    H H7C 0.6690 0.4990 0.4034 0.023 Uiso calc 1 . .
    C C8 0.63734(16) 0.23375(17) 0.52457(10) 0.0242(5) Uani d 1 . .
    H H8A 0.5895 0.1754 0.5233 0.036 Uiso calc 1 . .
    H H8B 0.6785 0.2232 0.5611 0.036 Uiso calc 1 . .
    H H8C 0.6757 0.2313 0.4863 0.036 Uiso calc 1 . .
    C C9 0.35287(16) 0.07273(17) 0.46844(10) 0.0258(5) Uani d 1 . .
    H H9A 0.3624 0.0571 0.5130 0.039 Uiso calc 1 . .
    H H9B 0.3634 0.0057 0.4440 0.039 Uiso calc 1 . .
    H H9C 0.2878 0.0987 0.4617 0.039 Uiso calc 1 . .
    C C10 0.42174(14) 0.15947(15) 0.44786(9) 0.0171(4) Uani d 1 . .
    C C11 0.48468(15) 0.13917(15) 0.39877(9) 0.0198(4) Uani d 1 . .
    H H11 0.4823 0.0689 0.3796 0.024 Uiso calc 1 . .
    C C12 0.55074(14) 0.21388(16) 0.37582(9) 0.0175(4) Uani d 1 . .
    C C13 0.61370(17) 0.18240(18) 0.32192(10) 0.0286(5) Uani d 1 . .
    H H13A 0.6064 0.2360 0.2881 0.043 Uiso calc 1 . .
    H H13B 0.5957 0.1095 0.3067 0.043 Uiso calc 1 . .
    H H13C 0.6801 0.1812 0.3358 0.043 Uiso calc 1 . .
loop_
    _atom_site_aniso_label
    _atom_site_aniso_U_11
    _atom_site_aniso_U_22
    _atom_site_aniso_U_33
    _atom_site_aniso_U_12
    _atom_site_aniso_U_13
    _atom_site_aniso_U_23
    Fe1 0.01076(13) 0.01374(13) 0.01034(12) -0.00004(9) 0.00102(9) 0.00161(9)
    Fe2 0.01094(13) 0.01008(12) 0.01050(13) -0.00020(9) 0.00027(9) -0.00061(9)
    Cl1 0.0182(2) 0.0259(2) 0.0145(2) 0.00438(18) -0.00364(17) 0.00256(17)
    O1 0.0174(7) 0.0180(7) 0.0179(7) -0.0018(5) 0.0040(5) 0.0027(5)
    O2 0.0156(7) 0.0208(7) 0.0146(6) 0.0001(5) 0.0040(5) 0.0015(5)
    O3 0.0119(6) 0.0147(6) 0.0112(6) -0.0025(5) -0.0017(5) -0.0005(5)
    O4 0.0074(6) 0.0125(6) 0.0121(6) -0.0004(5) 0.0015(4) 0.0004(5)
    O5 0.0127(6) 0.0126(6) 0.0138(6) 0.0031(5) -0.0001(5) -0.0005(5)
    O6 0.0164(7) 0.0139(6) 0.0171(6) -0.0030(5) 0.0016(5) 0.0001(5)
    O7 0.0166(7) 0.0144(6) 0.0149(6) -0.0002(5) 0.0029(5) -0.0029(5)
    C1 0.0292(12) 0.0239(11) 0.0388(13) -0.0074(9) 0.0114(10) 0.0021(9)
    C2 0.0147(9) 0.0205(10) 0.0216(10) -0.0003(8) -0.0005(8) 0.0080(8)
    C3 0.0154(10) 0.0280(10) 0.0177(9) -0.0016(8) 0.0047(7) 0.0064(8)
    C4 0.0134(9) 0.0268(10) 0.0105(8) 0.0042(8) -0.0008(7) 0.0044(7)
    C5 0.0230(11) 0.0302(11) 0.0205(10) 0.0037(9) 0.0077(8) -0.0007(8)
    C6 0.0198(10) 0.0216(10) 0.0191(9) -0.0059(8) -0.0080(8) -0.0011(7)
    C7 0.0076(8) 0.0205(9) 0.0172(9) -0.0002(7) 0.0020(7) 0.0018(7)
    C8 0.0272(11) 0.0190(10) 0.0263(11) 0.0127(8) -0.0064(9) -0.0051(8)
    C9 0.0244(11) 0.0176(10) 0.0353(12) -0.0064(8) 0.0005(9) 0.0005(8)
    C10 0.0164(9) 0.0131(9) 0.0217(9) -0.0005(7) -0.0053(7) 0.0014(7)
    C11 0.0236(11) 0.0129(9) 0.0229(10) -0.0008(7) -0.0019(8) -0.0056(7)
    C12 0.0193(10) 0.0182(9) 0.0151(9) 0.0044(8) -0.0013(7) -0.0035(7)
    C13 0.0334(13) 0.0252(11) 0.0274(11) 0.0016(9) 0.0113(9) -0.0107(9)
_geom_special_details
;
All e.s.d.'s (except the e.s.d. in the dihedral angle between two l.s. planes)
are estimated using the full covariance matrix. The cell e.s.d.'s are taken
into account individually in the estimation of e.s.d.'s in distances, angles
and torsion angles; correlations between e.s.d.'s in cell parameters are only
used when they are defined by crystal symmetry. An approximate (isotropic)
treatment of cell e.s.d.'s is used for estimating e.s.d.'s involving l.s.
planes.
;
loop_
    _geom_bond_atom_site_label_1
    _geom_bond_atom_site_label_2
    _geom_bond_site_symmetry_2
    _geom_bond_distance
    _geom_bond_publ_flag
    Fe1 O3 . 1.9861(12) ?
    Fe1 O5 5_666 1.9885(12) ?
    Fe1 O2 . 1.9934(13) ?
    Fe1 O1 . 1.9971(13) ?
    Fe1 O4 . 2.2135(12) ?
    Fe1 Cl1 . 2.2776(5) ?
    Fe2 O7 . 1.9692(12) ?
    Fe2 O6 . 1.9717(13) ?
    Fe2 O3 . 1.9755(12) ?
    Fe2 O5 . 1.9823(12) ?
    Fe2 O4 5_666 2.0809(12) ?
    Fe2 O4 . 2.0815(12) ?
    O1 C2 . 1.278(2) ?
    O2 C4 . 1.274(2) ?
    O3 C6 . 1.433(2) ?
    O4 C7 . 1.436(2) ?
    O4 Fe2 5_666 2.0808(12) ?
    O5 C8 . 1.426(2) ?
    O5 Fe1 5_666 1.9885(12) ?
    O6 C10 . 1.281(2) ?
    O7 C12 . 1.275(2) ?
    C1 C2 . 1.508(3) ?
    C1 H1A . 0.9800 ?
    C1 H1B . 0.9800 ?
    C1 H1C . 0.9800 ?
    C2 C3 . 1.390(3) ?
    C3 C4 . 1.394(3) ?
    C3 H3 . 0.9500 ?
    C4 C5 . 1.499(3) ?
    C5 H5A . 0.9800 ?
    C5 H5B . 0.9800 ?
    C5 H5C . 0.9800 ?
    C6 H6A . 0.9800 ?
    C6 H6B . 0.9800 ?
    C6 H6C . 0.9800 ?
    C7 H7A . 0.9800 ?
    C7 H7B . 0.9800 ?
    C7 H7C . 0.9800 ?
    C8 H8A . 0.9800 ?
    C8 H8B . 0.9800 ?
    C8 H8C . 0.9800 ?
    C9 C10 . 1.500(3) ?
    C9 H9A . 0.9800 ?
    C9 H9B . 0.9800 ?
    C9 H9C . 0.9800 ?
    C10 C11 . 1.394(3) ?
    C11 C12 . 1.391(3) ?
    C11 H11 . 0.9500 ?
    C12 C13 . 1.502(3) ?
    C13 H13A . 0.9800 ?
    C13 H13B . 0.9800 ?
    C13 H13C . 0.9800 ?
loop_
    _geom_angle_atom_site_label_1
    _geom_angle_atom_site_label_2
    _geom_angle_atom_site_label_3
    _geom_angle_site_symmetry_1
    _geom_angle_site_symmetry_3
    _geom_angle
    _geom_angle_publ_flag
    O3 Fe1 O5 . 5_666 91.96(5) ?
    O3 Fe1 O2 . . 87.24(5) ?
    O5 Fe1 O2 5_666 . 164.84(5) ?
    O3 Fe1 O1 . . 164.47(5) ?
    O5 Fe1 O1 5_666 . 90.08(5) ?
    O2 Fe1 O1 . . 86.80(5) ?
    O3 Fe1 O4 . . 75.92(5) ?
    O5 Fe1 O4 5_666 . 75.69(5) ?
    O2 Fe1 O4 . . 89.45(5) ?
    O1 Fe1 O4 . . 89.70(5) ?
    O3 Fe1 Cl1 . . 98.40(4) ?
    O5 Fe1 Cl1 5_666 . 97.01(4) ?
    O2 Fe1 Cl1 . . 98.08(4) ?
    O1 Fe1 Cl1 . . 96.63(4) ?
    O4 Fe1 Cl1 . . 170.40(3) ?
    O7 Fe2 O6 . . 89.95(5) ?
    O7 Fe2 O3 . . 95.14(5) ?
    O6 Fe2 O3 . . 92.77(5) ?
    O7 Fe2 O5 . . 92.33(5) ?
    O6 Fe2 O5 . . 93.76(5) ?
    O3 Fe2 O5 . . 170.08(5) ?
    O7 Fe2 O4 . 5_666 170.08(5) ?
    O6 Fe2 O4 . 5_666 95.27(5) ?
    O3 Fe2 O4 . 5_666 93.02(5) ?
    O5 Fe2 O4 . 5_666 78.95(5) ?
    O7 Fe2 O4 . . 96.48(5) ?
    O6 Fe2 O4 . . 170.16(5) ?
    O3 Fe2 O4 . . 79.28(5) ?
    O5 Fe2 O4 . . 93.41(5) ?
    O4 Fe2 O4 5_666 . 79.52(5) ?
    C2 O1 Fe1 . . 129.75(13) ?
    C4 O2 Fe1 . . 130.44(13) ?
    C6 O3 Fe2 . . 121.31(11) ?
    C6 O3 Fe1 . . 119.96(11) ?
    Fe2 O3 Fe1 . . 108.06(6) ?
    C7 O4 Fe2 . 5_666 118.09(10) ?
    C7 O4 Fe2 . . 119.09(10) ?
    Fe2 O4 Fe2 5_666 . 100.48(5) ?
    C7 O4 Fe1 . . 120.95(10) ?
    Fe2 O4 Fe1 5_666 . 97.00(5) ?
    Fe2 O4 Fe1 . . 96.53(5) ?
    C8 O5 Fe2 . . 120.92(11) ?
    C8 O5 Fe1 . 5_666 120.97(11) ?
    Fe2 O5 Fe1 . 5_666 108.25(6) ?
    C10 O6 Fe2 . . 127.83(12) ?
    C12 O7 Fe2 . . 128.04(12) ?
    C2 C1 H1A . . 109.5 ?
    C2 C1 H1B . . 109.5 ?
    H1A C1 H1B . . 109.5 ?
    C2 C1 H1C . . 109.5 ?
    H1A C1 H1C . . 109.5 ?
    H1B C1 H1C . . 109.5 ?
    O1 C2 C3 . . 124.85(18) ?
    O1 C2 C1 . . 115.54(18) ?
    C3 C2 C1 . . 119.58(18) ?
    C2 C3 C4 . . 123.69(17) ?
    C2 C3 H3 . . 118.2 ?
    C4 C3 H3 . . 118.2 ?
    O2 C4 C3 . . 124.28(18) ?
    O2 C4 C5 . . 115.63(18) ?
    C3 C4 C5 . . 120.07(17) ?
    C4 C5 H5A . . 109.5 ?
    C4 C5 H5B . . 109.5 ?
    H5A C5 H5B . . 109.5 ?
    C4 C5 H5C . . 109.5 ?
    H5A C5 H5C . . 109.5 ?
    H5B C5 H5C . . 109.5 ?
    O3 C6 H6A . . 109.5 ?
    O3 C6 H6B . . 109.5 ?
    H6A C6 H6B . . 109.5 ?
    O3 C6 H6C . . 109.5 ?
    H6A C6 H6C . . 109.5 ?
    H6B C6 H6C . . 109.5 ?
    O4 C7 H7A . . 109.5 ?
    O4 C7 H7B . . 109.5 ?
    H7A C7 H7B . . 109.5 ?
    O4 C7 H7C . . 109.5 ?
    H7A C7 H7C . . 109.5 ?
    H7B C7 H7C . . 109.5 ?
    O5 C8 H8A . . 109.5 ?
    O5 C8 H8B . . 109.5 ?
    H8A C8 H8B . . 109.5 ?
    O5 C8 H8C . . 109.5 ?
    H8A C8 H8C . . 109.5 ?
    H8B C8 H8C . . 109.5 ?
    C10 C9 H9A . . 109.5 ?
    C10 C9 H9B . . 109.5 ?
    H9A C9 H9B . . 109.5 ?
    C10 C9 H9C . . 109.5 ?
    H9A C9 H9C . . 109.5 ?
    H9B C9 H9C . . 109.5 ?
    O6 C10 C11 . . 124.49(18) ?
    O6 C10 C9 . . 115.14(17) ?
    C11 C10 C9 . . 120.37(18) ?
    C12 C11 C10 . . 124.99(17) ?
    C12 C11 H11 . . 117.5 ?
    C10 C11 H11 . . 117.5 ?
    O7 C12 C11 . . 124.67(17) ?
    O7 C12 C13 . . 115.52(18) ?
    C11 C12 C13 . . 119.81(17) ?
    C12 C13 H13A . . 109.5 ?
    C12 C13 H13B . . 109.5 ?
    H13A C13 H13B . . 109.5 ?
    C12 C13 H13C . . 109.5 ?
    H13A C13 H13C . . 109.5 ?
    H13B C13 H13C . . 109.5 ?
loop_
    _geom_hbond_atom_site_label_D
    _geom_hbond_atom_site_label_H
    _geom_hbond_atom_site_label_A
    _geom_hbond_site_symmetry_A
    _geom_hbond_distance_DH
    _geom_hbond_distance_HA
    _geom_hbond_distance_DA
    _geom_hbond_angle_DHA
    C3 H3 Cl1 6_656 0.95 2.91 3.797(2) 155.2
    C5 H5B Cl1 6_656 0.98 2.91 3.800(2) 152.1
_shelx_hkl_file
;
   0   2   0   22.85    0.85
   0   2   0   21.58    0.78
   0  -2   0   21.23    0.76
   0  -2   0   23.24    0.85
   0  -2   0   22.37    0.83
   0   3   0    0.09    0.12
   0  -3   0   -0.09    0.08
   0   3   0    0.04    0.14
   0  -3   0    0.18    0.13
   0  -3   0    0.15    0.15
   0  -4   0  389.74   12.15
   0  -4   0  388.70   11.98
   0   4   0  407.44   12.18
   0   4   0  400.65   12.04
   0  -4   0  440.94   12.05
   0   5   0   -0.05    0.20
   0  -5   0    0.31    0.17
   0   5   0    0.64    0.29
   0  -5   0   -0.17    0.23
   0  -5   0    0.15    0.27
   0   6   0   33.00    1.48
   0  -6   0   33.42    1.46
   0   6   0   30.96    1.29
   0  -6   0   30.27    1.32
   0  -6   0   30.58    1.21
   0   7   0   -0.18    0.29
   0  -7   0    0.10    0.25
   0  -7   0   -0.58    0.47
   0   7   0    0.75    0.42
   0  -7   0    0.02    0.37
   0   8   0  111.37    3.77
   0   8   0  112.13    4.07
   0  -8   0  115.67    3.67
   0  -8   0  106.98    3.97
   0   9   0   -1.02    0.37
   0  -9   0    0.26    0.34
   0  -9   0    0.45    0.54
   0   9   0    0.21    0.55
   0  10   0    1.45    0.53
   0  10   0   -0.37    0.64
   0 -10   0    0.98    0.42
   0 -11   0   -0.60    0.44
   0  11   0   -0.10    0.83
   0  11   0    0.66    0.58
   0 -12   0    0.35    0.54
   0  12   0    1.49    0.66
   0  12   0   -0.81    1.55
   0  13   0   -0.43    0.73
   0 -13   0    0.13    0.64
   0  13   0    2.21    1.25
   0  14   0  110.55    4.34
   0 -14   0  109.91    4.01
   0  14   0  119.74    5.15
   0  15   0    1.86    1.70
   0  15   0    2.65    1.07
   0  16   0    0.90    1.18
  -1   1   0    0.00    0.05
  -1   1   0   -0.08    0.06
  -1  -2   0   -0.18    0.10
   1   2   0   -0.19    0.09
   1  -2   0   -0.09    0.10
  -1   2   0   -0.03    0.09
   1  -2   0   -0.03    0.08
  -1   2   0   -0.08    0.09
  -1   2   0   -0.09    0.09
   1   2   0   -0.13    0.09
  -1   3   0   -0.40    0.12
  -1   3   0   -0.26    0.09
  -1  -3   0    0.01    0.14
   1   3   0   -0.25    0.14
  -1   3   0   -0.29    0.14
   1  -3   0   -0.07    0.16
   1   3   0   -0.14    0.13
   1  -3   0    0.55    0.19
   1  -3   0   -0.33    0.10
  -1   4   0   -0.27    0.18
   1   4   0   -0.24    0.16
   1   4   0   -0.38    0.18
  -1   4   0   -0.04    0.14
  -1  -4   0    0.84    0.23
   1  -4   0    0.14    0.22
   1  -4   0   -0.33    0.18
   1  -4   0   -0.16    0.14
  -1   4   0   -0.03    0.18
  -1   5   0    0.68    0.29
   1   5   0    0.16    0.21
   1   5   0    0.08    0.24
  -1   5   0    0.09    0.21
   1  -5   0   -0.25    0.22
   1  -5   0   -0.16    0.28
   1  -5   0    0.05    0.18
  -1  -5   0    0.29    0.37
  -1   6   0   -0.08    0.32
  -1  -6   0   -0.56    0.32
   1  -6   0   -0.06    0.29
  -1   6   0   -0.15    0.25
   1  -6   0    0.23    0.39
   1  -6   0    0.01    0.20
   1   6   0    0.54    0.29
   1   6   0   -0.13    0.29
   1   7   0    0.05    0.36
   1   7   0   -0.27    0.28
  -1  -7   0    0.21    0.24
   1  -7   0   -0.23    0.26
   1  -7   0   -0.23    0.36
  -1   7   0   -0.18    0.36
  -1  -7   0   -0.47    0.43
   1  -7   0   -0.23    0.50
  -1   7   0    0.00    0.28
   1   8   0   -0.06    0.36
  -1  -8   0    0.40    0.29
  -1   8   0   -0.02    0.33
  -1   8   0    0.37    0.45
   1  -8   0    0.20    0.46
   1   8   0    0.11    0.46
   1  -8   0    0.05    0.30
  -1   9   0   -0.18    0.41
   1   9   0    0.49    0.60
  -1  -9   0    0.38    0.34
   1  -9   0    0.62    0.52
   1   9   0    0.67    0.42
   1  -9   0   -0.11    0.35
  -1   9   0   -0.04    0.55
  -1  10   0    0.50    0.48
   1  10   0   -0.21    0.47
  -1 -10   0    0.19    0.38
   1  10   0    1.23    0.71
   1 -10   0    0.80    0.60
   1 -10   0   -0.11    0.39
  -1  10   0    1.01    0.71
  -1  11   0    0.21    0.80
  -1  11   0    0.06    0.52
  -1 -11   0    0.13    0.44
   1  11   0   -0.22    0.54
   1 -11   0   -0.94    0.66
   1 -11   0   -0.46    0.47
   1  11   0    0.09    0.80
  -1 -12   0    0.50    0.53
  -1  12   0   -0.57    0.61
   1 -12   0   -0.31    0.53
   1  12   0    0.74    0.63
   1 -13   0    0.18    0.69
  -1  13   0    1.97    0.79
  -1 -13   0    1.13    0.66
  -1  13   0    1.16    1.16
   1  13   0   -0.95    1.13
   1  13   0   -2.12    0.67
  -1  14   0   -2.38    1.28
   1 -14   0    0.96    0.86
  -1  14   0   -1.12    0.80
  -1 -14   0   -0.96    0.74
   1  14   0   -1.62    1.27
   1  14   0    1.06    0.87
  -1 -15   0    0.05    0.88
  -1  15   0   -0.21    1.65
   1  15   0    0.34    1.03
   1  15   0    0.01    1.68
   1 -15   0   -0.34    0.85
  -1  15   0    0.49    0.96
  -1  16   0    1.37    1.19
   1  16   0   -1.50    1.13
   2  -1   0    4.59    0.30
   2   1   0    3.76    0.28
   2  -1   0    4.57    0.32
  -2   1   0    4.40    0.31
   2  -2   0    2.09    0.27
  -2   2   0    2.10    0.26
  -2  -2   0    2.50    0.26
  -2   2   0    2.32    0.28
   2  -2   0    2.17    0.27
   2   3   0   72.85    2.16
   2  -3   0   63.66    2.19
   2  -3   0   60.85    2.14
  -2  -3   0   61.61    2.11
  -2   3   0   63.15    2.13
  -2   3   0   63.12    2.21
  -2   3   0   68.29    2.16
   2   4   0  100.60    3.29
  -2   4   0   96.75    3.27
   2   4   0   99.26    3.17
   2  -4   0   99.74    3.17
  -2   4   0   97.93    3.13
  -2   4   0   98.22    3.16
   2  -4   0   98.21    3.24
  -2  -4   0   92.16    3.12
   2   5   0  269.74    8.64
   2  -5   0  282.93    8.63
  -2   5   0  273.49    8.59
  -2   5   0  286.09    8.82
   2   5   0  278.90    8.80
  -2  -5   0  305.50    8.67
  -2   5   0  296.05    8.67
   2  -5   0  286.78    8.76
   2   6   0  177.50    5.77
   2  -6   0  170.33    5.52
  -2   6   0  177.24    5.58
  -2  -6   0  179.38    5.54
   2  -6   0  180.57    5.71
  -2   6   0  170.90    5.76
  -2   6   0  172.87    5.49
   2   6   0  187.11    5.62
  -2  -7   0    0.23    0.48
   2   7   0    0.22    0.35
  -2   7   0    0.74    0.32
   2   7   0    0.68    0.34
   2  -7   0    0.26    0.39
  -2   7   0    0.07    0.39
   2  -7   0    0.77    0.31
   2  -8   0  137.89    4.82
  -2   8   0  145.58    4.68
   2  -8   0  143.36    4.61
  -2   8   0  138.86    4.96
   2   8   0  142.26    4.71
   2   8   0  140.00    4.94
  -2  -9   0   69.37    2.49
   2   9   0   66.52    2.64
   2  -9   0   68.15    2.82
   2   9   0   68.62    2.92
  -2   9   0   68.15    2.61
   2  -9   0   72.58    2.57
  -2   9   0   68.05    2.95
  -2  10   0   70.48    2.73
   2  10   0   63.12    3.02
  -2 -10   0   68.34    2.54
   2  10   0   73.43    2.78
  -2  10   0   67.69    3.10
   2 -10   0   69.61    2.62
   2 -10   0   72.16    2.97
   2  11   0   11.24    1.13
   2 -11   0   11.34    1.31
  -2 -11   0   13.17    1.02
  -2  11   0   11.68    1.48
  -2  11   0   11.61    1.10
   2  11   0    9.82    1.37
   2 -11   0   11.61    1.11
  -2  12   0   44.25    2.11
  -2  12   0   47.97    3.72
   2  12   0   35.23    3.02
   2 -12   0   44.98    2.04
   2 -12   0   42.74    2.46
  -2 -12   0   40.06    1.89
   2  12   0   44.36    2.16
  -2 -13   0   26.73    1.59
  -2  13   0   27.43    1.73
   2  13   0   23.76    2.34
  -2  13   0   30.32    2.55
   2 -13   0   25.76    1.68
   2  13   0   29.14    1.85
  -2  14   0   64.09    3.33
   2  14   0   61.26    2.98
  -2  14   0   70.51    3.90
  -2 -14   0   65.30    2.70
   2 -14   0   65.08    2.73
   2  14   0   63.33    3.74
   2 -15   0   12.13    1.25
  -2  15   0   12.62    1.62
  -2  15   0   14.51    2.39
  -2 -15   0   12.34    1.55
   2  15   0   13.13    2.09
   2  15   0   13.57    1.61
  -2  16   0    0.54    1.20
   2  16   0    3.16    1.28
  -3   0   0    0.80    0.18
   3   0   0    1.72    0.24
   3  -1   0    0.13    0.16
  -3  -1   0    0.08    0.13
  -3   1   0    0.12    0.17
  -3   1   0    0.14    0.14
   3  -1   0   -0.05    0.13
   3   1   0    0.26    0.15
  -3   2   0   -0.17    0.16
   3  -2   0   -0.25    0.15
  -3   2   0   -0.30    0.15
   3  -2   0    0.47    0.20
  -3  -3   0   -0.14    0.21
   3  -3   0    0.15    0.19
  -3   3   0   -0.05    0.16
   3  -3   0    0.23    0.19
  -3   3   0    0.07    0.19
  -3  -4   0    0.25    0.30
   3  -4   0   -0.04    0.23
  -3   4   0    0.01    0.20
  -3   4   0   -0.03    0.21
  -3   4   0   -0.08    0.22
   3  -4   0    0.16    0.24
  -3   5   0   -0.04    0.24
   3   5   0    0.04    0.26
  -3   5   0    0.05    0.20
   3   5   0    0.15    0.28
  -3  -5   0   -0.07    0.32
   3  -5   0   -0.12    0.25
  -3   5   0   -0.52    0.24
   3  -5   0   -0.17    0.26
   3   6   0    0.11    0.30
  -3   6   0    0.31    0.31
  -3   6   0    0.03    0.24
   3   6   0    0.00    0.34
  -3  -6   0    0.46    0.40
   3  -6   0    0.31    0.32
   3  -6   0    0.19    0.27
  -3   6   0   -0.12    0.36
   3  -7   0    0.02    0.31
  -3   7   0    0.08    0.34
   3  -7   0   -0.31    0.33
  -3   7   0   -0.20    0.43
  -3   7   0    0.25    0.28
   3   7   0   -0.36    0.36
   3   7   0    0.13    0.34
   3  -8   0   -0.02    0.35
   3   8   0    0.07    0.51
  -3   8   0    0.22    0.33
  -3   8   0    0.08    0.34
   3   8   0    0.33    0.42
  -3   8   0    0.51    0.55
   3  -8   0    0.04    0.48
   3  -9   0    0.56    0.47
   3   9   0    0.53    0.59
  -3   9   0    0.09    0.58
   3  -9   0    0.38    0.56
   3   9   0    0.61    0.49
  -3   9   0    0.66    0.47
  -3  10   0   -0.81    0.85
  -3  10   0    0.16    0.49
   3 -10   0   -0.11    0.50
   3 -10   0    0.00    0.60
   3  10   0    0.83    0.56
   3  10   0   -1.14    0.72
  -3 -10   0   -0.15    0.41
   3 -11   0    0.21    0.80
   3  11   0    0.24    0.58
  -3  11   0   -1.75    0.85
   3  11   0   -1.91    0.78
  -3 -11   0    0.10    0.51
   3 -11   0    0.09    0.62
  -3  11   0   -0.27    0.53
   3 -12   0    0.41    0.85
  -3  12   0    0.51    0.66
  -3  12   0    0.20    1.09
   3 -12   0    0.04    0.64
  -3 -12   0   -0.23    0.59
   3  12   0    1.19    0.71
   3  12   0    1.62    1.03
   3 -13   0   -0.55    0.74
   3 -13   0   -2.06    0.93
  -3  13   0   -0.07    1.16
   3  13   0    1.94    1.28
  -3 -13   0   -0.62    0.65
  -3  13   0    0.30    0.68
   3  13   0   -0.34    0.76
   3  14   0    1.64    1.39
  -3 -14   0    0.05    0.75
  -3  14   0   -0.27    1.53
   3 -14   0    1.70    0.86
   3  14   0   -0.12    0.90
  -3  14   0   -0.24    0.97
   3 -15   0   -0.27    0.99
   3  15   0   -1.44    1.72
  -3 -15   0    0.37    0.91
  -3  15   0   -1.68    1.76
  -3  15   0   -1.38    1.01
  -3  16   0    1.94    1.24
  -4   0   0   81.23    2.85
  -4   0   0   92.03    2.97
   4   0   0   86.59    2.86
   4  -1   0    5.86    0.47
   4  -1   0    6.19    0.53
  -4   1   0    6.98    0.55
  -4  -1   0    6.04    0.48
  -4   1   0    5.56    0.47
   4   1   0    6.22    0.49
   4  -2   0   23.87    1.04
  -4   2   0   22.53    1.06
   4   2   0   22.81    1.04
   4  -2   0   22.52    1.06
   4  -3   0  182.16    5.73
  -4   3   0  190.07    5.76
   4  -3   0  177.65    5.74
  -4   3   0  177.71    5.74
  -4   4   0  158.82    5.15
  -4   4   0  152.81    5.05
   4  -4   0  157.18    5.10
   4  -4   0  157.14    5.10
  -4  -4   0  166.37    5.03
  -4   5   0   34.37    1.64
  -4   5   0   38.64    1.56
  -4  -5   0   37.02    1.57
  -4   5   0   38.17    1.58
   4  -5   0   38.21    1.60
   4  -5   0   39.01    1.63
  -4   6   0   45.28    1.77
  -4  -6   0   50.53    1.98
   4  -6   0   40.48    1.83
  -4   6   0   41.52    1.77
  -4   6   0   44.84    1.97
   4   6   0   42.33    1.92
   4  -6   0   41.54    1.79
  -4   7   0   73.91    2.96
   4  -7   0   74.27    2.89
  -4   7   0   76.67    2.68
   4  -7   0   75.12    2.75
  -4   7   0   74.40    2.72
   4   7   0   67.97    2.88
   4  -8   0  148.10    5.02
   4  -8   0  144.79    4.86
   4   8   0  146.62    5.13
  -4   8   0  143.45    4.77
  -4   8   0  143.18    5.16
  -4   8   0  145.44    4.86
   4  -9   0  217.96    6.99
  -4   9   0  217.66    6.88
  -4   9   0  220.67    7.41
   4  -9   0  204.68    7.13
  -4   9   0  230.62    7.05
   4   9   0  209.01    7.29
   4 -10   0   65.39    2.66
   4  10   0   61.71    3.03
  -4  10   0   66.44    2.70
   4 -10   0   67.48    2.90
  -4  10   0   70.92    3.26
  -4 -11   0  104.32    3.59
   4 -11   0  102.40    3.74
  -4  11   0  100.92    3.78
   4 -11   0   99.67    4.00
  -4  11   0  101.52    4.31
   4  11   0   96.13    4.15
  -4  12   0   62.06    3.46
  -4  12   0   72.57    2.93
   4 -12   0   69.79    2.86
   4 -12   0   69.38    3.32
   4  12   0   67.37    3.40
  -4 -12   0   67.48    2.72
   4  13   0    8.78    1.60
  -4 -13   0    7.89    0.97
  -4  13   0    5.55    1.53
   4 -13   0    6.83    1.04
   4 -13   0    7.66    1.40
  -4  13   0    8.32    1.12
   4 -14   0    7.17    1.55
  -4  14   0    5.85    1.13
  -4  14   0    5.60    1.93
   4 -14   0    3.83    1.09
   4  14   0    4.90    1.70
  -4 -14   0    6.29    1.00
  -4 -15   0    0.48    0.95
   4 -15   0   -0.61    1.09
   4  15   0   -2.52    1.78
  -4  15   0    0.24    0.96
  -4  15   0    1.76    2.11
  -5   0   0    0.59    0.24
   5   0   0    0.69    0.26
  -5   0   0    0.90    0.30
  -5   1   0    0.08    0.25
   5   1   0    0.33    0.24
  -5  -1   0    0.10    0.21
   5  -1   0    0.19    0.23
  -5   1   0    0.11    0.23
  -5  -1   0    0.00    0.24
  -5   2   0   -0.22    0.22
  -5   2   0    0.44    0.25
   5  -2   0   -0.10    0.23
   5  -2   0   -0.09    0.26
   5   2   0   -0.02    0.24
  -5   3   0    0.21    0.26
   5  -3   0   -0.71    0.26
  -5   3   0    0.00    0.28
   5   3   0    0.40    0.28
   5  -3   0   -0.14    0.26
   5  -4   0    0.16    0.28
  -5   4   0    0.75    0.34
   5  -4   0    0.21    0.32
  -5  -4   0    0.11    0.41
  -5   4   0    0.31    0.31
   5  -5   0   -0.04    0.34
   5  -5   0    0.03    0.34
  -5   5   0    0.09    0.33
  -5   5   0    0.02    0.31
  -5   6   0    0.04    0.38
  -5   6   0    0.73    0.37
   5  -6   0   -0.02    0.37
  -5   6   0    0.30    0.42
   5  -6   0    0.01    0.38
  -5   7   0    0.17    0.40
  -5   7   0    0.50    0.50
  -5   7   0   -0.19    0.36
   5   7   0   -0.25    0.42
   5  -7   0    0.02    0.42
   5  -7   0    0.34    0.42
   5  -8   0   -0.25    0.49
   5  -8   0    0.14    0.46
  -5   8   0    0.18    0.57
  -5   8   0    0.32    0.43
  -5   8   0    0.36    0.41
   5   8   0    0.24    0.55
   5   9   0    0.57    0.64
   5  -9   0    0.26    0.66
  -5   9   0    0.42    0.67
  -5   9   0    0.07    0.45
  -5   9   0   -0.02    0.48
   5  -9   0   -0.34    0.53
   5  10   0   -1.01    0.70
   5 -10   0   -0.78    0.59
  -5  10   0    0.61    0.49
   5 -10   0    0.56    0.69
  -5  10   0    0.53    0.53
  -5  10   0   -0.78    0.78
   5 -11   0   -0.21    0.68
   5 -11   0    0.24    0.78
   5  11   0    0.90    0.93
  -5  11   0    0.41    0.95
  -5  11   0    0.79    0.64
   5  12   0    0.76    1.03
  -5  12   0   -0.07    1.06
  -5  12   0    0.70    0.73
   5 -12   0    0.79    0.82
   5 -12   0    1.85    1.21
   5 -13   0    0.78    0.94
   5  13   0    1.63    1.30
  -5  13   0    1.81    1.39
  -5 -13   0   -0.97    0.76
   5 -13   0    0.97    1.17
  -5  13   0    0.03    0.91
  -5  14   0   -1.30    0.87
   5 -14   0    0.40    1.04
   5  14   0    3.37    1.61
  -5 -14   0    0.30    0.92
   5 -14   0   -0.15    1.36
  -5  14   0   -2.67    1.55
   5 -15   0    2.05    1.23
  -5 -15   0    0.34    1.08
   5 -15   0   -2.23    1.64
  -5  15   0   -0.12    1.07
   6   0   0   38.98    1.63
  -6   0   0   36.80    1.62
  -6   0   0   39.95    1.74
  -6   1   0   74.10    2.77
  -6  -1   0   74.05    2.67
  -6  -1   0   77.49    2.81
  -6   1   0   72.12    2.66
   6   1   0   71.37    2.65
   6  -1   0   71.33    2.66
   6   2   0   32.83    1.45
   6  -2   0   30.91    1.51
  -6   2   0   29.79    1.48
  -6   2   0   29.29    1.40
   6  -2   0   32.13    1.45
   6  -3   0  130.53    4.29
  -6   3   0  119.81    4.19
   6  -3   0  119.93    4.17
   6   3   0  121.96    4.19
  -6   3   0  125.39    4.25
   6   4   0  164.10    5.49
   6  -4   0  165.60    5.49
  -6   4   0  171.24    5.49
   6  -4   0  157.98    5.41
   6  -5   0   36.99    1.72
  -6   5   0   37.69    1.79
  -6   5   0   36.40    1.69
   6  -5   0   35.57    1.74
   6  -6   0    9.88    0.99
  -6   6   0    8.53    0.89
  -6   6   0    6.94    0.87
   6  -6   0    8.11    0.90
   6  -7   0   18.38    1.30
  -6   7   0   19.33    1.44
  -6   7   0   19.37    1.23
   6   7   0   18.52    1.36
  -6   7   0   19.30    1.23
   6  -7   0   19.05    1.32
   6  -8   0   96.68    3.68
   6  -8   0   97.28    3.65
   6   8   0   96.76    3.83
  -6   8   0   96.87    3.88
  -6   8   0   98.33    3.54
  -6   8   0   93.43    3.56
  -6   9   0   61.39    2.39
   6   9   0   44.05    3.16
   6  -9   0   60.79    2.62
  -6   9   0   52.80    2.39
   6  -9   0   52.92    2.46
   6 -10   0    2.00    0.78
  -6  10   0    1.60    0.91
  -6  10   0    1.37    0.61
   6 -10   0    1.56    0.79
   6  10   0    0.12    0.78
  -6  10   0    0.65    0.56
  -6  11   0   -0.63    0.62
  -6  11   0    0.02    0.99
   6  11   0    0.60    0.98
   6 -11   0   -0.78    0.80
  -6  11   0    0.39    0.60
   6 -11   0    0.93    0.78
   6 -12   0   46.59    2.51
   6 -12   0   47.22    2.76
  -6  12   0   51.70    3.33
   6  12   0   44.93    3.06
   6 -13   0    9.73    1.51
  -6 -13   0    7.11    1.07
  -6  13   0    8.99    1.34
   6 -13   0    7.21    1.28
  -6  13   0    7.12    1.82
   6  13   0    5.33    1.52
  -6  14   0   -0.78    1.76
  -6  14   0   -1.16    0.86
   6  14   0    0.29    1.78
   6 -14   0    1.56    1.21
   6 -14   0    0.65    1.52
  -6 -14   0   -1.54    1.52
  -6  15   0    1.31    1.16
   6 -15   0    3.86    1.82
  -6 -15   0   -0.18    1.53
  -7   0   0    0.16    0.34
  -7   0   0    0.64    0.40
   7   0   0    0.36    0.33
  -7  -1   0   -0.23    0.35
  -7   1   0    0.19    0.33
   7   1   0    0.82    0.39
   7  -1   0    0.12    0.32
  -7  -1   0   -0.12    0.33
  -7   1   0   -0.10    0.34
  -7   2   0   -0.15    0.37
  -7   2   0   -0.08    0.31
   7  -2   0   -0.09    0.32
  -7  -2   0   -0.05    0.37
   7   2   0   -0.19    0.30
   7  -3   0   -0.01    0.43
  -7   3   0   -0.06    0.39
   7   3   0    0.20    0.36
   7  -3   0    0.11    0.37
  -7   3   0   -0.09    0.35
   7   4   0    0.27    0.45
  -7   4   0    0.06    0.46
   7  -4   0    0.16    0.39
   7  -4   0   -0.39    0.40
  -7   4   0    0.43    0.43
  -7   5   0   -0.38    0.44
   7  -5   0   -0.06    0.50
   7  -5   0    0.45    0.45
   7   5   0   -0.13    0.45
  -7   5   0    0.13    0.42
  -7   6   0    0.42    0.54
   7  -6   0    0.65    0.48
  -7   6   0   -0.51    0.43
   7  -6   0   -0.59    0.53
  -7   7   0    0.85    0.58
   7  -7   0   -0.15    0.58
  -7   7   0   -0.17    0.49
   7  -7   0    0.11    0.57
  -7   7   0    0.82    0.53
  -7   8   0    0.52    0.55
  -7   8   0   -0.25    0.51
   7   8   0    0.36    0.62
   7  -8   0    0.55    0.63
   7  -8   0    1.88    0.68
  -7   8   0   -0.64    0.66
  -7   9   0    0.07    0.80
   7   9   0    0.05    0.69
   7  -9   0   -0.16    0.68
  -7   9   0    1.08    0.63
  -7   9   0    0.32    0.59
   7  -9   0   -0.76    0.64
   7 -10   0   -0.03    0.79
  -7  10   0    0.63    0.65
   7  10   0   -1.14    0.86
  -7  10   0    0.59    0.65
   7 -10   0    1.39    0.84
  -7  10   0   -0.69    0.88
  -7  11   0   -0.23    1.11
  -7  11   0    0.75    0.70
  -7  11   0    0.46    0.71
   7  11   0    0.15    1.01
   7 -11   0   -0.67    0.86
   7 -11   0   -0.30    0.96
   7  12   0   -0.07    1.20
  -7  12   0    0.19    0.84
  -7  12   0    1.89    0.82
   7 -12   0    1.51    1.09
  -7  12   0    0.58    1.33
   7 -12   0   -0.78    0.98
   7  13   0   -3.04    1.34
   7 -13   0    0.69    1.17
   7 -13   0   -0.40    1.25
  -7  13   0    1.89    0.95
  -7  13   0   -1.05    1.48
   7 -14   0    1.33    1.32
  -7  14   0    0.55    1.89
   7  14   0   -2.25    1.67
  -7  14   0   -0.52    0.99
   7 -14   0   -0.27    1.60
   7 -15   0   -0.36    1.84
  -7  15   0    0.75    1.12
  -7 -15   0    1.29    1.48
  -8   0   0   25.66    1.51
  -8   0   0   25.69    1.41
   8   0   0   25.90    1.41
  -8  -1   0    0.47    0.38
  -8   1   0    0.17    0.38
   8  -1   0    0.31    0.38
  -8   1   0    0.36    0.46
   8   1   0   -0.08    0.38
  -8  -1   0    0.61    0.45
  -8  -2   0   14.35    1.23
   8   2   0   16.30    1.13
  -8   2   0   16.43    1.24
  -8   2   0   16.75    1.13
   8  -2   0   15.23    1.13
   8  -3   0   15.47    1.12
  -8   3   0   15.38    1.13
  -8   3   0   13.51    1.49
  -8  -3   0   12.86    1.21
   8   3   0   13.63    1.08
   8  -4   0    1.18    0.59
  -8   4   0    0.35    0.49
   8   4   0    0.56    0.51
   8  -4   0   -0.03    0.41
  -8   4   0    0.06    0.47
  -8   5   0   20.10    1.39
   8   5   0   19.32    1.41
   8  -5   0   17.44    1.43
  -8   5   0   20.24    1.41
   8  -5   0   17.73    1.32
   8  -6   0    2.06    0.72
  -8   6   0    1.28    0.59
   8   6   0    1.87    0.66
  -8   6   0    2.01    0.67
   8  -6   0    1.57    0.61
  -8   7   0   13.40    1.25
   8  -7   0   13.75    1.32
   8  -7   0   13.81    1.36
  -8   7   0   11.10    1.36
  -8   8   0   56.08    2.90
   8   8   0   58.61    2.84
   8  -8   0   60.59    2.82
  -8   8   0   62.19    2.69
   8  -8   0   56.44    2.72
  -8   8   0   62.00    2.67
   8   9   0    5.90    1.16
  -8   9   0    6.01    0.99
   8  -9   0    6.60    1.08
  -8   9   0    8.52    1.11
   8  -9   0    6.58    1.07
  -8   9   0    6.81    1.23
  -8  10   0    0.22    0.69
   8 -10   0   -0.21    0.88
  -8  10   0   -1.17    0.97
   8  10   0    1.16    0.99
  -8  10   0   -0.75    0.67
  -8  11   0    8.66    1.22
   8 -11   0    6.85    1.28
  -8  11   0    8.49    1.67
   8 -11   0   10.01    1.36
   8  11   0    7.19    1.46
  -8  11   0    9.78    1.19
   8 -12   0   61.01    3.29
  -8  12   0   69.59    3.04
  -8  12   0   61.57    3.07
   8  12   0   57.64    3.60
   8 -12   0   56.52    3.62
  -8  12   0   54.80    3.72
   8  13   0    6.63    1.87
   8 -13   0    6.77    1.64
  -8  13   0    7.07    2.03
  -8  13   0    9.22    1.50
  -8  13   0    8.72    1.26
   8 -13   0    5.37    1.52
   8 -14   0    2.31    1.70
  -8  14   0    0.38    1.06
  -8 -14   0    2.94    1.51
   9   0   0    0.06    0.43
  -9   0   0    0.45    0.54
  -9   0   0    0.19    0.44
   9  -1   0    1.23    0.53
  -9   1   0    0.05    0.51
  -9  -1   0   -0.82    0.46
   9   1   0    0.45    0.44
  -9  -1   0    0.74    0.50
  -9   1   0    0.41    0.48
  -9   2   0   -0.06    0.46
  -9  -2   0    0.07    0.56
   9  -2   0   -0.20    0.44
   9   2   0    0.14    0.46
  -9   2   0   -0.47    0.49
  -9  -3   0    0.48    0.60
  -9   3   0    0.30    0.57
   9   3   0   -0.14    0.45
   9  -3   0    0.19    0.49
  -9   3   0    0.05    0.50
  -9   4   0   -0.41    0.50
   9  -4   0    0.39    0.57
  -9   4   0   -0.24    0.52
  -9  -4   0    0.67    0.65
   9   4   0    0.76    0.57
   9   5   0   -0.72    0.59
   9  -5   0   -0.02    0.55
  -9   5   0   -0.44    0.55
  -9   5   0    1.19    0.62
   9  -6   0    0.10    0.71
   9  -6   0   -0.09    0.60
   9   6   0    0.93    0.69
  -9   6   0    0.41    0.65
  -9   6   0    0.45    0.59
   9  -7   0    0.68    0.77
   9   7   0    0.49    0.83
  -9   7   0   -0.69    0.70
   9  -7   0    1.08    0.72
  -9   7   0    0.36    0.65
  -9   8   0    0.10    0.65
   9   8   0   -0.83    0.91
   9  -8   0    1.77    0.77
  -9   8   0    1.10    0.66
   9   9   0   -0.14    1.04
   9  -9   0    0.00    0.94
   9  -9   0   -0.14    0.85
  -9   9   0    1.01    0.79
  -9   9   0   -0.25    1.65
  -9   9   0    0.31    1.16
   9 -10   0    0.91    1.19
  -9  10   0   -1.01    1.06
   9  10   0    0.19    0.98
  -9  10   0    0.46    0.81
  -9  10   0   -0.46    0.75
   9 -10   0    0.19    0.92
   9 -11   0   -0.92    0.98
  -9  11   0   -0.01    0.83
  -9  11   0    0.60    0.90
   9  11   0   -0.18    1.14
  -9  11   0    1.61    1.43
   9 -11   0    2.10    1.20
  -9  12   0   -1.88    0.84
  -9  12   0   -0.52    1.71
   9 -12   0   -1.51    1.21
   9  12   0   -0.42    1.58
  -9  12   0   -1.76    0.97
  -9  13   0    0.82    1.11
  -9  13   0    1.07    2.03
   9  13   0    1.99    1.81
  -9 -13   0   -0.86    1.39
   9 -13   0   -1.08    1.48
  -9  13   0    0.22    1.03
  -9 -14   0    1.94    1.66
   9 -14   0   -1.26    1.79
  -9  14   0   -0.82    1.09
  10   0   0    8.95    1.04
 -10   0   0    9.34    1.18
 -10   0   0    9.10    1.05
 -10  -1   0   66.06    2.99
 -10   1   0   62.26    2.91
  10   1   0   65.33    2.77
 -10  -1   0   62.36    2.79
  10  -1   0   68.16    2.81
 -10   1   0   64.25    2.79
  10  -2   0   16.61    1.32
  10   2   0   14.53    1.28
 -10   2   0   14.30    1.42
 -10  -2   0   12.43    1.35
 -10   2   0   14.57    1.27
  10  -3   0   31.63    1.81
 -10  -3   0   30.61    1.99
  10   3   0   28.75    1.77
 -10   3   0   28.39    1.88
 -10   3   0   31.38    1.84
  10  -4   0    9.78    1.21
 -10   4   0    8.80    1.14
 -10   4   0   12.43    1.38
 -10  -4   0    9.58    1.31
  10   4   0   10.54    1.20
  10   5   0   76.54    3.28
 -10   5   0   69.69    3.46
 -10  -5   0   75.32    3.39
  10  -5   0   72.20    3.17
 -10   5   0   75.71    3.30
  10  -6   0   65.37    3.02
  10   6   0   69.87    3.17
 -10   6   0   66.04    3.10
 -10   6   0   65.93    3.07
 -10   7   0   -0.23    0.81
  10  -7   0    0.10    0.82
  10   7   0    0.31    0.89
 -10   7   0    0.74    0.76
 -10  -7   0   -0.70    0.83
  10   8   0   19.96    2.53
 -10   8   0   19.51    1.76
 -10   8   0   17.55    1.89
 -10  -8   0   22.50    1.97
  10   9   0    1.23    1.04
  10   9   0    1.18    1.14
  10  -9   0   -1.54    0.84
 -10  -9   0    1.58    1.09
 -10   9   0    0.91    1.17
 -10   9   0    0.66    0.80
 -10   9   0    0.22    0.89
  10  10   0   45.60    3.11
 -10  10   0   45.22    2.54
 -10 -10   0   45.36    2.93
 -10  10   0   44.90    2.62
  10 -10   0   45.87    2.72
  10  10   0   44.08    2.97
 -10  11   0    2.76    1.09
  10  11   0    2.02    1.52
  10 -11   0    1.41    1.20
 -10  11   0    2.95    1.10
 -10 -11   0    2.05    1.26
 -10  11   0    1.27    1.50
 -10  12   0    1.29    1.89
 -10  12   0    3.55    1.17
  10 -12   0    3.92    1.50
 -10  12   0    1.09    1.21
 -10 -12   0    2.26    1.77
  10  12   0    1.52    1.71
 -10 -13   0   -1.15    1.91
 -10  13   0    0.34    1.24
  10 -13   0    0.01    1.67
 -10  13   0    0.33    1.11
 -11   0   0    0.92    0.65
 -11   0   0    0.01    0.68
  11   0   0   -0.39    0.57
 -11  -1   0   -0.38    0.65
  11  -1   0    0.34    0.61
 -11   1   0    0.07    0.65
  11   1   0   -0.23    0.59
 -11  -1   0    0.71    0.60
 -11   1   0   -0.92    0.63
 -11   2   0   -0.49    0.68
 -11  -2   0    1.22    0.81
  11  -2   0   -0.20    0.64
 -11   2   0    0.37    0.69
  11   2   0   -0.53    0.59
  11  -3   0   -0.98    0.62
 -11   3   0    0.15    0.75
 -11   3   0   -0.39    0.73
  11   3   0    0.34    0.67
 -11  -3   0    0.09    0.74
  11  -4   0   -0.12    0.68
 -11   4   0   -0.51    0.61
 -11   4   0    1.01    0.75
  11   4   0   -0.45    0.65
 -11  -4   0    0.61    0.86
 -11   5   0    0.50    0.86
 -11   5   0   -0.07    0.79
  11  -5   0   -0.02    0.72
  11   5   0    0.18    0.76
 -11  -5   0    0.51    0.88
 -11   6   0    0.40    0.85
  11   6   0    1.01    0.85
 -11   6   0   -0.98    0.92
  11  -6   0    1.32    0.89
 -11  -6   0    0.00    0.88
 -11   7   0   -0.19    0.80
 -11   7   0   -0.92    1.55
 -11  -7   0    0.90    0.96
  11   7   0    1.67    0.99
  11  -7   0   -0.68    1.03
  11   8   0   -0.82    1.07
 -11   8   0    0.03    0.92
 -11  -8   0   -0.66    1.02
 -11   8   0   -1.30    1.08
  11  -8   0    1.37    0.96
 -11   9   0   -0.52    0.84
 -11   9   0   -1.01    0.96
  11  -9   0   -0.72    0.99
 -11   9   0    1.04    1.25
 -11  -9   0   -0.36    1.10
  11   9   0    0.14    1.21
  11  10   0   -1.34    1.29
 -11  10   0   -0.99    0.94
  11  10   0    0.52    1.30
  11 -10   0    0.53    1.20
 -11  10   0   -2.05    0.99
 -11  10   0   -1.11    1.32
 -11 -10   0    0.53    1.43
  11  11   0    2.84    1.56
 -11  11   0    1.68    1.05
 -11 -11   0   -1.83    1.49
 -11  11   0    2.89    1.30
 -11  11   0    1.94    1.63
  11 -11   0    0.12    1.36
  11  11   0    0.07    1.59
  11 -12   0   -1.84    1.56
 -11  12   0    2.49    1.62
 -11  12   0   -5.16    2.17
  11  12   0   -2.11    2.83
 -11 -12   0    5.29    1.75
  11  12   0   -3.51    1.86
 -11  12   0   -0.66    1.02
 -11  13   0    1.53    1.24
 -11 -13   0   -2.58    1.84
 -11  13   0   -1.62    1.46
  11 -13   0    0.65    1.86
  12   0   0   55.53    2.68
 -12   0   0   50.95    2.81
 -12   0   0   53.98    2.69
 -12  -1   0   25.20    2.04
 -12  -1   0   20.15    1.75
 -12   1   0   26.25    2.09
 -12   1   0   27.01    2.02
  12   1   0   23.78    1.75
 -12   2   0    1.93    0.91
  12  -2   0    2.65    0.84
  12   2   0    1.79    0.79
 -12  -2   0    1.46    0.96
  12   3   0    9.05    1.53
 -12  -3   0   10.43    1.44
 -12   3   0    9.11    1.33
  12  -3   0   10.43    1.35
 -12   4   0   20.24    1.96
  12  -4   0   18.71    1.80
 -12  -4   0   21.29    2.01
  12   4   0   20.83    1.77
  12   5   0   16.33    1.73
 -12  -5   0   18.74    2.00
 -12   5   0   16.98    1.90
  12  -5   0   13.58    1.95
  12   6   0   -0.33    0.98
 -12   6   0    0.96    0.96
  12  -6   0    0.05    0.96
 -12  -6   0    2.79    1.14
  12  -7   0   95.45    4.25
 -12   7   0  103.31    4.39
 -12  -7   0   97.42    4.50
 -12   7   0  101.24    4.42
  12   7   0   99.67    4.44
 -12   8   0   13.78    1.71
  12  -8   0   15.81    1.77
  12   8   0   18.79    2.14
 -12   8   0   15.27    1.98
  12  -9   0    5.33    1.34
 -12   9   0    7.57    1.66
  12   9   0    6.49    1.65
 -12   9   0    7.08    1.32
 -12  -9   0    7.36    1.58
  12  10   0   18.19    2.30
  12  10   0   13.83    2.05
 -12  10   0   16.73    2.27
 -12 -10   0   16.43    2.16
 -12  10   0   16.63    1.92
  12 -10   0   17.95    2.05
 -12  10   0   18.37    2.03
  12  11   0   56.01    3.90
 -12  11   0   60.92    4.25
 -12 -11   0   51.38    3.83
 -12  11   0   54.95    3.10
  12 -11   0   48.23    3.43
  12  11   0   60.42    4.12
 -12  11   0   47.66    3.28
 -12  12   0    2.93    1.22
  12  12   0    2.00    2.35
  12 -12   0    1.72    1.79
 -12  12   0    4.67    1.58
 -12 -12   0   -1.99    1.87
  13   0   0    0.60    0.81
 -13   0   0   -0.42    0.94
 -13  -1   0   -0.40    0.84
  13  -1   0    0.53    0.83
 -13   1   0   -1.71    0.96
 -13  -1   0   -0.28    0.95
  13   1   0   -0.28    0.75
  13  -2   0   -0.30    0.91
 -13  -2   0    0.49    0.99
  13   2   0    0.57    0.83
 -13   2   0    1.25    1.04
  13   3   0   -1.78    0.78
 -13  -3   0   -1.48    0.99
  13  -3   0   -1.28    0.81
 -13   3   0    0.78    0.99
 -13   4   0    0.64    1.13
  13  -4   0    0.04    0.88
  13   4   0    1.50    0.98
  13  -5   0    1.17    1.07
 -13  -5   0   -1.72    1.14
  13   5   0    0.24    1.02
  13  -6   0   -0.98    1.00
  13   6   0    0.01    1.00
 -13   6   0    1.11    1.16
 -13  -6   0   -0.26    1.17
 -13   6   0    0.74    1.05
 -13  -7   0   -0.84    1.30
  13  -7   0   -0.17    1.16
 -13   7   0    2.71    1.26
 -13   7   0    2.25    1.31
  13   7   0   -1.56    1.26
 -13   8   0    2.11    1.38
  13  -8   0   -0.32    1.21
  13   8   0    2.96    1.44
 -13  -8   0   -0.31    1.36
 -13   8   0   -0.23    1.21
 -13   9   0    2.44    1.30
 -13  -9   0    0.06    1.54
 -13   9   0    0.68    1.07
  13  -9   0    0.50    1.46
  13   9   0   -1.52    1.59
 -13   9   0    1.03    1.59
  13 -10   0   -0.18    1.55
 -13  10   0    0.68    1.47
 -13  10   0   -2.12    1.95
 -13 -10   0   -1.35    1.68
  13  10   0    3.46    1.97
 -13  10   0    0.31    1.14
  13  10   0   -0.19    1.72
 -13 -11   0    0.55    2.00
  13  11   0    0.27    2.16
 -13  11   0    0.23    1.64
  13 -11   0    0.15    1.63
 -13  11   0    1.73    1.22
 -14   0   0   27.89    2.61
 -14   0   0   28.77    2.39
  14   0   0   28.55    2.21
  14   1   0  151.27    5.72
 -14  -1   0  138.08    6.26
 -14   1   0  147.69    5.95
 -14  -1   0  147.67    6.10
  14  -1   0  151.26    5.73
 -14  -2   0    4.72    1.33
 -14   2   0    5.60    1.43
  14  -2   0    4.74    1.27
  14   2   0    3.65    1.15
  14   3   0   52.73    3.01
  14  -3   0   55.10    3.07
 -14   3   0   50.30    3.25
 -14  -3   0   56.90    3.38
 -14   4   0   18.13    2.24
  14   4   0   18.80    2.15
  14  -4   0   25.26    2.27
 -14  -4   0   18.65    2.23
 -14   5   0    2.58    1.29
  14   5   0    4.86    1.43
 -14  -5   0    3.61    1.45
 -14   5   0    5.60    1.44
  14  -5   0    2.31    1.34
 -14   6   0   26.85    2.72
 -14  -6   0   30.31    2.99
  14   6   0   34.68    2.77
 -14   6   0   26.96    2.73
  14  -6   0   34.82    2.68
 -14   7   0   69.83    4.00
 -14  -7   0   68.79    4.10
  14  -7   0   66.26    3.76
  14   7   0   72.43    3.98
 -14   7   0   68.66    3.86
 -14   8   0   24.58    3.07
  14   8   0   25.88    2.95
 -14   8   0   26.19    2.81
 -14  -8   0   25.24    3.05
  14  -8   0   25.90    2.74
 -14   9   0    0.41    1.21
 -14   9   0    2.23    1.46
  14   9   0    1.71    1.84
 -14  -9   0    0.89    1.82
 -14   9   0    1.79    1.93
  14  -9   0    1.17    1.59
 -14  10   0    7.82    1.62
 -14 -10   0    8.63    2.38
  14 -10   0    5.33    1.90
 -14  10   0    6.81    1.89
  14  10   0    5.57    2.18
 -15   0   0    0.42    1.30
  15   0   0    1.41    1.13
 -15   0   0    0.00    1.10
  15   1   0    0.36    1.14
 -15  -1   0    0.39    1.18
 -15   1   0    1.65    1.23
 -15   1   0    1.18    1.32
  15  -1   0    0.49    1.16
 -15  -1   0    0.35    1.32
 -15   2   0    0.89    1.25
 -15  -2   0    0.36    1.31
  15   2   0   -0.49    1.17
  15  -2   0   -0.82    1.11
 -15   2   0   -2.45    1.12
 -15  -3   0    0.95    1.33
 -15   3   0    2.03    1.22
 -15   3   0    1.42    1.34
  15   3   0    0.70    1.11
  15  -3   0    0.29    1.24
 -15   4   0   -0.18    1.26
 -15  -4   0   -1.47    1.49
  15   4   0    0.60    1.17
  15  -4   0    0.98    1.29
 -15   4   0    0.19    1.40
  15   5   0   -1.04    1.36
 -15   5   0   -2.34    1.33
 -15  -5   0    1.04    1.62
 -15   5   0    2.01    1.99
  15  -5   0   -2.03    1.28
 -15  -6   0    0.64    1.65
  15   6   0    3.66    1.57
 -15   6   0    0.00    1.44
 -15   6   0   -3.05    1.42
  15  -6   0    2.56    1.46
 -15   7   0    1.40    1.78
 -15   7   0    1.02    1.60
 -15  -7   0    3.04    1.84
  15  -7   0    1.18    1.61
  15   7   0    0.78    1.65
 -15   8   0    0.78    1.77
  15  -8   0    2.74    1.77
 -15  -8   0   -0.99    1.84
  15   8   0   -2.48    1.72
 -15   8   0   -1.59    2.27
  15   9   0    1.92    2.08
 -15   9   0   -0.83    1.83
 -15  -9   0    6.07    2.30
  15  -9   0    0.39    1.91
 -15   9   0    0.46    1.30
 -16   0   0   86.33    4.71
 -16   0   0   80.38    4.32
  16   0   0   88.93    4.30
 -16   1   0   74.41    4.25
 -16   1   0   61.08    4.36
 -16  -1   0   69.70    4.21
  16  -1   0   69.36    3.85
  16   1   0   64.28    3.72
  16  -2   0    1.21    1.42
 -16   2   0    1.56    1.64
 -16   2   0    0.09    1.29
  16   2   0    2.13    1.38
 -16  -2   0    1.58    1.56
  16   3   0   36.23    2.97
 -16   3   0   38.14    3.31
 -16  -3   0   26.34    3.17
  16  -3   0   35.48    3.04
 -16   3   0   37.94    3.12
  16  -4   0   81.08    4.40
 -16   4   0   88.97    4.75
 -16  -4   0   85.49    4.88
  16   4   0   83.77    4.45
 -16   4   0   84.23    4.56
  16  -5   0    1.99    1.76
 -16   5   0    2.03    1.69
  16   5   0    4.13    1.68
 -16  -5   0    3.10    1.91
 -16   5   0    4.73    1.97
  16   6   0    2.17    1.79
 -16   6   0   -0.22    1.80
 -16   6   0    1.40    1.79
 -16  -6   0    3.29    1.93
  16  -6   0    3.51    1.87
  16  -7   0   40.57    3.61
  16   7   0   36.53    3.61
 -16   7   0   31.78    3.65
 -16  -7   0   34.35    3.92
  16  -8   0   13.80    2.39
 -16  -8   0   11.69    2.76
 -16   8   0   14.03    2.47
 -17   0   0    0.88    1.88
  17   0   0   -0.71    1.57
 -17  -1   0    3.74    1.91
 -17   1   0    0.58    2.41
 -17   1   0   -0.76    1.79
  17   1   0    3.05    1.66
  17  -1   0   -0.92    1.65
 -17   2   0   -0.71    1.78
  17   2   0   -1.72    1.61
 -17   2   0   -0.95    1.71
 -17  -2   0    1.26    1.91
  17  -2   0   -1.15    1.53
  17  -3   0    2.12    1.77
  17   3   0    2.58    1.56
 -17   3   0   -1.40    1.70
 -17   3   0   -0.26    1.79
 -17  -3   0    2.33    2.04
 -17  -4   0   -0.74    2.04
 -17   4   0    0.42    2.12
  17   4   0   -0.25    1.68
 -17   4   0    0.72    1.89
  17  -4   0   -2.89    1.72
  17   5   0   -2.49    1.87
 -17  -5   0   -3.29    2.16
 -17   5   0    0.25    2.03
  17  -5   0    0.93    1.96
 -17   6   0    1.02    1.99
 -17  -6   0    1.64    2.23
  17   6   0    2.12    2.19
  17  -6   0    3.79    2.05
 -18   0   0   40.58    4.18
  18   0   0   49.15    3.95
  18  -1   0   -3.39    1.83
 -18  -1   0   -0.17    2.12
 -18   1   0    1.83    2.25
 -18  -2   0   23.22    3.09
  18   2   0   18.85    2.54
  18  -2   0   21.62    2.55
 -18   2   0   21.82    2.86
  18  -3   0    4.48    2.13
 -18  -3   0    5.31    2.53
  18   3   0    6.98    2.19
 -18   3   0    2.47    2.21
 -18  -4   0   37.47    4.59
  18  -4   0   44.50    4.10
 -18   4   0   40.92    4.19
   0   2   1  439.38   12.65
   0   2  -1  436.92   12.58
   0  -2   1  449.07   12.58
   0  -2   1  412.65   12.64
   0  -2  -1  422.90   12.70
   0  -2  -1  431.87   12.65
   0   2   1  431.02   12.70
   0   2  -1  411.87   12.64
   0  -2  -1  431.35   12.64
   0  -3   1   -0.22    0.12
   0   3   1   -0.17    0.13
   0  -3  -1   -0.02    0.17
   0  -3   1   -0.16    0.07
   0  -3  -1   -0.27    0.10
   0  -3   1   -0.14    0.12
   0  -3  -1   -0.22    0.13
   0   3  -1   -0.12    0.13
   0   3  -1   -0.28    0.10
   0   3   1   -0.23    0.14
   0   4   1   18.86    0.92
   0  -4   1   19.66    0.89
   0   4  -1   21.20    0.79
   0  -4   1   18.34    0.71
   0  -4  -1   20.11    0.82
   0   4  -1   18.39    0.89
   0  -4  -1   18.80    0.85
   0  -4  -1   20.30    0.94
   0   4   1   19.68    0.85
   0  -4   1   18.94    0.79
   0   5  -1    0.18    0.24
   0  -5   1   -0.01    0.13
   0  -5  -1    0.10    0.24
   0  -5   1    0.08    0.23
   0   5  -1   -0.05    0.18
   0  -5   1   -0.23    0.23
   0  -5  -1    0.05    0.17
   0   5   1    0.22    0.23
   0  -5  -1   -0.04    0.30
   0   5   1   -0.31    0.22
   0  -6  -1   10.04    0.64
   0  -6  -1    9.33    0.80
   0  -6   1   10.28    0.55
   0  -6   1   10.37    0.71
   0   6  -1    9.84    0.79
   0  -6   1   11.01    0.79
   0  -6  -1   10.13    0.82
   0   6   1    9.07    0.79
   0   6   1    9.59    0.69
   0   6  -1   10.48    0.63
   0   7  -1   -0.21    0.35
   0  -7   1    0.07    0.48
   0  -7   1   -0.07    0.20
   0   7  -1   -0.13    0.28
   0   7   1   -0.22    0.36
   0  -7   1    0.15    0.35
   0  -7  -1   -0.10    0.26
   0   7   1    0.40    0.31
   0  -7  -1    0.79    0.40
   0  -8   1    0.88    0.60
   0   8   1   -0.33    0.33
   0  -8  -1    1.14    0.49
   0   8  -1    1.15    0.50
   0  -8  -1    0.06    0.31
   0  -8   1    0.39    0.26
   0   8   1    1.28    0.54
   0   8  -1    0.28    0.33
   0  -9   1   -0.21    0.28
   0   9  -1   -0.57    0.39
   0   9   1    0.04    0.55
   0  -9  -1    0.14    0.52
   0   9  -1   -0.47    0.53
   0  -9  -1    0.17    0.36
   0   9   1    0.06    0.40
   0  10   1   11.56    1.04
   0  10   1   10.22    1.24
   0 -10  -1   10.30    0.93
   0  10  -1   12.75    1.00
   0 -10  -1   11.46    1.32
   0  10  -1   13.07    1.33
   0 -10   1   12.17    0.83
   0 -11  -1    0.92    0.52
   0  11  -1   -1.11    0.73
   0  11   1   -0.48    0.53
   0 -11   1    0.17    0.42
   0  11  -1    0.21    0.51
   0  11   1   -0.71    0.76
   0  12   1    0.89    1.15
   0 -12  -1    0.35    0.60
   0  12  -1    0.10    0.65
   0 -12   1    0.38    0.51
   0  12   1    0.31    0.66
   0  12  -1    0.36    0.87
   0 -13   1   -0.31    0.60
   0  13   1    0.27    0.73
   0 -13  -1    0.51    0.72
   0  13  -1    0.32    1.09
   0  13  -1   -0.16    0.72
   0  13   1    0.36    1.18
   0 -14   1   39.17    1.86
   0  14   1   42.12    3.06
   0  14  -1   42.20    2.27
   0  14  -1   36.50    2.99
   0 -14  -1   40.58    2.15
   0  15   1    0.10    0.99
   0  15  -1    0.05    1.06
   0  15   1    0.05    1.90
   0 -15   1    0.87    0.68
   0 -15  -1   -1.47    0.98
   0  15  -1   -0.86    2.41
   0  16  -1    7.02    1.39
   0  16   1    5.14    1.39
  -1   2  -1   64.17    2.07
   1   2   1   62.88    2.06
   1  -2  -1   62.25    2.06
  -1  -2   1   67.70    2.00
   1  -2  -1   64.03    2.10
   1  -2  -1   61.42    2.06
  -1   2  -1   61.23    1.99
   1   2   1   63.84    2.11
  -1   2   1   62.19    2.06
   1  -2   1   63.33    2.05
  -1  -2  -1   66.84    2.12
   1   2  -1   67.73    2.01
  -1   2   1   64.87    2.07
  -1  -2  -1   68.81    2.07
   1  -2   1   64.17    2.00
  -1   2   1   62.60    2.11
   1  -3  -1   55.21    1.79
   1   3   1   54.34    1.78
   1  -3  -1   51.40    1.82
  -1   3  -1   51.64    1.79
   1  -3  -1   50.71    1.75
   1   3   1   52.41    1.84
  -1   3  -1   52.49    1.71
  -1  -3   1   53.71    1.69
  -1  -3  -1   50.89    1.74
  -1   3   1   52.91    1.84
   1  -3   1   54.63    1.78
   1  -3   1   52.65    1.68
  -1  -3  -1   52.50    1.85
   1   3  -1   50.78    1.69
   1   3  -1   52.98    1.81
  -1   3   1   50.84    1.74
  -1   3   1   52.76    1.76
   1  -4  -1   29.76    1.18
   1   4   1   30.33    1.20
  -1   4  -1   33.85    1.28
  -1  -4   1   31.05    1.12
   1  -4  -1   32.44    1.29
  -1   4  -1   30.52    1.14
   1  -4  -1   31.25    1.23
   1   4   1   28.50    1.27
  -1   4  -1   31.51    1.09
  -1  -4  -1   31.42    1.20
   1   4  -1   31.88    1.28
  -1  -4  -1   32.50    1.32
   1  -4   1   30.14    1.22
  -1   4   1   30.37    1.30
   1  -4   1   31.95    1.11
  -1   4   1   32.92    1.21
   1   4  -1   31.86    1.15
   1  -4   1   30.72    1.16
  -1   4   1   30.32    1.17
  -1  -5   1  230.40    6.88
   1   5   1  227.60    7.12
   1  -5  -1  226.66    6.94
   1  -5  -1  223.24    7.09
  -1   5  -1  227.95    7.07
  -1   5  -1  230.81    6.91
   1  -5  -1  234.02    6.99
   1   5   1  209.01    6.95
   1  -5   1  231.98    7.00
   1   5  -1  218.84    7.06
  -1  -5  -1  229.79    6.96
   1  -5   1  226.04    6.84
  -1  -5  -1  229.49    7.13
  -1   5   1  232.73    6.98
  -1   5   1  231.08    7.14
   1  -5   1  223.27    7.01
   1   5  -1  228.67    6.90
   1   6   1   59.38    2.28
   1  -6  -1   64.71    2.34
  -1   6  -1   65.30    2.22
   1   6   1   64.55    2.46
   1  -6  -1   68.24    2.45
   1  -6  -1   63.67    2.24
  -1   6  -1   62.33    2.40
  -1  -6   1   58.27    2.18
  -1  -6   1   64.70    2.12
  -1  -6  -1   62.07    2.28
   1  -6   1   64.19    2.25
   1   6  -1   66.72    2.24
   1  -6   1   66.86    2.38
  -1  -6  -1   64.23    2.45
   1  -6   1   65.90    2.15
   1   6  -1   63.14    2.42
  -1   6   1   61.53    2.27
  -1   6   1   64.18    2.47
   1  -7  -1    2.23    0.49
  -1   7  -1    2.16    0.51
  -1  -7   1    3.53    0.88
   1  -7  -1    2.72    0.41
  -1  -7   1    2.68    0.34
   1   7   1    2.82    0.50
  -1   7  -1    2.51    0.40
   1   7   1    1.21    0.43
   1  -7   1    1.83    0.52
  -1  -7  -1    2.36    0.50
   1  -7   1    2.31    0.35
   1  -7   1    2.99    0.52
  -1   7   1    2.33    0.44
  -1  -7  -1    2.88    0.42
   1   7  -1    2.50    0.52
  -1   7   1    1.32    0.48
   1   7  -1    3.41    0.50
  -1   8  -1    1.55    0.41
   1  -8  -1    1.49    0.52
   1   8   1    1.18    0.42
  -1  -8   1    0.79    0.29
   1   8   1    0.85    0.48
  -1  -8   1    1.34    0.66
   1  -8  -1    0.23    0.34
  -1   8  -1    0.88    0.48
   1   8  -1    1.25    0.49
  -1   8   1    0.31    0.37
  -1   8   1    0.59    0.48
   1  -8   1    1.30    0.48
  -1  -8  -1    0.47    0.32
   1   8  -1    1.09    0.39
   1  -8   1    0.84    0.30
   1   9   1   95.42    3.52
  -1   9  -1  101.98    3.45
  -1  -9   1   99.43    3.26
   1   9   1   98.74    3.83
   1  -9  -1   97.50    3.73
   1  -9  -1  101.68    3.43
  -1   9  -1  100.80    3.81
   1  -9   1   96.00    3.28
   1  -9   1   93.29    3.61
  -1   9   1  102.56    3.53
  -1   9   1   94.99    3.81
  -1  -9  -1   98.34    3.39
   1   9  -1   97.75    3.77
   1   9  -1  101.20    3.47
   1  10   1   23.14    1.39
  -1  10  -1   20.62    1.24
  -1  10  -1   21.60    1.64
   1 -10  -1   23.27    1.62
   1 -10  -1   20.80    1.26
  -1 -10   1   22.09    1.10
   1  10   1   20.55    1.68
  -1  10   1   22.32    1.69
   1 -10   1   22.55    1.14
   1 -10   1   22.19    1.51
   1  10  -1   22.58    1.63
   1  10  -1   21.78    1.30
  -1  10   1   20.87    1.31
  -1 -10  -1   21.07    1.22
   1  11   1    2.03    0.64
  -1 -11   1    1.23    0.46
   1 -11  -1    2.05    0.85
  -1  11  -1    2.07    0.87
   1  11   1    1.67    0.85
  -1  11  -1    2.33    0.60
   1 -11  -1    1.46    0.61
  -1 -11  -1    1.26    0.54
   1  11  -1    3.17    0.68
   1 -11   1    1.69    0.52
   1  11  -1    2.24    0.94
  -1  11   1    1.29    0.89
  -1  11   1    1.53    0.61
   1 -12  -1    0.77    0.89
   1  12   1    0.77    0.67
  -1 -12   1   -0.19    0.49
   1 -12  -1   -0.23    0.63
  -1  12  -1    0.74    0.89
  -1  12  -1    0.84    0.66
   1  12   1   -0.05    1.07
   1 -12   1   -0.45    0.53
   1  12  -1    0.31    0.89
   1  12  -1   -0.56    0.63
  -1  12   1    1.14    0.65
  -1  12   1    1.16    1.10
  -1 -12  -1   -0.06    0.57
   1  13   1  103.59    4.65
   1  13   1  101.28    4.05
  -1  13  -1  109.21    4.66
   1 -13  -1  111.32    3.90
  -1  13  -1  104.37    3.96
  -1 -13   1  104.05    3.60
  -1  13   1  106.76    4.07
   1  13  -1  104.35    4.61
   1 -13   1  105.74    3.63
  -1  13   1   97.52    4.67
  -1 -13  -1  102.53    3.80
   1  13  -1  104.44    4.00
  -1  14  -1    8.39    1.65
   1  14   1    8.21    1.70
  -1  14  -1    9.00    1.22
  -1 -14   1    7.70    0.90
   1 -14  -1    9.51    1.13
  -1 -14  -1    8.99    1.08
   1  14  -1   11.41    1.87
  -1  14   1    7.71    1.68
   1 -14   1    7.96    0.88
   1  14  -1    8.22    1.22
  -1  15  -1   40.63    4.13
   1 -15  -1   28.98    2.19
   1  15   1   32.46    3.60
  -1 -15   1   30.89    1.67
   1  15   1   32.77    2.41
  -1 -15  -1   32.59    2.12
   1  15  -1   32.59    2.19
  -1  15   1   37.13    2.34
  -1  15   1   33.71    3.83
   1 -15   1   30.22    1.61
   1  15  -1   37.16    3.68
  -1  16  -1    0.72    1.16
   1  16   1    1.29    1.28
   1  16  -1    0.38    1.16
  -1  16   1    1.83    1.22
  -2   0   1   -0.03    0.11
   2   0  -1   -0.07    0.11
   2   1   1   19.40    0.75
  -2   1  -1   17.80    0.75
   2  -1  -1   19.12    0.78
   2  -1  -1   18.23    0.75
  -2  -1   1   18.90    0.76
  -2   1  -1   19.83    0.74
   2  -1   1   19.37    0.73
  -2   1   1   19.57    0.76
   2   1  -1   19.42    0.74
   2   2   1   47.20    1.56
  -2   2  -1   42.63    1.54
  -2   2  -1   46.90    1.54
   2  -2  -1   41.43    1.56
   2  -2  -1   42.42    1.57
  -2  -2  -1   42.37    1.53
  -2   2   1   46.75    1.57
   2  -2   1   45.76    1.54
  -2   2   1   44.62    1.58
   2  -2   1   47.06    1.54
   2  -3  -1  233.70    7.14
   2   3   1  238.45    7.17
   2   3   1  234.43    7.09
  -2   3  -1  230.16    7.02
  -2   3  -1  224.61    7.11
  -2  -3   1  246.13    7.02
   2  -3  -1  236.06    7.10
   2  -3   1  235.66    7.03
  -2   3   1  231.13    7.16
  -2   3   1  233.55    7.09
  -2   3   1  226.25    7.08
   2  -3   1  226.50    7.08
  -2  -3  -1  243.43    7.07
  -2   4  -1   72.34    2.32
   2   4   1   71.23    2.47
  -2   4  -1   68.47    2.42
   2  -4  -1   71.48    2.44
  -2   4  -1   69.73    2.27
  -2  -4   1   71.29    2.28
   2  -4  -1   70.68    2.37
   2   4   1   65.26    2.35
  -2  -4  -1   67.80    2.33
   2  -4   1   70.96    2.30
  -2   4   1   68.93    2.36
   2   4  -1   69.27    2.30
  -2   4   1   68.62    2.34
  -2   4   1   67.67    2.46
   2  -4   1   68.42    2.37
  -2   5  -1   86.66    3.05
  -2   5  -1   91.21    2.90
   2   5   1   83.01    3.05
   2   5   1   84.03    2.95
   2  -5  -1   88.82    2.95
  -2  -5   1   87.95    2.85
   2  -5  -1   85.43    3.04
  -2   5  -1   88.54    2.83
  -2   5   1   91.24    3.11
  -2   5   1   86.38    2.90
   2   5  -1   88.08    3.05
   2  -5   1   85.69    2.98
  -2   5   1   84.68    2.93
  -2  -5  -1   91.54    2.94
   2   5  -1   90.39    2.90
   2  -5   1   88.93    2.87
   2   6   1    6.92    0.63
  -2   6  -1    6.19    0.69
   2  -6  -1    6.38    0.70
  -2   6  -1    6.26    0.55
   2  -6  -1    5.26    0.58
  -2  -6   1    6.93    0.60
   2   6   1    6.85    0.72
  -2   6  -1    7.10    0.50
   2   6  -1    6.49    0.57
   2  -6   1    6.32    0.53
  -2   6   1    6.11    0.58
  -2  -6  -1    7.51    0.73
  -2   6   1    6.23    0.71
   2   6  -1    6.61    0.69
  -2   6   1    6.78    0.57
   2  -6   1    7.58    0.67
  -2  -7   1    6.75    0.75
  -2   7  -1    5.76    0.73
  -2   7  -1    6.82    0.61
   2   7   1    6.96    0.68
   2   7   1    6.56    0.79
   2  -7  -1    7.86    0.81
   2  -7  -1    6.50    0.66
   2  -7   1    5.61    0.71
   2  -7   1    6.13    0.58
  -2   7   1    6.22    0.79
   2   7  -1    6.43    0.64
   2   7  -1    7.16    0.78
  -2   7   1    5.96    0.64
   2   8   1   31.55    1.53
   2  -8  -1   33.29    1.67
  -2   8  -1   31.78    1.71
   2   8   1   31.18    1.72
   2  -8  -1   32.72    1.48
  -2   8  -1   32.99    1.45
  -2   8   1   32.87    1.51
   2   8  -1   31.35    1.46
   2  -8   1   32.63    1.38
   2   8  -1   32.46    1.70
   2  -8   1   32.18    1.60
  -2   8   1   29.54    1.73
   2  -9  -1    2.85    0.70
   2   9   1    3.00    0.76
  -2   9  -1    3.15    0.75
  -2   9  -1    2.56    0.55
   2   9   1    2.84    0.62
  -2  -9   1    3.11    0.43
   2  -9  -1    2.59    0.55
   2  -9   1    2.47    0.47
   2  -9   1    2.37    0.61
   2   9  -1    1.63    0.52
   2   9  -1    2.11    0.73
  -2  -9  -1    2.85    0.52
  -2   9   1    1.88    0.69
  -2   9   1    3.51    0.64
  -2 -10   1   10.31    0.79
   2 -10  -1    8.66    0.95
   2  10   1   10.24    1.05
   2 -10  -1    7.27    1.05
   2  10   1    6.55    1.06
  -2  10  -1    8.92    1.16
  -2  10  -1    8.73    0.91
  -2 -10  -1    9.76    0.92
   2 -10   1    7.15    0.83
   2 -10   1    7.25    0.92
  -2  10   1    7.98    1.19
  -2  10   1    7.05    0.85
   2  10  -1    8.63    0.92
   2  10  -1    8.41    1.06
   2 -11  -1    1.03    0.81
  -2 -11   1    1.68    0.46
   2 -11  -1    1.14    0.60
  -2  11  -1    0.90    0.87
   2  11   1    1.34    0.69
   2  11   1   -0.45    0.83
  -2  11  -1    1.90    0.60
  -2  11   1    2.51    0.92
   2  11  -1    2.87    0.85
   2 -11   1    2.66    0.57
  -2  11   1    0.87    0.58
   2  11  -1    2.33    0.69
  -2 -11  -1    1.86    0.58
   2 -11   1    2.26    0.83
   2  12   1    3.94    1.14
  -2  12  -1    2.88    0.73
  -2 -12   1    3.10    0.60
  -2  12  -1    5.06    1.94
   2 -12  -1    4.16    0.82
   2  12   1    1.50    0.75
   2 -12  -1    4.14    1.04
  -2  12   1    2.63    1.14
   2  12  -1    3.64    0.80
  -2  12   1    3.49    0.82
  -2 -12  -1    4.94    0.76
   2 -12   1    3.69    0.65
   2 -13  -1   -0.29    1.00
  -2 -13   1   -0.78    0.56
   2 -13  -1   -0.40    0.80
   2  13   1    0.39    1.14
  -2  13  -1    0.17    1.18
   2  13   1    0.38    0.76
  -2  13  -1    1.43    0.73
   2  13  -1    1.12    1.09
   2  13  -1   -0.68    0.75
  -2  13   1   -1.03    1.21
   2 -13   1    0.20    0.63
  -2  13   1   -0.54    0.67
  -2 -13  -1    1.30    0.75
  -2  14  -1    7.44    1.67
  -2 -14   1    4.16    0.78
  -2  14  -1    6.77    1.06
   2 -14  -1    5.21    1.12
   2  14   1    6.03    1.54
   2  14  -1    4.59    1.03
  -2 -14  -1    3.37    0.96
  -2  14   1    5.82    1.12
  -2  14   1    6.24    1.70
   2 -14   1    5.72    0.85
   2  14  -1    5.59    1.54
   2 -15  -1    6.22    1.20
  -2  15  -1    7.36    2.11
   2  15   1    2.13    1.81
   2  15   1    8.68    1.89
  -2 -15   1    5.74    0.87
  -2  15  -1    5.72    1.21
   2  15  -1    9.40    2.05
  -2  15   1    8.67    1.34
  -2  15   1    5.71    1.98
   2 -15   1    5.34    0.86
  -2 -15  -1    6.18    1.11
   2  15  -1    5.67    1.16
   2  16   1   -0.59    1.20
  -2  16  -1   -0.55    1.06
  -2  16   1    0.57    1.22
   3   0   1    0.02    0.12
  -3   0  -1    0.05    0.13
   3   0  -1    0.04    0.16
   3   0  -1    0.02    0.12
  -3   0   1    0.24    0.16
  -3   0   1   -0.04    0.12
  -3  -1   1  203.52    6.37
  -3  -1   1  217.56    6.44
   3  -1  -1  209.28    6.40
  -3   1  -1  213.46    6.39
  -3   1  -1  217.79    6.44
   3   1   1  204.15    6.39
   3  -1  -1  214.96    6.46
  -3   1   1  209.75    6.40
   3   1  -1  210.41    6.39
  -3   1   1  197.97    6.42
  -3  -1  -1  211.44    6.40
   3  -2  -1   91.98    3.12
  -3   2  -1   94.01    3.08
  -3   2  -1   92.47    3.08
   3  -2  -1   96.64    3.11
  -3   2   1   94.27    3.11
   3  -2   1   96.27    3.07
   3  -2   1   96.63    3.09
  -3   2   1   98.30    3.13
   3  -3  -1   23.71    1.05
  -3   3  -1   22.57    0.99
   3  -3  -1   23.19    1.05
  -3   3  -1   22.78    1.03
  -3  -3   1   21.59    0.94
  -3  -3  -1   23.63    1.01
   3  -3   1   23.10    1.00
  -3   3   1   22.91    1.02
  -3   3   1   23.80    1.07
   3  -3   1   24.21    1.00
   3   4   1   17.49    0.95
   3  -4  -1   19.47    0.95
  -3   4  -1   19.59    0.87
  -3   4  -1   17.45    0.94
   3  -4  -1   17.01    0.93
  -3  -4   1   17.89    0.85
   3   4   1   18.04    0.90
  -3   4   1   17.33    0.95
  -3  -4  -1   18.39    0.91
  -3   4   1   16.56    0.88
   3  -4   1   19.54    0.92
   3  -4   1   16.67    0.85
  -3   4   1   18.82    0.91
  -3  -5   1  157.61    5.17
   3   5   1  165.19    5.29
  -3   5  -1  176.80    5.25
  -3   5  -1  168.91    5.39
  -3   5  -1  163.40    5.18
   3  -5  -1  165.38    5.30
   3  -5  -1  164.03    5.36
   3   5   1  162.30    5.40
  -3   5   1  166.69    5.42
  -3  -5  -1  171.81    5.25
  -3   5   1  168.20    5.28
   3  -5   1  163.06    5.29
   3  -5   1  164.95    5.21
  -3   5   1  164.66    5.25
   3   6   1  113.62    4.00
  -3   6  -1  115.11    3.71
   3  -6  -1  115.49    3.85
  -3   6  -1  115.74    3.99
   3  -6  -1  115.41    3.94
  -3  -6   1  110.52    3.71
   3   6   1  116.66    3.87
  -3   6  -1  114.71    3.78
   3  -6   1  113.09    3.75
   3   6  -1  114.43    3.78
  -3   6   1  115.61    3.79
  -3   6   1  115.44    3.84
   3   6  -1  116.65    3.98
   3  -6   1  111.33    3.87
  -3  -6  -1  116.66    3.90
  -3   6   1  113.01    4.01
   3  -7  -1    3.52    0.59
   3   7   1    4.88    0.68
  -3   7  -1    4.57    0.51
   3   7   1    4.75    0.62
  -3  -7   1    4.73    0.65
  -3   7  -1    5.25    0.61
   3  -7  -1    3.89    0.59
  -3   7  -1    3.71    0.63
  -3   7   1    4.63    0.61
   3   7  -1    3.76    0.59
   3   7  -1    5.06    0.62
  -3   7   1    5.65    0.81
  -3   7   1    4.21    0.52
   3  -7   1    4.06    0.52
   3  -7   1    4.00    0.59
   3  -8  -1   21.25    1.35
   3   8   1   19.14    1.39
   3  -8  -1   20.72    1.20
  -3   8  -1   20.30    1.40
  -3   8  -1   21.80    1.16
   3   8   1   21.22    1.24
  -3   8  -1   19.70    1.03
  -3   8   1   21.19    1.21
   3   8  -1   22.80    1.19
   3   8  -1   21.18    1.37
   3  -8   1   20.92    1.11
  -3   8   1   21.63    1.47
   3  -8   1   20.98    1.29
  -3   8   1   20.80    1.13
   3   9   1  185.30    6.44
   3  -9  -1  198.27    6.40
  -3   9  -1  199.77    6.76
   3   9   1  199.84    6.75
   3  -9  -1  194.02    6.60
  -3   9  -1  188.99    6.33
   3  -9   1  197.21    6.27
  -3   9   1  202.82    6.45
   3  -9   1  195.60    6.52
   3   9  -1  203.72    6.72
   3   9  -1  198.70    6.39
  -3   9   1  200.01    6.80
   3  10   1   23.90    1.48
  -3 -10   1   21.97    1.20
  -3  10  -1   24.08    1.37
  -3  10  -1   23.53    1.75
   3 -10  -1   23.04    1.64
   3 -10  -1   23.75    1.46
   3  10  -1   22.41    1.70
   3  10  -1   22.06    1.38
  -3 -10  -1   23.77    1.34
   3 -10   1   22.25    1.29
   3 -10   1   23.26    1.60
  -3  10   1   23.18    1.41
  -3  11  -1    0.53    0.83
   3  11   1    0.54    0.65
  -3  11  -1    0.13    0.56
   3 -11  -1    0.24    0.76
   3 -11  -1    0.49    0.63
   3  11   1   -1.93    0.72
  -3 -11   1    0.52    0.46
   3  11  -1    0.67    0.79
  -3  11   1   -0.19    0.55
  -3 -11  -1   -0.15    0.50
   3  11  -1    0.25    0.60
   3 -11   1   -0.16    0.52
  -3  11   1    0.99    0.92
   3 -11   1    1.55    0.73
  -3  12  -1   12.44    1.70
   3 -12  -1   16.19    1.49
  -3 -12   1   17.15    1.18
   3 -12  -1   15.51    2.52
  -3  12  -1   15.17    1.34
   3  12   1   15.49    1.91
   3  12   1   17.96    1.46
  -3  12   1   15.90    2.00
  -3 -12  -1   15.59    1.32
   3 -12   1   16.31    1.28
  -3  12   1   19.58    1.42
   3 -12   1   14.17    1.71
   3  12  -1   15.45    1.88
   3  12  -1   14.90    1.36
   3  13   1   34.35    2.75
  -3 -13   1   39.46    1.79
  -3  13  -1   32.32    2.76
   3 -13  -1   39.00    2.62
   3  13   1   35.84    2.15
   3 -13  -1   38.27    2.17
  -3  13  -1   40.20    2.04
   3  13  -1   37.61    2.12
  -3 -13  -1   39.37    1.99
   3  13  -1   36.76    2.74
   3 -13   1   39.44    1.90
  -3  13   1   38.04    2.89
  -3  13   1   34.36    2.06
   3 -14  -1    7.41    1.50
  -3 -14   1    8.10    0.96
   3  14   1    8.19    1.58
   3 -14  -1    7.76    1.21
  -3  14  -1   10.66    1.29
  -3  14  -1    8.51    1.89
   3  14   1    8.28    1.62
   3 -14   1    7.61    0.99
  -3 -14  -1    6.72    1.07
   3  14  -1    6.17    1.66
  -3  14   1    9.31    1.91
  -3  14   1   10.97    1.38
  -3  15  -1    2.00    1.95
  -3 -15   1    0.60    0.81
   3  15   1    0.24    1.92
   3  15   1   -0.56    1.21
  -3  15  -1    2.80    1.13
   3 -15  -1    2.08    1.15
  -3 -15  -1    3.47    1.06
  -3  15   1    3.64    1.17
  -3  15   1   -0.22    1.94
   3  15  -1   -0.46    1.65
   3 -15   1    1.79    0.83
  -3  16  -1    0.36    1.15
  -3  16   1    1.84    1.22
  -4   0   1    0.32    0.22
   4   0  -1    0.28    0.17
  -4   0   1   -0.07    0.16
   4   0  -1   -0.04    0.20
   4   0   1   -0.22    0.15
  -4   0  -1    0.01    0.16
   4  -1  -1    4.57    0.49
  -4  -1   1    5.32    0.44
  -4   1  -1    5.24    0.44
   4  -1  -1    5.24    0.46
   4   1   1    4.88    0.44
  -4   1  -1    5.48    0.50
  -4  -1   1    5.44    0.52
  -4   1   1    5.09    0.48
   4   1  -1    4.52    0.43
   4  -1   1    4.89    0.43
  -4   1   1    5.52    0.45
  -4  -1  -1    5.00    0.46
  -4   2  -1    1.85    0.35
   4   2   1    2.35    0.39
   4  -2  -1    1.89    0.35
   4  -2  -1    1.67    0.32
   4   2  -1    2.34    0.38
   4  -2   1    1.99    0.33
  -4   2   1    1.85    0.34
   4  -2   1    1.72    0.34
  -4   2   1    2.44    0.37
  -4   3  -1   40.76    1.61
  -4   3  -1   40.43    1.59
   4  -3  -1   41.49    1.65
   4  -3  -1   39.38    1.61
  -4   3   1   38.44    1.61
  -4  -3  -1   41.47    1.58
   4  -3   1   40.33    1.58
   4  -3   1   38.58    1.58
  -4   3   1   41.96    1.63
  -4   4  -1   41.96    1.71
  -4   4  -1   43.17    1.65
   4  -4  -1   40.43    1.69
   4  -4  -1   42.13    1.71
  -4  -4   1   40.65    1.58
  -4   4   1   41.78    1.73
  -4  -4  -1   40.43    1.65
   4  -4   1   40.16    1.64
   4  -4   1   41.61    1.65
  -4   4   1   38.79    1.64
   4  -5  -1   95.18    3.34
  -4   5  -1  102.80    3.43
   4  -5  -1   99.48    3.39
   4   5   1   90.82    3.38
  -4  -5   1   91.84    3.20
  -4   5  -1   98.75    3.26
   4  -5   1  100.36    3.30
  -4   5   1   99.59    3.31
  -4  -5  -1   90.22    3.26
  -4   5   1   92.14    3.28
  -4   5   1   94.98    3.42
   4  -5   1   97.30    3.33
   4   6   1    3.43    0.57
   4  -6  -1    4.97    0.65
  -4   6  -1    4.76    0.54
  -4  -6   1    6.00    0.68
   4  -6  -1    4.38    0.61
  -4   6  -1    4.73    0.64
  -4   6  -1    4.31    0.56
  -4   6   1    5.80    0.67
   4  -6   1    4.49    0.56
  -4   6   1    5.12    0.73
   4   6  -1    3.56    0.60
   4  -6   1    5.43    0.64
  -4   6   1    3.96    0.52
  -4   7  -1   31.43    1.41
   4   7   1   29.37    1.47
   4   7   1   29.41    1.61
  -4   7  -1   29.07    1.33
   4  -7  -1   27.82    1.53
  -4   7  -1   28.36    1.60
   4  -7  -1   29.10    1.49
   4  -7   1   30.93    1.42
   4  -7   1   30.21    1.49
  -4   7   1   32.06    1.46
  -4   7   1   28.77    1.63
   4   7  -1   27.89    1.57
  -4   7   1   29.21    1.39
  -4   8  -1    0.24    0.34
   4  -8  -1   -0.18    0.44
   4   8   1    0.85    0.49
   4  -8  -1    0.76    0.50
  -4   8  -1    0.13    0.54
  -4   8  -1    0.15    0.42
   4   8   1    0.72    0.54
   4  -8   1   -0.34    0.39
  -4   8   1    0.00    0.39
   4  -8   1    0.63    0.50
  -4   8   1   -0.25    0.35
  -4   8   1    0.81    0.63
   4   8  -1    0.31    0.53
  -4   9  -1   71.82    2.65
   4   9   1   70.60    3.09
  -4   9  -1   74.04    2.79
  -4   9  -1   70.08    3.13
   4  -9  -1   74.44    3.02
   4  -9  -1   71.58    2.87
   4   9   1   75.02    2.92
   4  -9   1   68.35    2.71
   4  -9   1   69.98    2.92
   4   9  -1   73.32    3.10
  -4   9   1   77.86    2.88
  -4   9   1   71.29    3.16
  -4   9   1   74.28    2.75
   4  10   1   23.02    1.74
   4 -10  -1   22.22    1.65
   4  10   1   22.13    1.50
   4 -10  -1   22.50    1.50
  -4  10  -1   22.31    1.37
   4  10  -1   16.40    2.14
   4 -10   1   23.00    1.60
   4 -10   1   22.32    1.37
  -4  10   1   23.01    1.42
  -4  10   1   20.62    1.77
   4  11   1   10.52    1.23
   4 -11  -1   12.85    1.35
   4 -11  -1   12.91    1.49
   4  11   1   11.42    1.46
  -4  11  -1   12.08    1.16
  -4  11  -1   11.52    1.48
  -4 -11   1   12.37    1.01
   4 -11   1   11.12    1.30
   4 -11   1    9.69    1.13
  -4  11   1   10.82    1.18
   4  11  -1    8.42    1.26
  -4  11   1   11.67    1.48
  -4 -11  -1   10.59    1.13
   4  12   1   -0.14    0.93
  -4  12  -1    1.40    0.69
  -4 -12   1    1.30    0.60
   4 -12  -1   -1.08    0.93
  -4  12  -1   -0.08    1.09
   4 -12  -1    0.19    0.76
   4  12   1    1.10    0.74
  -4  12   1    0.21    0.68
  -4  12   1    1.07    1.13
  -4 -12  -1    2.17    0.70
   4  12  -1    2.21    1.01
   4 -12   1    0.78    0.70
   4 -12   1    0.36    0.83
   4 -13  -1    9.36    1.50
   4 -13  -1   10.57    1.27
  -4  13  -1   11.62    1.35
   4  13   1   10.64    1.63
  -4  13  -1   11.44    1.73
  -4 -13   1   12.37    1.25
   4 -13   1   10.85    1.49
   4 -13   1   11.74    1.16
  -4  13   1   11.57    2.17
  -4  13   1    7.71    1.74
   4  13  -1   11.67    1.79
  -4 -13  -1   10.39    1.15
  -4 -14   1    1.81    0.79
   4 -14  -1    2.82    1.13
   4  14   1    1.67    1.56
  -4  14  -1    1.06    1.61
   4 -14  -1    2.29    1.40
  -4  14  -1    2.86    1.16
  -4 -14  -1    2.56    0.96
   4 -14   1    3.97    1.40
  -4  14   1    2.92    0.98
   4  14  -1    2.31    1.55
  -4  14   1    0.53    1.66
   4 -14   1    1.88    0.91
  -4 -15   1    0.85    0.89
  -4  15  -1    2.36    1.05
  -4  15  -1   -2.83    1.90
   4  15   1   -1.31    2.89
   4 -15  -1    1.24    1.26
   4 -15  -1    0.37    1.66
  -4  15   1    1.48    1.05
   4  15  -1    0.49    1.83
  -4 -15  -1   -0.76    1.05
  -4  15   1    2.21    2.91
  -5   0  -1   -0.07    0.20
  -5   0  -1    0.22    0.27
  -5   0   1    0.10    0.21
   5   0   1    0.09    0.20
   5   0  -1   -0.14    0.21
  -5   0   1   -0.10    0.25
   5  -1  -1   68.36    2.54
  -5   1  -1   70.64    2.45
  -5  -1   1   68.04    2.52
   5   1   1   69.76    2.45
  -5  -1   1   66.41    2.43
   5  -1  -1   67.46    2.45
  -5   1  -1   70.62    2.55
   5   1  -1   69.53    2.45
  -5  -1  -1   70.86    2.47
   5  -1   1   66.30    2.42
  -5   1   1   67.81    2.52
  -5   1   1   71.03    2.46
  -5   2  -1   79.91    2.93
   5   2   1   83.58    2.91
  -5  -2   1   82.43    2.96
   5  -2  -1   82.53    2.90
  -5   2  -1   85.73    2.90
   5  -2  -1   81.57    2.97
   5  -2   1   85.45    2.88
  -5   2   1   82.42    2.90
  -5   2   1   88.31    2.99
   5   2  -1   78.60    2.87
  -5   3  -1   65.46    2.48
  -5   3  -1   66.39    2.47
   5  -3  -1   69.63    2.50
   5   3   1   69.99    2.51
   5  -3  -1   65.47    2.52
  -5   3   1   67.21    2.50
   5   3  -1   68.92    2.49
  -5   3   1   66.13    2.50
   5  -3   1   65.88    2.43
   5  -3   1   68.82    2.50
  -5   4  -1    0.36    0.31
   5  -4  -1    0.36    0.32
   5  -4  -1    0.62    0.34
  -5  -4   1   -0.34    0.38
   5  -4   1    0.14    0.32
  -5   4   1    0.31    0.31
   5  -4   1   -0.14    0.28
  -5  -4  -1    0.48    0.47
  -5   4   1    0.51    0.32
   5  -5  -1   48.05    2.01
  -5   5  -1   47.81    2.03
  -5   5  -1   48.14    1.93
  -5  -5   1   41.52    1.86
   5  -5  -1   45.67    1.98
   5  -5   1   49.09    1.96
  -5   5   1   49.24    2.07
  -5   5   1   49.35    1.97
   5  -5   1   48.96    1.96
  -5   6  -1   31.66    1.48
   5  -6  -1   34.22    1.61
  -5   6  -1   31.95    1.51
   5  -6  -1   33.16    1.61
   5   6   1   31.66    1.62
  -5   6  -1   31.14    1.64
   5  -6   1   31.69    1.55
   5  -6   1   31.63    1.53
  -5   6   1   33.17    1.53
  -5   6   1   30.18    1.63
  -5   6   1   32.96    1.54
   5  -7  -1   28.93    1.53
   5   7   1   25.70    1.55
   5  -7  -1   30.39    1.57
  -5   7  -1   27.61    1.40
  -5   7  -1   27.06    1.36
  -5   7  -1   27.44    1.60
   5  -7   1   26.82    1.43
  -5   7   1   27.51    1.62
   5   7  -1   27.95    1.58
  -5   7   1   26.11    1.41
  -5   7   1   27.97    1.43
   5  -7   1   28.07    1.48
  -5   8  -1   37.75    1.68
   5  -8  -1   39.07    1.86
   5  -8  -1   37.93    1.92
  -5   8  -1   38.96    2.05
   5   8   1   37.53    2.00
  -5   8  -1   35.28    1.72
  -5   8   1   36.75    2.02
   5  -8   1   35.53    1.75
  -5   8   1   39.21    1.81
   5  -8   1   37.11    1.84
  -5   8   1   37.02    1.74
   5   8  -1   35.25    1.94
   5  -9  -1   77.81    3.03
  -5   9  -1   69.64    2.87
  -5   9  -1   78.58    2.82
   5   9   1   73.48    3.22
  -5   9  -1   76.23    3.30
   5  -9  -1   74.27    3.12
  -5   9   1   70.97    2.85
  -5   9   1   78.54    3.34
   5   9  -1   72.04    3.21
   5  -9   1   75.75    2.91
  -5   9   1   74.60    2.94
   5  -9   1   77.35    3.06
  -5  10  -1    2.90    0.99
   5 -10  -1    3.04    0.81
  -5  10  -1    2.73    0.69
   5  10   1    1.79    0.88
  -5  10  -1    2.93    0.60
   5 -10  -1    3.31    0.86
   5  10  -1    2.18    0.85
   5 -10   1    3.98    0.85
   5 -10   1    3.58    0.75
  -5  10   1    3.11    1.00
  -5  10   1    2.94    0.66
  -5  10   1    1.37    0.62
  -5  11  -1    2.41    0.95
   5 -11  -1    2.61    0.94
   5  11   1    3.92    1.91
   5 -11  -1    3.27    0.84
  -5  11  -1    3.16    0.79
   5 -11   1    4.34    0.81
   5  11  -1    0.58    0.87
   5 -11   1    2.04    0.86
  -5  11   1    2.75    0.76
  -5  11   1    3.34    1.78
  -5  12  -1   24.03    2.38
   5 -12  -1   28.00    2.15
   5  12   1   25.95    2.28
   5 -12  -1   28.30    1.94
  -5  12  -1   26.79    1.72
   5  12  -1   22.60    2.26
   5 -12   1   24.98    1.73
  -5  12   1   26.71    1.75
  -5  12   1   24.97    2.37
   5 -12   1   27.85    2.05
   5 -13  -1   13.22    1.68
   5  13   1   10.66    1.72
  -5 -13   1   10.98    1.11
   5 -13  -1   12.63    1.46
  -5  13  -1   10.36    1.27
  -5  13  -1   10.26    1.70
  -5  13   1   13.86    1.50
  -5 -13  -1   12.54    1.58
   5  13  -1   15.12    1.93
   5 -13   1   11.21    1.58
   5 -13   1   11.61    1.25
  -5  13   1   10.86    1.88
  -5 -14   1    2.80    0.91
  -5  14  -1    2.08    1.70
   5 -14  -1    2.19    1.24
  -5  14  -1    4.47    1.06
   5 -14  -1    3.65    1.46
   5  14   1    1.82    1.66
  -5  14   1    3.35    1.71
  -5 -14  -1    4.03    1.04
   5 -14   1    3.14    1.04
   5  14  -1    4.54    1.62
   5 -14   1    5.20    1.52
  -5  14   1    3.35    1.09
   5 -15  -1   -0.10    1.35
  -5 -15   1    0.65    1.01
   5 -15  -1   -0.82    1.64
  -5  15  -1    0.56    1.05
  -5 -15   1   -0.25    1.04
  -5 -15  -1    0.60    1.15
  -5  15   1    1.15    1.06
  -6   0  -1   -0.05    0.32
   6   0   1    0.08    0.25
  -6   0   1    0.18    0.29
  -6   0  -1   -0.16    0.26
  -6   0   1   -0.06    0.29
   6   0  -1   -0.25    0.25
  -6  -1   1   21.64    1.11
  -6  -1   1   21.75    1.19
  -6   1  -1   20.57    1.18
   6  -1  -1   21.65    1.13
  -6   1  -1   21.11    1.11
   6  -1  -1   21.55    1.21
   6   1   1   23.10    1.14
  -6  -1  -1   23.29    1.16
   6  -1   1   19.94    1.09
  -6   1   1   22.02    1.21
   6   1  -1   21.99    1.12
  -6   1   1   21.32    1.12
  -6   2  -1    7.33    0.73
   6   2   1    8.03    0.71
  -6   2  -1    7.35    0.68
  -6  -2   1    7.94    0.77
   6  -2  -1    6.79    0.77
   6  -2  -1    7.73    0.73
  -6   2   1    7.73    0.77
   6   2  -1    7.79    0.69
   6  -2   1    7.94    0.70
  -6   2   1    7.81    0.71
  -6  -3   1   13.66    0.97
   6  -3  -1   12.95    0.91
   6   3   1   14.16    0.94
  -6   3  -1   12.04    0.88
   6  -3  -1   12.71    0.97
  -6   3  -1   12.53    0.93
  -6   3   1   12.59    0.93
   6   3  -1   13.29    0.90
  -6   3   1   13.08    0.96
   6  -3   1   12.32    0.87
   6  -4  -1   14.35    1.00
  -6   4  -1   15.12    1.03
   6  -4  -1   14.82    1.09
  -6   4  -1   14.90    1.01
   6   4   1   14.15    1.02
   6   4  -1   16.09    1.07
  -6   4   1   14.33    1.01
   6  -4   1   15.01    1.04
  -6   4   1   13.61    1.00
   6  -4   1   13.51    0.97
  -6   5  -1   29.14    1.48
  -6   5  -1   31.03    1.57
   6  -5  -1   28.83    1.55
   6  -5  -1   27.15    1.49
   6  -5   1   26.93    1.45
   6  -5   1   30.40    1.52
  -6   5   1   31.17    1.52
  -6   5   1   30.23    1.58
  -6   6  -1   39.78    1.81
   6  -6  -1   42.31    1.93
  -6   6  -1   39.60    1.97
   6  -6  -1   40.00    1.92
  -6   6   1   39.92    1.97
  -6   6   1   41.93    1.88
  -6   6   1   41.70    1.86
   6  -6   1   38.88    1.86
   6  -6   1   37.66    1.82
  -6   7  -1    0.43    0.55
   6   7   1    0.54    0.54
  -6   7  -1    0.98    0.49
   6  -7  -1    0.19    0.49
   6  -7  -1    0.25    0.51
  -6   7  -1    0.78    0.44
  -6   7   1    0.62    0.57
  -6   7   1    0.82    0.46
  -6   7   1    0.73    0.49
   6  -7   1    0.06    0.46
   6  -7   1    0.42    0.47
   6   8   1   58.08    2.63
  -6   8  -1   57.03    2.35
   6  -8  -1   54.57    2.51
   6  -8  -1   58.54    2.54
  -6   8  -1   54.17    2.38
  -6   8  -1   58.52    2.70
   6   8  -1   53.37    2.59
   6  -8   1   55.99    2.43
  -6   8   1   58.89    2.71
   6  -8   1   56.66    2.49
  -6   8   1   58.23    2.41
  -6   8   1   56.72    2.42
   6   9   1    9.22    1.26
  -6   9  -1    7.38    0.90
   6  -9  -1    7.42    1.04
   6  -9  -1    8.57    1.12
  -6   9  -1    8.20    0.93
  -6   9  -1    8.65    2.14
  -6   9   1    6.56    1.16
  -6   9   1    8.02    1.02
   6  -9   1    8.77    1.11
   6  -9   1    8.53    1.03
  -6   9   1    9.72    1.02
  -6  10  -1    0.44    0.60
  -6  10  -1    0.41    0.54
   6 -10  -1    2.12    0.85
   6 -10  -1    0.76    0.75
  -6  10  -1    2.41    0.93
   6  10   1    0.09    0.84
  -6  10   1   -0.28    0.82
   6 -10   1    0.09    0.65
   6  10  -1    0.02    0.80
   6 -10   1    2.15    0.77
  -6  10   1   -0.37    0.56
  -6  10   1    1.12    0.59
   6 -11  -1   22.01    1.77
   6 -11  -1   16.45    2.60
  -6  11  -1   20.28    2.33
  -6  11  -1   20.23    1.40
  -6  11  -1   18.72    1.46
   6  11   1   20.13    1.98
   6 -11   1   18.32    1.62
   6  11  -1   16.94    2.69
  -6  11   1   21.09    1.54
   6 -11   1   18.54    1.74
  -6  11   1   19.48    2.09
  -6  11   1   17.82    1.50
  -6  12  -1    7.63    1.54
   6 -12  -1    7.51    1.35
   6  12   1    6.22    1.44
  -6  12  -1    7.87    1.11
   6 -12  -1    7.10    1.22
   6  12  -1    8.72    1.55
   6 -12   1    6.91    1.47
  -6  12   1    5.87    1.11
   6 -12   1    5.84    1.05
  -6  12   1    8.19    1.58
  -6  13  -1    1.28    0.91
   6 -13  -1    3.25    1.20
  -6 -13   1    0.87    0.83
   6  13   1    0.97    1.55
   6 -13  -1   -0.79    1.19
  -6  13  -1   -1.20    1.40
   6 -13   1   -0.21    0.95
   6  13  -1    0.61    1.34
  -6 -13  -1    0.99    0.94
   6 -13   1    0.60    1.20
  -6  13   1    1.06    2.26
  -6  13   1   -0.44    0.87
   6 -14  -1   -1.30    1.24
  -6  14  -1    2.76    0.98
  -6  14  -1    0.98    1.85
  -6 -14   1    0.09    0.93
   6 -14  -1    4.27    1.70
   6  14   1    4.01    1.72
  -6  14   1    2.05    1.08
   6  14  -1   -0.56    1.69
   6 -14   1    1.57    1.36
  -6  14   1    0.91    1.77
   6 -15  -1    5.16    1.93
  -6 -15   1   10.63    1.45
  -6  15  -1    7.72    1.38
   6 -15  -1    7.88    2.10
  -6 -15  -1    5.84    1.71
  -6  15   1    7.09    1.43
   6 -15   1    9.75    2.01
   7   0   1   -0.18    0.27
  -7   0   1   -0.39    0.28
  -7   0   1   -0.32    0.34
  -7   0  -1   -0.02    0.31
   7   0  -1    0.05    0.32
  -7   0  -1    0.13    0.37
  -7  -1   1    2.30    0.51
  -7  -1   1    1.74    0.42
  -7   1  -1    1.82    0.50
  -7   1  -1    1.48    0.43
   7   1   1    2.09    0.45
   7  -1  -1    1.12    0.40
  -7  -1  -1    1.58    0.46
  -7  -1  -1    2.33    0.47
  -7   1   1    1.60    0.45
   7  -1   1    1.62    0.42
   7   1  -1    1.48    0.41
  -7   1   1    1.21    0.44
  -7  -2   1   19.16    1.22
   7  -2  -1   19.26    1.26
   7   2   1   19.79    1.16
   7  -2  -1   21.48    1.22
  -7   2  -1   19.76    1.22
  -7   2  -1   18.88    1.14
  -7   2   1   21.07    1.18
  -7   2   1   19.73    1.26
   7   2  -1   20.51    1.16
   7  -2   1   18.21    1.12
   7   3   1    4.72    0.66
  -7   3  -1    3.52    0.63
   7  -3  -1    4.28    0.65
  -7   3  -1    4.18    0.62
  -7  -3   1    4.85    0.70
   7  -3  -1    4.71    0.72
   7   3  -1    3.97    0.60
  -7   3   1    4.12    0.61
  -7   3   1    5.58    0.76
   7  -3   1    3.36    0.56
   7  -4  -1    2.69    0.59
   7   4   1    3.12    0.62
   7  -4  -1    2.64    0.61
  -7   4  -1    2.95    0.63
  -7   4  -1    2.19    0.54
  -7  -4   1    2.43    0.60
  -7   4   1    2.69    0.56
  -7   4   1    2.63    0.57
   7   4  -1    3.07    0.58
   7  -4   1    2.96    0.56
   7   5   1   20.08    1.36
  -7   5  -1   19.37    1.26
   7  -5  -1   19.09    1.28
   7  -5  -1   18.21    1.32
   7  -5   1   18.44    1.25
  -7   5   1   17.65    1.22
   7  -5   1   17.73    1.26
   7   5  -1   16.74    1.26
  -7   5   1   17.43    1.29
   7  -6  -1    5.87    0.83
  -7   6  -1    8.28    0.95
  -7   6  -1    7.31    0.97
   7  -6  -1    5.34    0.80
  -7   6   1    6.19    0.88
   7  -6   1    5.92    0.83
  -7   6   1    6.10    0.83
   7  -6   1    6.99    1.00
  -7   7  -1   32.67    1.70
  -7   7  -1   32.32    1.89
   7  -7  -1   30.97    1.77
   7  -7  -1   31.54    1.82
   7  -7   1   30.50    1.74
  -7   7   1   28.97    1.82
  -7   7   1   31.21    1.71
   7  -7   1   31.20    1.72
  -7   7   1   31.56    1.69
   7   8   1    3.29    0.93
  -7   8  -1    3.39    0.72
   7  -8  -1    3.58    0.82
  -7   8  -1    3.77    0.72
  -7   8  -1    3.33    0.89
   7  -8  -1    3.83    0.85
   7  -8   1    3.63    0.78
  -7   8   1    3.48    0.69
  -7   8   1    4.21    0.98
  -7   8   1    3.62    0.76
   7  -8   1    3.05    0.78
   7   8  -1    3.20    0.82
  -7   9  -1   32.59    1.76
  -7   9  -1   34.60    1.81
   7  -9  -1   29.84    1.94
   7   9   1   31.51    2.09
   7  -9  -1   33.38    1.99
  -7   9  -1   34.24    2.20
   7  -9   1   29.34    1.87
  -7   9   1   32.32    2.19
   7   9  -1   33.38    2.09
  -7   9   1   31.87    1.79
   7  -9   1   28.70    1.84
  -7   9   1   33.16    1.82
  -7  10  -1   11.59    1.23
  -7  10  -1   15.13    1.75
   7  10   1   12.68    1.73
  -7  10  -1   14.13    1.28
   7 -10  -1   12.79    1.54
   7 -10  -1   15.70    1.63
   7 -10   1   16.27    1.52
  -7  10   1   13.56    1.37
  -7  10   1   14.33    1.34
  -7  10   1   11.72    1.58
   7 -10   1   15.04    1.90
   7  10  -1   12.13    1.47
   7 -11  -1   16.38    1.80
  -7  11  -1   15.02    1.35
   7  11   1   11.98    1.70
   7 -11  -1   16.74    1.80
  -7  11  -1   16.30    1.87
  -7  11  -1   13.03    1.36
  -7  11   1   14.26    1.79
   7 -11   1   13.99    1.67
   7  11  -1   16.43    1.93
   7 -11   1   13.72    1.64
  -7  11   1   13.70    1.46
  -7  12  -1    6.42    1.54
  -7  12  -1    1.85    0.79
  -7  12  -1    3.20    1.00
   7 -12  -1    3.82    1.11
   7 -12  -1    3.58    1.23
   7  12   1    2.94    1.28
  -7  12   1    2.09    1.34
   7 -12   1    3.68    1.05
  -7  12   1    4.32    1.02
  -7  12   1    2.19    0.90
   7  12  -1    2.44    1.36
   7 -12   1    3.48    1.11
  -7  13  -1   23.73    2.65
  -7  13  -1   28.77    1.99
   7 -13  -1   23.42    2.70
   7  13   1   23.98    2.86
  -7  13   1   23.85    1.96
   7 -13   1   23.45    2.39
   7  13  -1   31.80    2.90
  -7  13   1   23.38    2.58
   7 -14  -1    1.64    1.54
   7 -14  -1    0.84    1.60
  -7  14  -1    1.71    1.10
  -7 -14   1    2.73    1.28
  -7  14  -1    1.22    1.95
   7  14   1    6.09    1.97
  -7 -14   1    3.49    1.12
  -7  14   1    3.13    1.14
   7 -14   1    3.37    1.63
   7  14  -1   -2.08    1.65
  -7  14   1    0.88    1.87
  -7 -14  -1    2.88    1.30
  -7 -15   1    0.60    1.45
   7 -15  -1   -0.03    1.91
  -7  15  -1    2.78    1.17
   7 -15   1    2.83    1.88
  -7  15   1    3.38    1.30
  -8   0   1    0.04    0.43
  -8   0  -1    0.06    0.42
   8   0  -1    0.00    0.38
  -8   0  -1   -0.37    0.31
   8   0   1   -0.61    0.34
  -8   0   1    0.58    0.39
  -8  -1   1    1.02    0.46
   8  -1  -1    0.81    0.42
  -8   1  -1    0.67    0.49
   8   1   1    0.42    0.44
  -8   1  -1    0.09    0.40
  -8  -1   1    1.06    0.54
   8  -1   1    0.43    0.42
  -8   1   1    0.74    0.52
   8   1  -1    0.89    0.44
  -8  -1  -1    0.72    0.41
  -8   1   1    0.60    0.41
  -8  -1  -1    1.52    0.52
  -8  -2   1  147.02    5.11
   8  -2  -1  143.39    4.96
  -8   2  -1  146.93    4.97
   8   2   1  139.85    4.93
  -8   2  -1  148.19    5.11
   8   2  -1  140.86    4.93
  -8  -2  -1  146.12    5.13
  -8   2   1  147.76    4.98
  -8   2   1  145.28    5.08
   8  -2   1  140.04    4.92
   8  -3  -1   20.66    1.45
  -8  -3   1   22.37    1.45
  -8   3  -1   23.14    1.44
  -8   3  -1   20.92    1.33
   8   3   1   22.72    1.40
   8  -3  -1   23.06    1.41
   8   3  -1   21.07    1.35
  -8   3   1   22.89    1.45
   8  -3   1   23.21    1.35
  -8   3   1   20.88    1.35
   8  -4  -1   13.35    1.12
  -8   4  -1   12.78    1.12
   8  -4  -1   14.43    1.27
  -8  -4   1   12.66    1.16
   8   4   1   13.07    1.13
  -8   4  -1   13.57    1.18
  -8   4   1   11.22    1.11
  -8   4   1   13.45    1.13
   8  -4   1   14.17    1.13
   8   4  -1   13.33    1.16
  -8   5  -1   24.82    1.57
  -8   5  -1   22.86    1.51
   8   5   1   24.19    1.56
   8  -5  -1   23.49    1.62
  -8  -5   1   25.37    1.58
   8  -5  -1   23.74    1.49
   8  -5   1   21.63    1.42
  -8   5   1   21.33    1.51
   8   5  -1   23.58    1.57
  -8   5   1   23.25    1.51
  -8   6  -1   45.09    2.33
  -8   6  -1   44.69    2.27
   8  -6  -1   42.34    2.17
   8  -6  -1   43.68    2.29
   8   6   1   43.60    2.29
  -8   6   1   45.32    2.19
   8   6  -1   50.45    2.33
  -8   6   1   42.64    2.26
   8  -6   1   45.53    2.17
  -8   7  -1    0.57    0.71
   8  -7  -1   -0.54    0.58
   8  -7  -1    0.81    0.69
  -8   7  -1   -0.28    0.53
   8  -7   1    1.21    0.66
  -8   7   1    0.70    0.58
  -8   7   1    0.41    0.68
   8  -7   1    0.86    0.63
  -8   7   1    0.54    0.60
   8  -8  -1    7.12    1.09
  -8   8  -1    4.61    1.01
  -8   8  -1    3.28    0.79
   8   8   1    3.87    0.91
  -8   8  -1    5.67    0.89
   8  -8  -1    3.45    0.84
  -8   8   1    4.44    0.90
   8  -8   1    3.70    0.85
  -8   8   1    5.35    1.07
   8  -8   1    3.50    0.82
  -8   8   1    4.94    0.85
   8   9   1    3.53    0.98
   8  -9  -1    3.41    0.97
  -8   9  -1    4.11    0.88
  -8   9  -1    4.99    1.17
  -8   9  -1    3.18    0.79
   8  -9  -1    2.80    0.95
  -8   9   1    4.32    1.10
   8   9  -1    2.69    0.95
   8  -9   1    1.64    0.83
  -8   9   1    3.36    0.85
   8  -9   1    6.37    1.02
  -8   9   1    3.58    0.82
  -8  10  -1    2.56    0.80
  -8  10  -1    1.26    0.73
   8 -10  -1    1.82    0.97
   8 -10  -1    3.41    1.07
   8  10   1    3.64    1.05
  -8  10  -1    2.27    1.15
   8 -10   1    1.86    0.92
  -8  10   1    1.63    0.79
   8 -10   1   -0.18    0.84
   8  10  -1    2.50    1.06
  -8  10   1    4.32    1.25
   8 -11  -1    8.07    1.40
  -8  11  -1    8.16    1.25
   8  11   1    9.36    1.58
  -8  11  -1    8.70    1.56
  -8  11  -1    9.85    1.15
  -8  11   1    6.76    1.76
   8 -11   1    7.95    1.30
  -8  11   1    9.07    1.23
   8  11  -1    8.58    1.49
  -8  11   1   11.48    1.32
   8 -12  -1   -0.47    1.19
  -8 -12   1    1.13    1.13
   8 -12  -1    1.63    1.15
   8  12   1    0.38    1.35
  -8  12  -1    3.39    1.50
  -8  12  -1    0.59    0.81
  -8  12  -1    1.85    0.87
  -8  12   1   -0.02    0.92
  -8  12   1    1.40    0.91
  -8  12   1   -0.74    1.46
   8  12  -1    1.54    1.36
   8 -12   1   -0.46    1.11
  -8  13  -1   -0.94    0.93
  -8 -13   1    1.08    1.21
   8 -13  -1    0.64    1.43
   8 -13  -1    0.16    1.38
   8  13   1    1.37    1.61
  -8  13  -1   -0.34    0.94
  -8  13  -1    0.25    1.66
   8  13  -1   -0.93    1.59
  -8  13   1    1.13    1.02
  -8  13   1    1.16    1.02
   8 -13   1    3.03    1.46
  -8  13   1   -4.08    1.62
   8 -14  -1    6.12    1.90
  -8  14  -1    7.56    1.38
  -8 -14   1    7.04    1.58
   8 -14  -1    6.11    1.71
  -8  14   1    6.68    1.39
   8 -14   1    7.58    1.82
  -9   0   1    0.01    0.44
  -9   0   1    0.44    0.56
  -9   0  -1   -0.17    0.52
   9   0  -1    0.21    0.43
  -9   0  -1   -0.02    0.44
   9   0   1   -0.43    0.42
  -9  -1   1    3.35    0.78
   9   1   1    4.78    0.72
  -9   1  -1    4.38    0.76
   9  -1  -1    4.24    0.69
  -9   1  -1    4.48    0.82
  -9  -1   1    5.25    0.77
   9  -1   1    4.27    0.67
  -9   1   1    4.19    0.74
   9   1  -1    4.90    0.76
  -9  -1  -1    3.46    0.79
  -9  -1  -1    3.21    0.67
  -9   1   1    3.80    0.74
   9  -2  -1   39.17    2.03
  -9   2  -1   47.04    2.24
   9   2   1   43.47    2.03
  -9   2  -1   42.28    2.04
  -9  -2   1   42.83    2.20
  -9  -2  -1   41.97    2.21
   9  -2   1   42.47    2.04
  -9   2   1   39.05    1.99
   9   2  -1   44.68    2.05
  -9   2   1   43.14    2.16
  -9   3  -1    3.25    0.71
   9   3   1    3.19    0.71
  -9  -3   1    4.33    0.84
   9  -3  -1    4.00    0.76
  -9   3  -1    3.48    0.79
   9   3  -1    4.36    0.74
  -9   3   1    3.60    0.73
  -9  -3  -1    2.75    0.77
  -9   3   1    4.12    0.76
   9  -3   1    4.35    0.70
   9  -4  -1   39.19    2.04
  -9  -4   1   37.68    2.11
  -9   4  -1   39.39    2.01
   9   4   1   39.20    2.05
   9  -4  -1   38.73    2.12
  -9   4  -1   38.80    2.08
   9  -4   1   39.72    1.99
  -9   4   1   39.97    2.03
   9   4  -1   40.27    2.05
  -9   4   1   39.22    2.09
   9  -5  -1    2.30    0.68
   9   5   1    1.65    0.74
  -9  -5   1    2.11    0.76
  -9   5  -1    2.52    0.70
  -9   5  -1    2.20    0.72
   9  -5  -1    2.74    0.89
   9   5  -1    2.19    0.73
   9  -5   1    1.75    0.66
  -9   5   1    1.11    0.63
  -9   5   1    2.47    0.73
   9  -6  -1    0.95    0.68
   9   6   1    0.94    0.69
  -9  -6   1    0.65    0.72
  -9   6  -1    1.71    0.69
  -9   6  -1    0.78    0.71
   9  -6  -1   -0.04    0.70
   9   6  -1    0.76    0.69
  -9   6   1    1.05    0.66
   9  -6   1    1.52    0.68
  -9   6   1   -0.28    0.62
  -9   7  -1   12.29    1.38
   9   7   1   13.66    1.57
  -9  -7   1   14.32    1.50
  -9   7  -1   14.15    1.55
   9  -7  -1   12.29    1.44
   9  -7  -1   15.30    1.54
   9  -7   1   10.92    1.34
  -9   7   1   13.22    1.39
   9   7  -1   15.05    1.56
  -9   7   1   12.17    1.49
  -9   8  -1    2.49    0.75
   9   8   1    2.76    1.02
  -9  -8   1    1.93    0.88
   9  -8  -1    5.50    1.11
  -9   8  -1    2.79    0.85
   9  -8  -1    3.22    0.88
  -9   8  -1    4.22    1.02
  -9   8   1    3.53    0.86
  -9   8   1    3.42    0.89
   9  -8   1    2.96    0.83
  -9   9  -1    7.32    1.05
  -9   9  -1    6.62    1.06
   9  -9  -1    4.55    1.79
  -9  -9   1    4.81    1.08
   9  -9  -1    6.99    1.33
   9   9   1    2.86    1.01
   9  -9   1    7.17    1.11
  -9   9   1    5.70    1.24
  -9   9   1    7.62    1.12
  -9   9   1    5.57    1.30
  -9  10  -1    3.96    1.31
   9 -10  -1    3.59    1.11
  -9  10  -1    3.81    0.95
   9 -10  -1    3.42    1.26
   9  10   1    1.20    1.05
  -9  10  -1    3.73    0.95
  -9 -10   1    1.93    0.98
  -9  10   1    2.98    0.98
   9 -10   1    0.45    0.96
  -9  10   1    0.74    0.76
  -9  10   1    4.31    1.39
   9  10  -1    2.39    1.14
  -9  11  -1   20.88    1.83
  -9 -11   1   23.87    2.22
   9 -11  -1   22.87    2.36
   9  11   1   20.57    2.41
  -9  11  -1   21.82    2.63
  -9  11  -1   24.62    1.86
   9 -11  -1   21.13    2.15
   9 -11   1   23.94    2.12
  -9  11   1   21.18    1.99
  -9  11   1   20.13    2.27
   9  11  -1   20.97    2.43
  -9  11   1   22.51    1.84
  -9  12  -1    1.70    1.02
  -9  12  -1    0.35    0.92
  -9 -12   1    0.17    1.19
   9 -12  -1    0.00    1.27
  -9  12  -1    1.02    1.71
   9 -12  -1    0.60    1.36
   9  12   1   -1.18    1.48
   9 -12   1    1.56    1.22
   9  12  -1    0.92    1.37
  -9  12   1   -1.51    1.58
  -9  12   1   -1.48    0.94
  -9  12   1   -0.55    1.03
   9 -13  -1    1.59    1.62
   9  13   1    6.31    1.99
   9 -13  -1   -0.49    1.57
  -9  13  -1   -1.32    1.91
  -9  13  -1    1.56    1.01
  -9 -13   1    3.69    1.45
  -9  13  -1    3.02    1.27
  -9  13   1    2.31    1.22
  -9  13   1   -0.02    1.96
   9  13  -1   -1.08    1.76
   9 -13   1    0.07    1.48
  -9  13   1    1.29    1.13
  -9  14  -1    2.45    1.21
  -9 -14   1    5.62    1.78
   9 -14  -1    0.65    1.88
   9 -14   1    4.97    1.86
  -9  14   1    5.89    1.41
  10   0  -1   -0.46    0.47
 -10   0   1   -0.88    0.51
  10   0   1   -0.62    0.49
 -10   0   1   -0.75    0.60
 -10   0  -1    0.40    0.55
 -10   0  -1    1.01    0.66
  10  -1  -1   13.78    1.22
  10   1   1   11.83    1.19
 -10   1  -1   12.96    1.39
 -10  -1   1   16.15    1.28
 -10  -1   1   12.48    1.37
 -10   1  -1   11.78    1.19
 -10  -1  -1   14.86    1.36
  10  -1   1   12.91    1.20
 -10   1   1   14.12    1.38
 -10  -1  -1   13.34    1.23
 -10   1   1   14.06    1.26
  10   1  -1   13.06    1.22
  10  -2  -1    7.05    0.99
 -10   2  -1    8.10    1.09
 -10   2  -1    6.15    0.90
 -10  -2   1    9.53    1.21
  10   2   1    8.51    1.08
 -10   2   1    8.42    1.13
  10  -2   1    9.36    1.12
 -10  -2  -1    8.90    1.20
  10   2  -1    8.26    1.03
 -10   2   1    7.05    0.94
 -10   3  -1    4.01    0.81
  10  -3  -1    3.69    0.78
 -10  -3   1    4.40    0.90
  10   3   1    3.89    0.79
 -10   3  -1    3.45    0.88
  10   3  -1    4.25    0.85
 -10   3   1    4.04    0.86
 -10   3   1    4.11    0.82
  10  -3   1    4.59    0.82
 -10  -3  -1    3.31    0.86
  10  -4  -1   54.58    2.60
  10   4   1   54.06    2.60
 -10   4  -1   56.81    2.71
 -10  -4   1   59.80    2.81
 -10   4  -1   56.36    2.64
 -10  -4  -1   54.56    2.76
  10  -4   1   55.53    2.58
 -10   4   1   53.93    2.60
  10   4  -1   58.72    2.65
 -10   4   1   53.12    2.68
  10  -5  -1    3.63    0.98
  10  -5  -1    2.94    0.79
 -10   5  -1    3.95    0.85
 -10  -5   1    2.82    0.91
  10   5   1    4.16    0.95
 -10   5  -1    3.49    0.95
 -10   5   1    3.01    0.88
  10  -5   1    3.86    0.90
 -10   5   1    3.86    1.13
  10   5  -1    3.14    0.87
 -10   6  -1    0.91    0.76
 -10   6  -1    4.10    0.93
  10  -6  -1    1.32    0.77
  10   6   1    1.41    0.77
 -10  -6   1    2.74    0.88
 -10   6   1    0.02    0.68
  10  -6   1    2.31    0.81
  10   6  -1    0.88    0.81
 -10   6   1    1.48    0.77
 -10   7  -1    7.73    1.22
  10   7   1    8.03    1.24
  10  -7  -1    7.55    1.20
 -10   7  -1    7.58    1.14
  10  -7  -1    8.20    1.21
 -10  -7   1    7.24    1.22
  10  -7   1    7.60    1.20
 -10   7   1    8.63    1.34
  10  -8  -1   45.17    2.60
 -10  -8   1   43.06    2.60
  10   8   1   46.80    2.75
 -10   8  -1   44.12    3.15
  10  -8  -1   47.78    2.75
 -10   8  -1   42.22    2.48
 -10   8   1   42.63    2.40
  10   8  -1   42.36    2.67
 -10   8   1   44.81    2.50
  10  -8   1   46.05    2.47
  10   9   1   -1.40    0.93
 -10   9  -1    1.04    0.81
 -10   9  -1    0.22    0.87
  10  -9  -1    0.44    0.91
  10   9   1    0.21    1.13
  10  -9  -1   -1.48    1.02
 -10  -9   1    0.68    1.05
 -10   9  -1    0.51    1.09
  10  -9   1   -0.87    0.86
 -10   9   1   -0.52    0.99
 -10   9   1    0.42    0.79
  10   9  -1   -0.36    1.08
 -10   9   1    0.29    0.93
  10  10   1    3.34    1.27
 -10  10  -1    4.67    1.11
  10 -10  -1    6.88    1.37
  10 -10  -1    5.63    1.44
  10  10   1    7.49    1.58
 -10 -10   1    7.94    1.39
 -10  10  -1    6.28    1.23
 -10  10   1    6.45    1.16
  10  10  -1    7.21    1.54
  10  10  -1    8.23    1.73
  10 -10   1    6.86    1.28
 -10  10   1    5.07    1.20
 -10  10   1    7.24    1.52
 -10  11  -1    0.32    1.54
  10 -11  -1   -0.26    1.51
 -10  11  -1    2.04    0.98
  10  11   1    2.36    1.43
  10  11   1   -0.62    1.52
 -10  11  -1    2.29    1.06
 -10 -11   1   -1.88    1.41
  10 -11  -1    1.37    1.23
  10 -11   1    0.58    1.17
 -10  11   1   -0.06    1.50
  10  11  -1    0.82    1.47
 -10  11   1    0.12    1.04
 -10  11   1   -0.95    0.86
 -10  12  -1   13.21    2.30
 -10  12  -1    8.47    1.47
 -10  12  -1    9.41    1.43
  10 -12  -1    8.43    1.73
 -10 -12   1   12.25    1.80
  10  12   1   11.04    2.00
 -10  12   1   11.62    1.64
 -10  12   1   12.29    2.35
  10  12  -1    9.62    2.04
  10 -12   1    7.22    1.61
 -10  12   1   10.48    1.56
  10 -13  -1   -0.23    1.72
 -10  13  -1    4.03    1.28
 -10  13  -1    4.77    1.39
 -10 -13   1    5.87    1.73
 -10 -13  -1    7.57    1.86
 -10  13   1    5.54    1.30
  10 -13   1    5.25    1.73
  11   0   1    0.33    0.58
 -11   0  -1   -0.47    0.63
 -11   0   1   -0.57    0.58
  11   0  -1    0.00    0.64
 -11   0  -1    0.06    0.62
 -11   0   1    0.56    0.67
 -11  -1   1   17.98    1.65
 -11  -1   1   16.11    1.42
  11   1   1   12.86    1.33
  11  -1  -1   16.71    1.41
 -11   1  -1   15.29    1.42
 -11   1  -1   18.75    1.67
 -11   1   1   17.83    1.61
 -11  -1  -1   16.93    1.64
  11  -1   1   14.33    1.38
 -11   1   1   14.53    1.37
 -11  -1  -1   16.85    1.45
  11   1  -1   14.26    1.40
 -11   2  -1   48.15    2.42
 -11  -2   1   44.90    2.55
  11  -2  -1   45.24    2.41
  11   2   1   44.45    2.34
 -11   2  -1   52.43    2.64
 -11  -2  -1   48.78    2.66
 -11   2   1   47.28    2.53
  11   2  -1   45.56    2.36
  11  -2   1   50.63    2.43
 -11   2   1   45.58    2.40
 -11   3  -1   32.74    2.38
  11  -3  -1   36.65    2.10
 -11  -3   1   32.53    2.13
 -11   3  -1   35.41    2.24
  11   3   1   34.93    2.04
 -11  -3  -1   32.07    2.18
 -11   3   1   35.25    2.22
  11   3  -1   40.19    2.12
  11  -3   1   38.12    2.08
 -11   3   1   33.50    2.39
  11  -4  -1    0.15    0.67
  11   4   1   -0.33    0.68
 -11   4  -1   -1.03    0.67
 -11  -4   1    0.75    0.81
 -11   4  -1   -0.16    0.78
 -11   4   1    0.83    0.84
 -11   4   1    0.03    0.73
 -11  -4  -1    1.17    0.89
  11  -4   1   -0.45    0.69
  11   4  -1    0.55    0.71
 -11   5  -1    0.31    0.85
 -11  -5   1    0.22    0.89
  11   5   1   -0.03    0.77
 -11   5  -1   -0.30    0.70
  11  -5  -1    0.65    0.78
 -11   5   1    0.15    0.80
  11  -5   1   -0.92    0.70
 -11  -5  -1    0.17    0.88
  11   5  -1    0.04    0.77
 -11   6  -1    2.80    1.01
 -11   6  -1    5.80    1.04
  11  -6  -1    3.88    1.15
 -11  -6   1    5.16    1.17
  11   6   1    3.82    1.07
 -11  -6  -1    4.16    1.18
 -11   6   1    4.19    1.03
  11   6  -1    5.21    1.11
  11  -6   1    2.85    0.92
  11  -7  -1   17.06    1.87
  11   7   1   17.21    1.99
 -11   7  -1   17.24    1.82
 -11  -7   1   17.09    1.98
  11   7  -1   19.31    2.00
 -11   7   1   17.35    1.86
 -11  -7  -1   16.02    1.99
  11  -7   1   16.18    2.08
 -11  -8   1   15.73    1.80
  11  -8  -1   14.26    1.83
  11   8   1   17.83    2.08
 -11   8  -1   16.60    1.93
 -11   8  -1   17.91    2.02
 -11  -8  -1   18.49    2.07
  11   8  -1   19.94    2.13
  11  -8   1   17.03    1.81
 -11   8   1   11.11    1.68
 -11   8   1   15.12    1.83
 -11   8   1   16.56    1.68
  11   9   1    1.62    1.24
  11  -9  -1    2.10    1.07
 -11   9  -1    0.63    0.95
 -11  -9   1    1.09    1.13
  11   9   1    2.40    1.23
 -11   9  -1   -0.92    1.21
 -11   9  -1    1.15    1.01
 -11   9   1    0.89    0.91
  11  -9   1   -1.56    0.94
 -11   9   1    0.67    1.05
  11   9  -1    2.23    1.30
 -11   9   1    0.37    1.20
 -11 -10   1    0.17    1.24
 -11  10  -1    0.23    1.38
 -11  10  -1    1.12    0.93
  11  10   1   -1.30    1.41
 -11  10  -1    0.27    1.09
  11  10   1   -0.74    1.19
  11 -10  -1    0.91    1.26
 -11  10   1   -0.06    0.95
 -11  10   1   -0.35    1.04
 -11  10   1   -1.40    1.44
  11 -10   1   -0.33    1.07
  11  10  -1   -0.30    1.21
  11  10  -1    0.55    1.32
 -11  11  -1   14.03    1.65
  11  11   1   14.99    2.23
 -11  11  -1   16.13    1.79
 -11  11  -1   16.68    2.24
  11  11   1   14.90    2.23
  11 -11  -1   17.59    2.12
  11  11  -1   14.91    2.18
  11  11  -1   13.95    2.14
 -11  11   1   13.69    1.72
 -11  11   1   16.12    2.13
 -11  11   1   16.56    2.42
 -11 -11  -1   14.50    2.06
  11 -11   1   12.43    1.75
 -11  12  -1   13.05    2.47
 -11  12  -1   10.79    1.63
 -11 -12   1   11.45    1.95
 -11  12  -1   11.63    1.94
  11  12   1   12.68    2.29
  11 -12  -1   10.74    1.91
  11 -12   1    8.91    1.81
  11  12  -1    5.34    2.20
 -11  12   1    9.40    1.76
 -11 -12  -1   12.34    2.13
  11  12  -1   10.92    2.32
 -11  12   1    9.71    1.61
 -11 -13   1   -0.76    1.87
 -11  13  -1   -1.16    1.14
  11 -13  -1    2.99    2.00
 -11  13  -1   -1.04    1.66
  11 -13   1    2.56    1.88
 -11  13   1   -1.51    1.47
 -11  13   1   -0.93    1.17
 -11 -13  -1   -0.74    1.88
  11  13  -1   -2.44    3.43
  12   0  -1    0.06    0.69
 -12   0   1    0.58    0.69
 -12   0  -1   -0.70    0.75
 -12   0  -1    0.28    0.84
  12   0   1    0.48    0.69
 -12   0   1   -0.42    0.86
  12   1   1    1.51    0.78
 -12   1  -1    2.55    0.98
 -12  -1   1    1.54    0.93
 -12  -1   1    0.99    0.82
 -12   1   1    2.35    0.93
 -12   1   1    2.46    0.86
  12   1  -1    1.00    0.74
 -12  -1  -1    2.07    0.88
 -12  -1  -1    1.78    0.79
  12  -2  -1   11.09    1.34
  12   2   1    7.59    1.07
 -12   2  -1    7.89    1.23
 -12  -2   1    6.93    1.28
  12   2  -1    6.83    1.06
  12  -2   1    9.32    1.26
 -12  -2  -1    8.31    1.37
 -12   2   1    6.68    1.29
 -12   2   1    7.01    1.38
 -12   3  -1    2.46    0.99
 -12  -3   1    3.76    1.04
  12  -3  -1    2.68    0.87
  12   3   1    4.70    1.22
  12  -3   1    4.22    1.00
 -12   3   1    3.08    1.03
  12   3  -1    4.18    1.16
 -12  -3  -1    5.12    1.16
  12   4   1    1.37    0.81
 -12  -4   1   -0.60    0.90
 -12   4  -1    0.63    0.90
 -12   4   1    1.12    0.96
  12  -4   1    0.41    0.82
 -12  -4  -1    0.43    0.98
  12   4  -1   -0.04    0.75
 -12  -5   1   17.74    2.24
  12   5   1   16.06    1.81
  12  -5  -1   19.48    1.84
 -12   5  -1   17.64    1.87
 -12  -5  -1   17.03    2.05
 -12   5   1   16.87    1.89
  12   5  -1   17.89    1.82
 -12   6  -1    6.29    1.30
  12  -6  -1    5.97    1.22
 -12  -6   1    7.14    1.36
  12   6   1    3.99    1.20
 -12   6  -1    4.84    1.21
  12  -6   1    5.10    1.14
  12   6  -1    6.18    1.30
 -12  -6  -1    6.98    1.48
 -12   6   1    6.16    1.25
 -12   7  -1    1.47    1.14
  12  -7  -1    2.73    1.15
 -12  -7   1    2.14    1.22
  12   7   1    3.44    1.19
 -12   7  -1    1.91    1.11
 -12  -7  -1    1.85    1.95
 -12   7   1    1.38    1.04
  12  -7   1    2.90    1.20
  12   7  -1    3.04    1.17
 -12   8  -1   21.96    2.51
 -12   8  -1   23.78    2.27
 -12  -8   1   24.09    3.34
  12  -8  -1   23.63    2.29
  12   8   1   26.97    2.57
 -12   8   1   19.96    2.41
  12  -8   1   26.26    2.22
 -12  -8  -1   19.38    2.25
  12   8  -1   29.35    2.57
 -12   9  -1   34.94    3.12
  12   9   1   39.60    3.01
  12  -9  -1   44.18    2.92
 -12   9  -1   41.62    2.59
  12   9   1   41.95    3.18
 -12   9  -1   37.90    3.24
 -12  -9   1   41.57    3.14
 -12  -9  -1   43.66    3.07
  12   9  -1   43.19    4.33
 -12   9   1   45.15    3.20
 -12   9   1   39.54    2.58
  12  -9   1   44.41    2.82
 -12   9   1   40.90    2.82
 -12  10  -1    0.72    0.96
  12 -10  -1    0.62    1.42
  12  10   1    0.72    1.54
 -12  10  -1   -2.23    1.63
 -12  10  -1    1.02    1.42
 -12 -10   1    2.74    1.62
  12  10   1    3.87    1.54
 -12  10   1    1.59    1.03
 -12 -10  -1   -0.43    1.51
  12  10  -1    4.22    1.57
 -12  10   1   -0.62    1.27
  12  10  -1    1.25    1.54
 -12  10   1    1.24    1.63
  12 -10   1    0.72    1.77
  12  11   1    3.96    1.83
  12 -11  -1    1.25    1.62
 -12  11  -1    2.88    2.03
 -12  11  -1    0.37    1.10
  12  11   1    0.52    1.83
 -12  11  -1    1.17    1.38
 -12  11   1    3.17    1.42
  12  11  -1    5.06    1.98
  12  11  -1   -0.69    1.70
 -12  11   1    0.25    1.12
 -12  11   1    2.58    2.01
 -12 -11  -1    0.75    1.78
  12 -11   1    3.95    1.58
 -12 -12   1    8.62    2.05
 -12  12  -1    8.51    1.76
  12 -12  -1   10.48    2.04
  12  12   1    7.77    2.50
 -12  12  -1    7.20    1.56
 -12 -12  -1   13.82    2.37
  12  12  -1    5.24    2.40
 -12  12   1    9.40    1.64
 -12  12   1   10.13    1.91
  12 -12   1    6.28    1.92
 -13   0   1    0.15    0.81
  13   0   1    0.08    0.79
  13   0  -1   -0.28    0.76
 -13   0   1    0.57    0.90
 -13   0  -1    1.70    0.97
 -13  -1   1    7.47    1.23
 -13  -1   1    8.34    1.39
 -13   1  -1    8.45    1.45
  13   1   1   10.29    1.30
  13  -1  -1    9.57    1.40
 -13   1   1    4.06    1.15
  13  -1   1    7.99    1.31
 -13   1   1    8.22    1.50
 -13  -1  -1    7.46    1.34
  13   1  -1    7.51    1.23
  13  -2  -1   40.41    2.45
 -13   2  -1   39.73    2.68
  13   2   1   40.30    2.39
 -13  -2   1   39.62    2.60
  13   2  -1   39.26    2.40
  13  -2   1   39.64    2.44
 -13  -2  -1   39.87    2.68
 -13   2   1   37.79    2.60
  13   3   1    2.95    1.05
 -13   3  -1    4.39    1.18
  13  -3  -1    4.15    1.09
 -13  -3   1    4.01    1.37
 -13  -3  -1    3.90    1.59
 -13   3   1    4.64    1.29
  13   3  -1    1.79    1.02
  13  -3   1    4.38    1.04
 -13   4  -1   30.81    2.48
  13  -4  -1   30.85    2.27
  13   4   1   30.62    2.29
 -13   4   1   29.25    3.77
  13  -4   1   29.43    2.24
 -13  -4  -1   30.21    3.69
  13   4  -1   31.85    2.25
  13   5   1   11.55    1.61
  13  -5  -1   10.54    1.55
 -13  -5   1    7.57    1.82
 -13  -5  -1   12.58    1.80
  13   5  -1   14.73    1.87
 -13   5   1   11.93    2.07
  13  -5   1   12.85    1.57
 -13   6  -1   13.86    2.24
 -13   6  -1   14.77    1.74
 -13  -6   1   15.96    1.94
  13  -6  -1   13.80    1.70
  13   6   1   13.09    1.70
 -13  -6  -1   13.31    1.88
  13   6  -1   16.92    2.08
  13  -6   1   18.75    2.02
 -13   6   1   11.56    1.66
 -13  -7   1   -0.05    1.26
  13  -7  -1    2.20    1.24
 -13   7  -1    1.88    1.30
 -13   7  -1    2.41    1.23
  13   7   1    3.27    1.43
 -13   7   1    1.61    1.16
 -13   7   1    1.80    1.33
 -13  -7  -1    2.31    1.48
  13  -7   1    0.04    1.11
  13   7  -1    0.72    1.29
 -13  -8   1   45.11    3.17
 -13   8  -1   43.22    3.21
  13   8   1   45.10    3.18
  13  -8  -1   42.31    2.99
 -13   8  -1   40.24    2.92
  13   8  -1   43.36    3.19
 -13  -8  -1   41.73    3.27
 -13   8   1   44.23    3.19
 -13   8   1   40.97    2.97
  13  -8   1   41.74    2.87
  13  -9  -1   25.73    2.72
 -13   9  -1   21.69    2.57
  13   9   1   27.14    3.08
 -13  -9   1   23.14    2.85
 -13   9  -1   23.60    2.18
 -13   9  -1   23.42    2.54
  13  -9   1   25.12    2.54
  13   9  -1   26.69    2.76
 -13   9   1   22.86    2.56
 -13  -9  -1   27.10    2.99
 -13   9   1   23.91    2.19
 -13   9   1   22.96    2.93
 -13  10  -1    1.81    1.15
  13  10   1    2.57    1.78
 -13 -10   1    2.55    1.75
  13 -10  -1    3.49    1.64
 -13  10  -1    2.61    1.50
 -13  10  -1    1.35    2.02
  13  10   1    7.22    2.04
 -13  10   1   -2.60    1.91
  13 -10   1    4.34    1.60
 -13  10   1    4.18    1.57
 -13  10   1    2.44    1.18
 -13 -10  -1    1.77    1.93
  13  10  -1    5.88    1.86
  13  10  -1    3.71    1.92
 -13  11  -1    2.46    1.61
  13  11   1   -0.14    2.22
  13 -11  -1    1.63    1.71
 -13  11  -1   -0.60    1.19
 -13 -11   1    1.87    2.04
  13 -11   1    1.99    1.67
  13  11  -1    1.87    2.30
 -13  11   1   -1.15    1.54
 -13  11   1    2.71    1.23
 -13 -11  -1    0.55    2.04
 -14   0  -1   -0.86    1.08
  14   0   1   -2.07    0.82
  14   0  -1    0.34    1.00
 -14   0   1    1.74    1.17
  14  -1  -1   21.23    2.03
 -14  -1   1   18.85    2.24
  14   1   1   19.56    1.94
 -14   1  -1   18.92    2.17
  14   1  -1   19.86    2.01
 -14   1   1   23.99    2.42
 -14  -1  -1   18.87    2.18
 -14   1   1   19.37    2.02
 -14  -1  -1   17.34    2.11
  14  -1   1   16.69    1.93
 -14   2  -1   13.78    1.83
  14  -2  -1   16.98    2.00
  14   2   1   17.18    1.96
 -14  -2   1   21.54    2.33
  14  -2   1   18.77    2.04
 -14  -2  -1   21.68    2.22
  14   2  -1   16.73    1.96
 -14   2   1   13.68    2.17
 -14   2   1   19.66    2.13
 -14   3  -1    6.24    1.51
  14   3   1    4.02    1.16
 -14  -3   1    5.70    1.47
  14  -3  -1    5.66    1.29
 -14  -3  -1    6.30    1.59
  14   3  -1    5.33    1.24
 -14   3   1    3.91    1.35
  14  -3   1    3.69    1.17
  14  -4  -1   25.27    2.33
 -14   4  -1   30.38    2.63
  14   4   1   24.29    2.34
 -14  -4   1   24.31    2.57
 -14  -4  -1   27.56    2.68
 -14   4   1   27.69    2.55
  14  -4   1   30.68    2.37
  14   4  -1   28.07    2.43
 -14   5  -1    8.54    2.34
 -14  -5   1    5.89    1.52
  14   5   1   10.40    1.64
 -14   5  -1   11.54    1.70
  14  -5  -1   10.86    1.69
 -14  -5  -1    9.55    1.87
 -14   5   1    8.38    1.57
  14   5  -1    8.42    1.56
  14  -5   1   10.74    1.65
 -14   5   1    9.56    1.65
 -14   6  -1   10.25    1.77
 -14  -6   1    6.17    1.66
  14   6   1    4.98    1.48
 -14   6  -1    3.76    1.54
  14  -6  -1    5.33    1.49
  14   6  -1    5.17    1.53
 -14  -6  -1    4.45    1.80
 -14   6   1    6.48    1.61
  14  -6   1    8.44    1.55
 -14   6   1    6.52    1.54
 -14  -7   1    1.98    1.54
 -14   7  -1    1.24    1.56
 -14   7  -1   -0.17    1.35
  14   7   1    1.99    1.51
  14  -7  -1    3.44    1.47
  14   7  -1    2.99    1.53
  14  -7   1   -0.04    1.34
 -14  -7  -1    3.18    1.66
 -14   7   1    2.50    1.54
 -14   7   1    3.74    1.43
 -14   8  -1   -0.72    1.37
 -14  -8   1    1.30    1.62
  14  -8  -1    3.93    1.57
 -14   8  -1    2.23    1.77
  14   8   1   -0.19    1.59
 -14  -8  -1    2.24    1.64
  14  -8   1   -0.04    1.41
  14   8  -1    0.56    1.59
 -14   8   1   -3.11    1.65
 -14   8   1    3.07    1.52
  14  -9  -1    2.38    1.74
 -14   9  -1   -0.59    1.93
  14   9   1    1.17    1.81
 -14   9  -1    1.06    1.58
 -14   9  -1    2.94    1.20
 -14  -9   1    3.35    1.84
 -14   9   1    2.87    1.91
 -14   9   1    2.91    1.23
 -14   9   1    2.85    1.63
 -14  -9  -1    3.50    1.89
  14   9  -1    3.80    1.99
  14  -9   1    5.47    1.77
 -14  10  -1   -0.82    1.19
  14 -10  -1    2.63    1.83
  14  10   1    0.53    2.03
 -14 -10   1   -3.37    2.04
 -14  10  -1    0.86    1.63
 -14  10   1   -0.26    1.22
  14 -10   1    2.39    1.81
 -14  10   1   -0.96    1.70
 -14 -10  -1   -0.46    2.15
  14  10  -1    5.69    2.15
  15   0   1   -0.67    1.12
  15   0  -1   -1.31    0.97
 -15   0  -1    0.05    1.26
 -15   0   1    0.07    1.37
 -15   0   1   -0.86    1.12
 -15   0  -1   -0.59    1.11
 -15  -1   1   13.09    1.97
 -15   1  -1   13.35    2.07
  15   1   1   12.90    1.68
 -15  -1   1   13.08    1.84
 -15   1  -1   13.85    1.88
 -15  -1  -1   11.84    1.71
  15   1  -1   14.00    1.86
 -15   1   1   14.40    1.94
  15  -1   1   16.92    2.14
 -15  -1  -1   14.20    2.11
 -15   1   1   13.56    1.81
 -15   2  -1   39.56    3.07
  15   2   1   31.93    2.61
 -15   2  -1   38.42    2.82
  15  -2  -1   39.40    2.82
 -15  -2   1   39.53    3.08
 -15   2   1   42.25    3.09
  15   2  -1   38.14    2.76
  15  -2   1   37.78    2.73
 -15   2   1   33.95    2.72
 -15  -2  -1   40.71    3.11
 -15   3  -1    7.57    1.47
 -15   3  -1   11.99    1.96
  15  -3  -1   10.17    1.67
 -15  -3   1    5.39    1.69
  15   3   1   10.03    1.59
 -15   3   1    6.33    1.39
 -15  -3  -1    9.43    1.89
  15  -3   1   10.22    1.67
 -15   3   1    6.77    1.68
  15   3  -1    6.59    1.44
  15  -4  -1   11.84    1.80
 -15   4  -1    8.74    1.64
  15   4   1    8.06    1.60
 -15  -4   1    6.57    1.70
 -15   4  -1    3.97    1.62
 -15   4   1    6.94    1.69
 -15  -4  -1    3.86    1.58
 -15   4   1   10.42    1.70
  15  -4   1   11.02    1.67
  15   4  -1    8.55    1.62
 -15   5  -1   33.12    2.98
  15  -5  -1   28.94    2.77
  15   5   1   29.08    2.70
 -15  -5   1   26.54    2.93
 -15   5  -1   28.81    2.80
 -15  -5  -1   29.43    3.06
  15   5  -1   24.55    2.68
  15  -5   1   29.40    2.75
 -15   5   1   31.11    2.92
 -15   5   1   27.55    2.79
 -15  -6   1   22.71    2.67
  15  -6  -1   26.98    2.86
 -15   6  -1   33.27    3.02
 -15   6  -1   22.68    2.46
  15   6   1   25.90    2.85
  15  -6   1   23.30    2.73
  15   6  -1   31.17    2.88
 -15   6   1   25.60    2.79
 -15   6   1   21.62    2.46
 -15  -6  -1   24.14    2.72
 -15  -7   1    1.14    1.80
 -15   7  -1    0.98    1.85
  15  -7  -1    2.71    1.67
 -15   7  -1    3.75    1.63
  15   7   1    3.12    1.82
 -15  -7  -1    1.10    1.83
 -15   7   1    2.40    1.82
  15  -7   1    3.18    1.65
  15   7  -1    2.80    1.79
 -15   7   1    3.41    1.63
  15   8   1   16.83    2.51
  15  -8  -1   18.62    2.46
 -15   8  -1   20.29    2.44
 -15  -8   1   16.62    2.45
 -15   8  -1   17.11    3.07
  15  -8   1   18.21    2.24
 -15  -8  -1   20.81    2.82
 -15   8   1   19.13    2.47
  15   8  -1   13.28    2.30
  15   9   1   22.70    2.83
 -15   9  -1   24.02    2.72
  15  -9  -1   27.77    3.41
 -15  -9   1   28.20    3.08
 -15   9  -1   25.96    2.49
  15  -9   1   27.04    3.34
  15   9  -1   22.38    2.91
 -15  -9  -1   23.00    3.05
 -15   9   1   27.93    2.58
 -15   9   1   33.54    3.45
 -16   0  -1   -2.27    1.40
  16   0   1   -1.19    1.28
  16   0  -1   -0.34    1.39
 -16   0   1   -1.18    1.55
 -16   0   1    1.43    1.36
 -16   0  -1    3.14    1.66
  16   1   1   12.87    1.84
  16  -1  -1   12.04    1.94
 -16   1  -1   15.62    2.68
 -16  -1   1   19.43    2.43
 -16   1  -1   17.10    2.31
  16  -1   1   16.35    2.08
  16   1  -1   13.19    1.98
 -16  -1  -1   17.52    2.37
 -16   1   1   11.50    1.79
 -16   1   1   13.49    2.15
 -16   2  -1   11.67    1.86
  16  -2  -1   11.59    1.93
  16   2   1   14.04    1.96
 -16  -2   1    6.44    1.87
 -16   2  -1   13.77    2.22
 -16   2   1   12.89    2.06
  16  -2   1   11.49    1.85
  16   2  -1    8.08    1.73
 -16   2   1   23.16    2.85
 -16  -2  -1   12.12    2.24
  16   3   1    2.36    1.44
 -16  -3   1    1.97    1.67
  16  -3  -1    1.89    1.45
 -16   3  -1    3.56    1.68
 -16   3  -1    0.30    1.48
 -16  -3  -1    2.76    1.70
 -16   3   1    1.88    1.43
  16  -3   1    1.08    1.40
  16   3  -1   -0.90    1.33
 -16   3   1    1.87    1.57
 -16   4  -1    1.52    1.64
 -16  -4   1    1.57    1.73
  16   4   1    1.11    1.51
  16  -4  -1    1.85    1.63
 -16   4  -1   -0.05    1.54
 -16   4   1    1.71    1.63
  16  -4   1   -2.19    1.46
 -16   4   1   -0.46    1.57
  16   4  -1    0.44    1.63
 -16  -4  -1   -2.11    1.61
 -16   5  -1   -1.43    1.70
 -16   5  -1   -3.69    1.54
  16   5   1    1.11    1.67
  16  -5  -1   -0.52    1.67
 -16  -5   1    1.29    1.87
  16  -5   1    1.06    1.67
 -16   5   1    3.55    1.85
 -16  -5  -1   -1.60    1.90
  16   5  -1    2.41    1.75
 -16   5   1    0.51    1.71
  16   6   1   -1.27    1.77
 -16   6  -1    2.93    1.72
  16  -6  -1    5.95    1.91
 -16   6  -1    4.05    1.96
 -16  -6   1    4.86    2.17
 -16  -6  -1    2.52    2.07
 -16   6   1    1.62    1.95
 -16   6   1    3.04    1.81
  16   6  -1    4.23    1.87
  16  -6   1    0.50    1.77
 -16  -7   1    1.06    2.19
  16  -7  -1    8.43    2.09
 -16   7  -1    5.60    2.03
  16   7   1    1.05    1.87
 -16   7   1    5.02    2.04
  16  -7   1    7.04    2.00
  16   7  -1    6.48    2.10
 -16  -7  -1    4.95    2.23
 -16   8  -1   -0.45    1.91
 -16  -8   1    1.18    2.28
  16  -8  -1    2.70    2.09
 -16   8   1   -1.62    2.00
  16  -8   1    6.88    2.15
 -16  -8  -1    1.22    2.37
 -17   0   1   -1.01    1.73
  17   0  -1    1.83    1.63
 -17   0   1   -1.15    1.61
 -17   0  -1    1.77    1.90
 -17   0  -1   -0.48    1.68
  17   0   1    0.01    1.63
 -17   1  -1   46.52    3.62
  17  -1  -1   47.31    3.55
 -17   1  -1   46.79    3.88
 -17  -1   1   38.39    3.76
  17   1   1   44.37    3.47
  17  -1   1   38.45    4.16
 -17   1   1   46.12    3.61
 -17  -1  -1   43.54    3.81
 -17   1   1   45.28    3.88
  17   1  -1   44.79    3.42
 -17   2  -1    5.19    2.09
  17  -2  -1   -0.01    1.61
 -17  -2   1    1.26    2.05
 -17   2  -1    3.32    1.90
  17   2   1    5.26    1.74
 -17  -2  -1    5.97    2.11
  17   2  -1    1.91    1.75
  17  -2   1    2.41    1.57
 -17   2   1    1.22    1.78
 -17   2   1    3.55    1.90
 -17   3  -1   15.84    2.56
 -17  -3   1   12.64    2.48
 -17   3  -1    5.87    2.00
  17   3   1   15.57    2.20
  17  -3  -1   11.47    2.05
 -17   3   1   10.91    2.13
 -17   3   1   16.59    2.41
  17  -3   1    9.16    1.95
 -17  -3  -1   14.34    2.44
  17   3  -1   10.15    1.97
 -17  -4   1    4.78    2.28
 -17   4  -1    1.32    3.17
  17   4   1    2.19    1.81
 -17   4  -1    8.87    2.14
  17  -4  -1    2.46    1.94
 -17   4   1   -2.35    1.92
  17   4  -1    0.47    1.74
 -17  -4  -1    3.37    2.28
 -17   4   1    6.26    1.99
  17  -4   1    4.23    1.95
  17  -5  -1   45.00    3.79
  17   5   1   32.42    3.65
 -17  -5   1   39.11    4.08
 -17   5  -1   41.17    3.87
  17   5  -1   38.45    3.67
 -17   5   1   33.03    3.74
 -17  -5  -1   40.71    4.21
  17  -5   1   37.42    3.64
  17   6   1   10.38    2.59
 -17   6  -1   15.83    2.74
  17  -6  -1   13.99    2.40
 -17  -6   1   20.04    2.93
  17   6  -1   15.20    2.90
  17  -6   1   12.68    2.41
 -17   6   1   13.27    2.44
 -17  -6  -1   11.66    2.59
 -18   0  -1   -1.45    2.08
  18   0   1    3.17    2.01
  18   0  -1   -1.31    1.87
 -18   0   1    1.33    2.34
 -18   1  -1    0.55    2.11
  18   1   1    2.22    1.91
 -18  -1   1    4.38    2.23
  18  -1  -1   -0.45    1.90
 -18   1   1   -2.20    2.08
  18  -1   1    2.55    1.95
 -18  -1  -1    5.24    2.33
  18   2   1    4.06    2.03
 -18  -2   1    1.94    2.29
  18  -2  -1    2.25    1.93
 -18   2  -1   -0.47    2.28
 -18  -2  -1    0.60    2.35
  18   2  -1    0.00    1.82
  18  -2   1    3.76    2.05
 -18   2   1    0.10    2.23
 -18   3  -1    6.87    2.55
 -18  -3   1    4.10    2.50
  18  -3  -1    5.86    2.21
  18   3   1    5.95    2.10
 -18  -3  -1   -1.23    2.40
  18   3  -1    2.19    2.16
 -18   3   1    1.14    2.20
  18  -3   1    0.85    2.08
 -18  -4   1    2.95    2.37
  18  -4  -1   -2.60    2.12
 -18   4  -1    4.22    2.41
 -18  -4  -1    0.32    2.43
 -18   4   1    1.23    2.23
  18  -4   1   -0.94    2.05
   0  -1  -2   -0.06    0.07
   0  -1  -2    0.05    0.06
   0   1  -2   -0.06    0.03
   0   1   2    0.10    0.07
   0   1   2   -0.09    0.07
   0  -2  -2    2.36    0.25
   0  -2   2    2.41    0.14
   0  -2  -2    2.24    0.25
   0   2   2    2.30    0.23
   0   2  -2    2.29    0.19
   0  -2  -2    2.88    0.25
   0   2   2    1.95    0.24
   0   2  -2    2.14    0.13
   0  -3  -2    0.01    0.12
   0  -3  -2    0.03    0.16
   0  -3   2    0.06    0.07
   0   3   2    0.25    0.16
   0  -3   2    0.14    0.10
   0   3  -2    0.08    0.09
   0   3  -2   -0.03    0.11
   0   3   2    0.52    0.18
   0  -3  -2   -0.10    0.17
   0  -4  -2   84.25    2.85
   0   4   2   90.18    2.89
   0  -4   2   84.52    2.65
   0  -4   2   94.05    2.74
   0   4   2   85.95    2.97
   0   4  -2   90.63    2.74
   0  -4  -2   81.23    2.85
   0   4  -2   90.75    2.90
   0  -4  -2   88.49    2.97
   0  -5   2   -0.13    0.10
   0  -5   2    0.38    0.23
   0   5   2    0.05    0.22
   0   5  -2   -0.18    0.16
   0   5   2    0.47    0.26
   0  -5  -2   -0.18    0.19
   0  -5  -2   -0.35    0.29
   0   5  -2    0.01    0.23
   0  -5  -2   -0.23    0.23
   0  -6   2  132.31    4.16
   0   6  -2  132.66    4.15
   0  -6   2  135.53    4.04
   0  -6  -2  128.52    4.30
   0  -6  -2  136.51    4.47
   0   6   2  130.90    4.31
   0  -6  -2  131.54    4.26
   0   6   2  132.73    4.48
   0   6  -2  129.00    4.38
   0   7   2   -0.25    0.29
   0  -7   2    0.02    0.38
   0   7  -2   -0.30    0.24
   0  -7   2   -0.03    0.17
   0   7   2   -0.27    0.36
   0  -7  -2    0.06    0.39
   0   7  -2   -0.04    0.35
   0  -7  -2    0.41    0.29
   0   8   2   75.48    2.93
   0  -8   2   82.48    2.65
   0   8  -2   80.58    3.12
   0  -8  -2   85.22    3.19
   0   8  -2   84.92    2.81
   0   8   2   81.75    3.19
   0  -8   2   76.93    2.83
   0  -8  -2   80.64    2.88
   0   9   2    0.70    0.58
   0   9   2   -0.49    0.40
   0  -9  -2   -0.33    0.51
   0   9  -2    0.08    0.38
   0  -9  -2   -0.17    0.38
   0   9  -2   -0.05    0.51
   0  -9   2    0.12    0.26
   0 -10  -2    1.31    0.50
   0  10  -2    2.14    0.76
   0  10   2    1.14    0.56
   0 -10  -2    2.19    0.77
   0 -10   2    2.19    0.40
   0  10  -2    1.73    0.52
   0  10   2    1.83    0.82
   0  11   2   -0.39    0.73
   0  11  -2    0.55    0.75
   0 -11  -2    0.75    0.58
   0 -11   2    0.30    0.38
   0  11  -2   -0.56    0.47
   0 -11  -2    0.07    0.72
   0  11   2    0.80    0.63
   0  12  -2   32.97    1.72
   0 -12  -2   28.18    1.73
   0  12   2   28.02    1.80
   0  12  -2   31.54    2.23
   0  12   2   31.90    2.32
   0 -12   2   32.82    1.39
   0  13   2   -0.10    0.76
   0  13  -2   -0.09    0.65
   0  13  -2    0.26    1.18
   0 -13   2   -0.60    0.50
   0 -13  -2   -1.22    0.70
   0  13   2   -0.93    1.10
   0  14   2   28.48    2.04
   0 -14   2   25.78    1.20
   0  14  -2   22.65    2.58
   0  14   2   24.93    2.72
   0 -14  -2   29.71    2.00
   0  14  -2   28.77    1.86
   0  15   2   -0.62    1.02
   0 -15  -2    0.16    1.10
   0  15  -2   -1.25    1.68
   0  15  -2    0.13    0.92
   0  15   2   -0.95    1.73
   0  16   2    4.68    1.42
  -1   0  -2   26.47    0.89
   1  -1  -2   17.00    0.67
   1   1   2   16.67    0.65
   1  -1  -2   16.83    0.65
   1   1   2   16.81    0.64
  -1   1  -2   16.62    0.57
  -1  -1   2   16.17    0.60
   1  -1  -2   17.68    0.65
   1   1  -2   17.16    0.61
  -1  -1  -2   16.63    0.65
  -1   1   2   16.84    0.64
  -1  -1  -2   17.70    0.65
  -1   1   2   16.07    0.64
   1  -1   2   16.60    0.55
  -1   1   2   15.53    0.68
  -1   2  -2   11.68    0.50
   1   2   2   11.92    0.58
  -1  -2   2   12.58    0.45
   1   2   2   12.63    0.57
   1  -2  -2   12.35    0.57
   1  -2  -2   11.91    0.57
  -1   2  -2   11.98    0.46
   1  -2  -2   12.42    0.59
  -1  -2   2   12.26    0.47
  -1   2   2   12.59    0.56
  -1   2   2   13.10    0.58
  -1  -2  -2   13.29    0.57
  -1  -2  -2   11.60    0.59
   1  -2   2   12.71    0.49
  -1   2   2   12.57    0.59
  -1  -3   2   53.85    1.62
   1  -3  -2   44.79    1.66
   1  -3  -2   47.21    1.67
  -1   3  -2   46.96    1.50
  -1   3  -2   45.76    1.54
  -1   3  -2   46.41    1.63
   1   3   2   49.71    1.67
   1   3   2   45.74    1.71
   1  -3  -2   48.43    1.71
   1  -3   2   48.20    1.60
  -1  -3  -2   46.68    1.65
   1  -3   2   47.28    1.50
   1   3  -2   48.41    1.53
  -1   3   2   45.45    1.65
  -1   3   2   49.72    1.67
  -1   3   2   47.85    1.73
  -1  -3  -2   50.22    1.75
  -1   4  -2  116.07    3.54
   1   4   2  110.39    3.76
  -1   4  -2  116.22    3.69
   1  -4  -2  113.83    3.66
  -1  -4   2  116.91    3.51
   1  -4  -2  104.74    3.87
   1  -4  -2  106.58    3.72
   1   4   2  113.81    3.68
  -1  -4  -2  115.82    3.78
  -1  -4  -2  107.53    3.64
   1   4  -2  119.50    3.54
  -1   4   2  124.71    3.68
  -1   4   2  117.20    3.78
   1  -4   2  117.96    3.48
   1   4  -2  117.11    3.69
   1  -4   2  114.67    3.63
  -1   4   2  113.48    3.67
  -1   5  -2   63.13    2.41
   1  -5  -2   67.01    2.36
  -1  -5   2   66.97    2.22
   1   5   2   68.59    2.39
   1  -5  -2   68.98    2.49
   1   5   2   67.39    2.50
  -1   5  -2   67.08    2.25
   1  -5  -2   70.07    2.42
  -1  -5  -2   70.73    2.53
   1  -5   2   71.05    2.39
  -1   5   2   69.09    2.38
  -1   5   2   68.03    2.51
  -1  -5  -2   67.73    2.38
   1  -5   2   70.23    2.18
   1   5  -2   68.33    2.25
   1   5  -2   68.03    2.43
   1   6   2    0.06    0.29
   1  -6  -2    0.22    0.45
  -1  -6   2    0.22    0.29
   1   6   2    0.39    0.30
   1  -6  -2    0.32    0.27
  -1   6  -2    0.22    0.24
  -1   6  -2    0.48    0.30
   1  -6  -2    0.24    0.33
  -1  -6   2    0.32    0.16
  -1  -6  -2    0.12    0.24
   1  -6   2    0.58    0.29
  -1  -6  -2    0.13    0.42
  -1   6   2    0.30    0.33
   1   6  -2    0.34    0.24
  -1  -6  -2    0.36    0.36
   1  -6   2    0.32    0.18
   1   6  -2    0.33    0.33
  -1   6   2    0.54    0.31
  -1  -7   2   37.58    1.48
  -1   7  -2   36.91    1.69
  -1  -7   2   37.54    1.33
   1  -7  -2   39.15    1.76
   1   7   2   33.84    1.58
   1  -7  -2   38.11    1.57
  -1   7  -2   37.30    1.46
   1   7   2   35.02    1.75
   1  -7   2   37.63    1.36
   1  -7   2   37.37    1.63
  -1   7   2   36.95    1.78
   1   7  -2   34.74    1.46
   1   7  -2   35.64    1.68
  -1   7   2   36.44    1.58
  -1  -7  -2   41.71    1.82
  -1  -7  -2   36.62    1.53
  -1   8  -2    2.56    0.61
  -1  -8   2    2.78    0.35
  -1  -8   2    2.97    0.60
  -1   8  -2    2.47    0.44
   1  -8  -2    3.11    0.63
   1  -8  -2    2.95    0.51
   1   8   2    2.80    0.59
   1   8   2    1.70    0.59
  -1  -8  -2    2.79    0.49
  -1   8   2    2.10    0.59
  -1  -8  -2    1.57    0.61
   1   8  -2    2.32    0.55
   1   8  -2    3.03    0.49
   1  -8   2    2.54    0.55
   1  -8   2    2.60    0.37
  -1   8   2    3.30    0.56
  -1   9  -2   -0.19    0.49
   1   9   2    0.52    0.59
  -1   9  -2   -0.22    0.36
   1  -9  -2    1.03    0.46
  -1  -9   2    0.05    0.26
   1   9   2   -0.29    0.43
   1  -9  -2    0.71    0.58
  -1   9   2   -0.08    0.53
   1  -9   2   -0.26    0.29
  -1  -9  -2    0.70    0.40
   1  -9   2   -0.20    0.45
   1   9  -2   -0.10    0.38
   1   9  -2    0.36    0.55
  -1   9   2    0.07    0.43
   1  10   2   -0.20    0.77
  -1 -10   2    0.47    0.32
  -1  10  -2    0.83    0.44
   1 -10  -2   -0.50    0.46
  -1  10  -2    0.27    0.61
   1  10   2   -0.71    0.50
   1 -10  -2    0.24    0.63
   1  10  -2    1.19    0.72
  -1 -10  -2    0.39    0.44
  -1  10   2   -0.03    0.72
   1 -10   2    0.25    0.35
   1  10  -2    0.49    0.44
  -1  10   2    0.22    0.51
  -1  11  -2    1.34    0.85
   1 -11  -2    2.32    0.65
   1 -11  -2    1.92    0.84
   1  11   2    1.08    0.67
   1  11   2    1.78    0.84
  -1 -11   2    1.59    0.41
  -1  11  -2    1.41    0.61
  -1  11   2    1.83    0.66
   1  11  -2    0.49    0.78
  -1  11   2    2.33    0.95
  -1 -11  -2    1.38    0.58
   1  11  -2    1.05    0.57
   1 -11   2    1.35    0.47
   1  12   2    7.15    1.30
   1  12   2   10.00    1.18
  -1  12  -2    9.21    1.39
   1 -12  -2   10.30    1.09
  -1 -12   2    8.74    0.83
  -1  12  -2   10.75    1.11
  -1 -12  -2   11.22    1.23
  -1  12   2    9.43    1.13
   1  12  -2    9.27    1.04
  -1  12   2    8.30    1.37
   1 -12   2    7.93    0.82
   1  12  -2    9.54    1.38
   1  13   2   56.82    3.33
   1  13   2   61.80    2.82
   1 -13  -2   61.11    2.71
  -1 -13   2   58.81    2.19
  -1  13  -2   57.54    2.59
  -1  13  -2   63.87    3.63
  -1  13   2   54.96    3.33
   1 -13   2   59.50    2.18
  -1 -13  -2   59.85    2.64
  -1  13   2   60.07    2.78
   1  13  -2   59.69    2.64
   1  13  -2   61.51    3.92
   1 -14  -2    1.78    0.99
  -1  14  -2    1.99    1.45
  -1 -14   2    1.19    0.55
   1  14   2    0.05    0.89
  -1  14  -2    1.51    0.88
   1  14   2    2.66    1.54
   1  14  -2    0.68    0.86
  -1 -14  -2    0.62    0.93
   1  14  -2    1.59    1.33
  -1  14   2    4.20    1.64
   1 -14   2    1.43    0.48
  -1  14   2    1.77    0.99
  -1  15  -2    6.47    1.21
   1  15   2    8.04    1.45
   1  15   2    6.87    1.90
   1 -15  -2    8.01    1.35
  -1  15  -2    7.48    2.01
   1  15  -2    6.61    1.82
  -1  15   2    7.36    1.40
   1  15  -2    9.72    1.34
  -1 -15  -2    7.27    1.28
  -1  15   2    3.59    1.97
   1  16   2    7.25    1.55
  -1  16  -2   11.17    1.55
  -1  16   2    9.52    1.62
   2   0  -2  488.15   14.16
   2   0   2  475.29   14.08
  -2   0   2  456.30   14.08
   2   0  -2  460.92   14.08
  -2   0  -2  482.25   14.09
  -2   0   2  508.87   14.16
   2  -1  -2    1.17    0.19
  -2   1  -2    0.97    0.15
  -2  -1   2    0.91    0.16
   2  -1  -2    1.27    0.22
   2   1   2    1.69    0.21
  -2   1   2    0.83    0.19
   2   1  -2    1.19    0.19
  -2  -1  -2    1.03    0.19
  -2   1   2    0.51    0.14
   2   1  -2    1.09    0.17
   2  -1   2    0.73    0.13
  -2   2  -2   21.95    0.86
  -2   2  -2   22.48    0.85
   2  -2  -2   21.86    0.93
   2   2   2   21.30    0.90
   2   2   2   22.01    0.92
  -2  -2   2   22.93    0.87
   2  -2  -2   20.58    0.91
  -2   2   2   22.06    0.93
   2  -2   2   22.84    0.84
  -2   2   2   21.25    0.91
  -2  -2  -2   22.58    0.90
  -2   2   2   22.98    0.91
  -2   3  -2   38.54    1.35
   2  -3  -2   40.15    1.50
  -2   3  -2   38.27    1.43
   2   3   2   37.19    1.49
   2   3   2   40.16    1.46
   2  -3  -2   37.16    1.46
  -2  -3   2   38.83    1.32
   2  -3   2   41.11    1.36
  -2  -3  -2   41.63    1.45
  -2   3   2   38.44    1.45
  -2   3   2   40.04    1.45
   2  -3   2   36.66    1.37
  -2   3   2   40.54    1.51
   2   4   2  316.40    9.84
   2  -4  -2  323.36    9.84
   2   4   2  321.58    9.78
  -2   4  -2  319.15    9.65
  -2   4  -2  323.53    9.62
   2  -4  -2  328.62    9.79
  -2   4  -2  314.20    9.77
   2  -4  -2  341.33    9.80
  -2  -4   2  323.01    9.60
  -2   4   2  327.05    9.76
   2  -4   2  310.24    9.70
  -2   4   2  310.09    9.84
  -2   4   2  328.95    9.75
   2  -4   2  318.12    9.61
  -2  -4  -2  338.18    9.75
   2  -5  -2   49.10    1.93
   2   5   2   47.29    1.97
  -2   5  -2   46.95    1.90
   2   5   2   54.38    1.93
   2  -5  -2   49.86    1.89
  -2   5  -2   51.49    1.70
  -2  -5   2   49.57    1.72
  -2   5  -2   53.23    1.79
   2  -5  -2   50.33    1.97
   2  -5   2   50.95    1.73
  -2   5   2   49.88    2.01
  -2   5   2   51.58    1.87
   2   5  -2   50.41    1.76
   2  -5   2   51.77    1.87
  -2   5   2   48.17    1.87
   2   5  -2   47.71    1.91
  -2  -5  -2   50.76    1.88
  -2   6  -2    0.23    0.25
  -2   6  -2   -0.68    0.25
  -2  -6   2    0.30    0.29
   2   6   2    0.64    0.34
   2   6   2   -0.11    0.32
  -2   6  -2   -0.09    0.16
   2  -6  -2    0.11    0.30
   2  -6  -2    0.32    0.30
  -2   6   2   -0.39    0.25
   2   6  -2    0.92    0.27
   2   6  -2    0.09    0.29
  -2   6   2    0.20    0.33
   2  -6   2    0.64    0.29
   2  -6   2   -0.07    0.20
  -2  -6  -2    1.37    0.51
  -2   6   2    0.51    0.27
   2   7   2   10.34    0.81
   2  -7  -2    8.99    0.88
   2   7   2   11.29    0.96
  -2   7  -2    9.34    0.88
  -2  -7   2    9.70    0.74
   2  -7  -2    9.12    0.79
  -2   7  -2    8.63    0.67
   2  -7   2    9.94    0.62
   2   7  -2    9.02    0.67
  -2   7   2    8.65    0.92
   2   7  -2    9.23    0.86
  -2   7   2    8.53    0.74
   2  -7   2    9.67    0.81
   2   8   2   76.73    3.12
   2  -8  -2   77.52    3.07
  -2   8  -2   78.78    3.09
  -2  -8   2   82.40    2.78
  -2   8  -2   83.74    2.79
   2  -8  -2   80.17    2.90
   2   8   2   79.86    2.97
   2   8  -2   78.03    3.05
  -2   8   2   74.50    3.13
  -2   8   2   76.59    2.90
   2   8  -2   77.08    2.78
   2  -8   2   78.02    2.94
   2  -8   2   80.18    2.67
   2   9   2    9.69    0.97
  -2  -9   2    9.20    0.66
   2   9   2    9.65    1.12
  -2   9  -2    9.07    0.81
   2  -9  -2    8.53    0.95
  -2   9  -2    9.15    1.13
   2  -9  -2   10.51    1.14
  -2   9   2   11.09    1.23
   2   9  -2    8.67    1.09
  -2   9   2    9.56    0.89
   2  -9   2   10.52    0.74
   2   9  -2    9.47    0.84
   2  -9   2    9.10    0.99
  -2  -9  -2    9.22    0.86
   2 -10  -2    4.27    0.72
  -2 -10   2    4.16    0.50
  -2  10  -2    4.36    0.66
   2  10   2    2.81    0.71
   2 -10  -2    4.09    0.85
  -2  10  -2    4.89    0.88
   2  10  -2    3.75    0.85
  -2  10   2    2.75    0.68
   2 -10   2    3.66    0.53
   2  10  -2    3.25    0.63
  -2 -10  -2    4.08    0.65
   2 -10   2    4.57    0.83
   2  11   2    0.06    0.61
  -2  11  -2   -0.04    0.75
  -2  11  -2    0.18    0.49
  -2 -11   2   -0.14    0.36
   2  11   2    0.06    0.79
   2 -11  -2   -0.30    0.58
   2 -11  -2    1.01    0.73
  -2  11   2    0.39    0.85
   2  11  -2   -0.05    0.56
  -2  11   2    0.30    0.57
   2  11  -2    0.97    0.80
   2 -11   2    0.05    0.65
  -2 -11  -2   -1.12    0.53
   2 -11   2   -0.01    0.40
  -2 -12   2   14.17    0.97
  -2  12  -2   12.80    1.54
   2  12   2   13.76    1.74
  -2  12  -2   12.66    1.16
   2 -12  -2   13.46    1.78
   2  12   2   13.76    1.39
   2 -12  -2   11.03    1.41
   2  12  -2   13.33    1.26
  -2  12   2   11.20    1.24
   2 -12   2   14.32    1.01
  -2 -12  -2   15.75    1.30
  -2  12   2   17.00    1.93
   2  12  -2   11.86    1.57
   2 -13  -2    0.28    0.84
   2  13   2    0.68    0.82
   2 -13  -2    0.91    1.05
  -2 -13   2   -0.07    0.51
  -2  13  -2   -0.43    0.69
  -2  13  -2    1.15    1.15
   2  13   2   -0.05    1.10
   2  13  -2   -0.07    1.18
  -2  13   2   -0.25    1.22
  -2 -13  -2   -0.38    0.73
  -2  13   2   -0.16    0.82
   2 -13   2   -0.35    0.53
   2  13  -2    0.44    0.71
  -2  14  -2   18.65    1.64
  -2  14  -2   13.86    2.03
  -2 -14   2   17.21    1.14
   2  14   2   16.74    2.13
   2 -14  -2   18.66    1.92
   2  14   2   21.20    1.88
  -2 -14  -2   16.41    1.76
   2  14  -2   17.08    2.11
   2  14  -2   16.42    1.61
  -2  14   2   20.22    2.31
   2 -14   2   18.38    1.09
  -2  14   2   21.65    1.82
   2  15   2    2.34    1.85
   2  15   2    1.00    1.09
  -2  15  -2   -0.39    1.78
  -2  15  -2    0.77    0.93
   2 -15  -2    0.58    1.26
   2  15  -2    1.25    1.64
  -2 -15  -2   -1.04    1.05
  -2  15   2    1.68    1.82
  -2  15   2   -0.16    1.03
  -2  16  -2    3.58    1.20
   2  16   2    4.24    1.43
  -2  16   2    0.33    1.36
  -3   0  -2    1.25    0.23
   3   0   2    1.22    0.20
  -3   0   2    1.04    0.19
  -3   0   2    1.31    0.25
   3   0  -2    1.72    0.25
   3   0  -2    1.60    0.28
  -3  -1   2   57.25    1.83
   3  -1  -2   54.31    1.92
  -3   1  -2   50.96    1.81
  -3  -1   2   55.26    1.89
   3  -1  -2   52.23    1.86
   3   1   2   54.79    1.86
  -3  -1  -2   52.90    1.85
   3   1  -2   51.04    1.82
   3   1  -2   52.89    1.88
  -3   1   2   54.32    1.91
   3  -1   2   53.28    1.81
  -3   1   2   55.25    1.86
  -3   2  -2  190.72    5.73
  -3  -2   2  191.13    5.73
  -3   2  -2  179.92    5.69
   3  -2  -2  178.03    5.74
   3  -2  -2  187.43    5.80
  -3   2   2  188.65    5.76
  -3   2   2  182.87    5.76
   3  -2   2  182.01    5.67
  -3  -2  -2  189.15    5.72
   3  -3  -2    7.96    0.59
  -3   3  -2    7.27    0.53
  -3   3  -2    7.43    0.51
   3  -3  -2    7.57    0.58
   3  -3   2    8.19    0.51
  -3   3   2    6.93    0.54
  -3  -3  -2    6.64    0.57
  -3   3   2    7.35    0.57
  -3   3   2    8.60    0.58
   3  -4  -2  189.09    5.64
  -3   4  -2  181.80    5.60
   3  -4  -2  174.29    5.63
   3   4   2  173.77    5.57
   3   4   2  175.04    5.65
  -3  -4   2  178.51    5.42
  -3   4  -2  180.82    5.47
  -3   4   2  171.81    5.64
  -3  -4  -2  175.39    5.53
   3  -4   2  172.55    5.51
  -3   4   2  169.79    5.55
  -3   4   2  173.25    5.56
   3  -4   2  180.68    5.48
  -3   5  -2  257.18    7.69
   3  -5  -2  237.94    7.63
   3   5   2  247.86    7.74
   3   5   2  266.96    7.68
  -3  -5   2  248.49    7.44
  -3   5  -2  237.31    7.50
  -3   5  -2  238.79    7.45
   3  -5  -2  246.42    7.71
  -3   5   2  253.94    7.77
  -3  -5  -2  231.79    7.55
   3  -5   2  243.34    7.48
  -3   5   2  241.14    7.59
   3  -5   2  244.98    7.57
  -3   5   2  237.59    7.59
   3  -6  -2   76.40    2.87
  -3  -6   2   77.76    2.61
   3   6   2   72.84    2.87
   3   6   2   76.07    2.79
  -3   6  -2   76.50    2.86
  -3   6  -2   77.48    2.67
  -3   6  -2   80.36    2.59
   3  -6  -2   79.55    2.80
  -3   6   2   76.08    2.93
   3   6  -2   77.27    2.86
   3  -6   2   75.74    2.74
  -3   6   2   74.14    2.72
   3  -6   2   77.46    2.63
  -3   6   2   80.15    2.78
   3  -7  -2   26.52    1.30
   3  -7  -2   20.39    1.28
   3   7   2   22.69    1.34
  -3   7  -2   25.12    1.39
   3   7   2   23.50    1.27
  -3  -7   2   21.11    1.12
  -3   7  -2   23.11    1.02
  -3   7  -2   23.29    1.13
  -3   7   2   22.76    1.18
   3   7  -2   22.71    1.32
   3  -7   2   22.07    1.07
  -3   7   2   23.28    1.22
   3  -7   2   23.60    1.23
  -3   7   2   20.25    1.34
  -3   8  -2   21.93    1.15
   3  -8  -2   19.79    1.37
   3   8   2   21.64    1.28
  -3   8  -2   20.17    1.40
   3  -8  -2   21.92    1.28
  -3  -8   2   20.41    1.21
  -3   8  -2   22.01    1.03
   3   8   2   24.24    1.45
   3  -8   2   21.56    1.10
   3   8  -2   22.22    1.17
  -3   8   2   22.98    1.22
  -3   8   2   23.54    1.28
   3   8  -2   22.20    1.39
   3  -8   2   20.82    1.27
  -3   8   2   20.25    1.45
  -3   9  -2   24.48    1.60
   3   9   2   19.71    1.54
   3  -9  -2   22.11    1.39
  -3   9  -2   23.48    1.26
   3   9   2   23.98    1.43
   3  -9  -2   24.35    1.55
   3  -9   2   21.55    1.39
  -3   9   2   22.81    1.34
   3   9  -2   22.52    1.55
   3  -9   2   22.54    1.17
   3   9  -2   24.69    1.30
  -3   9   2   22.60    1.64
   3  10   2   28.28    1.63
  -3 -10   2   25.13    1.24
   3 -10  -2   26.36    1.78
  -3  10  -2   26.16    1.83
   3 -10  -2   28.89    1.62
   3  10   2   26.07    1.89
  -3  10  -2   26.81    1.44
   3 -10   2   26.24    1.33
   3  10  -2   26.39    1.45
   3 -10   2   25.87    1.63
  -3  10   2   27.75    2.00
  -3 -10  -2   25.84    1.45
  -3  10   2   24.77    1.51
   3  10  -2   26.97    1.80
  -3 -11   2    9.71    0.85
   3  11   2    7.25    1.03
  -3  11  -2    9.66    1.28
   3 -11  -2   10.74    1.32
   3  11   2    8.76    1.23
   3 -11  -2    9.81    1.25
  -3  11  -2    8.91    1.01
   3  11  -2    8.90    1.25
   3 -11   2    8.96    0.95
  -3  11   2   13.36    1.67
   3  11  -2   11.82    1.11
  -3  11   2    9.88    1.14
  -3 -11  -2    9.12    1.11
   3 -11   2    9.83    1.17
   3  12   2    4.06    0.96
   3 -12  -2    1.53    0.97
  -3 -12   2    2.05    0.51
   3  12   2    0.86    1.09
  -3  12  -2    2.93    0.73
   3 -12  -2    1.38    0.81
  -3  12   2   -0.09    1.04
  -3  12   2    1.20    0.68
   3 -12   2    0.76    0.84
   3 -12   2    1.85    0.60
  -3 -12  -2    2.24    0.75
   3  12  -2   -2.35    1.41
   3 -13  -2   19.95    1.78
   3 -13  -2   17.00    2.00
   3  13   2   16.75    1.93
  -3 -13   2   13.91    1.12
   3  13   2   16.25    1.56
  -3  13  -2   16.67    1.93
  -3  13  -2   14.93    1.39
   3  13  -2   16.53    1.92
   3 -13   2   14.95    1.18
  -3  13   2   15.36    1.91
  -3 -13  -2   15.80    1.54
  -3  13   2   11.16    1.58
  -3  14  -2   12.95    2.04
  -3 -14   2    8.75    1.08
   3  14   2    7.17    1.31
   3 -14  -2    8.66    1.90
  -3  14  -2   10.23    1.22
   3  14   2    9.87    1.82
   3 -14  -2    8.68    1.42
   3  14  -2    5.21    1.70
  -3  14   2    7.16    1.84
  -3 -14  -2    8.57    1.19
  -3  14   2    7.88    1.26
  -3 -15   2   -0.18    0.60
  -3 -15   2   -0.92    0.61
  -3  15  -2    2.84    1.96
   3  15   2    0.32    1.88
   3  15   2    1.14    1.12
   3 -15  -2   -0.87    1.17
   3  15  -2    3.37    1.84
  -3  15   2    1.61    2.10
  -3  15   2   -0.41    1.02
  -3 -15  -2    0.14    1.10
  -3  16  -2    9.34    1.50
  -3  16   2    9.41    1.56
   4   0   2  120.66    4.00
  -4   0   2  129.59    4.03
   4   0  -2  128.09    4.13
  -4   0   2  127.82    4.11
   4   0  -2  121.55    4.02
  -4   0  -2  127.25    4.03
   4  -1  -2    8.34    0.56
  -4  -1   2    7.86    0.53
   4   1   2    7.40    0.52
   4  -1  -2    8.34    0.62
  -4   1  -2    7.97    0.53
  -4  -1   2    8.54    0.61
   4   1  -2    7.69    0.58
  -4   1   2    8.25    0.59
   4   1  -2    8.46    0.55
  -4   1   2    7.78    0.54
  -4  -1  -2    6.41    0.52
   4  -1   2    8.56    0.55
   4  -2  -2    0.69    0.28
   4  -2  -2    0.85    0.28
  -4   2  -2    0.70    0.30
  -4  -2   2    0.64    0.28
   4   2   2    0.67    0.27
  -4   2   2    0.44    0.25
   4   2  -2    1.33    0.32
   4  -2   2    0.34    0.22
  -4   2   2    0.42    0.28
   4  -3  -2   36.71    1.48
  -4   3  -2   31.74    1.38
   4  -3  -2   36.71    1.50
  -4  -3   2   35.63    1.42
  -4   3  -2   34.77    1.41
   4  -3   2   35.10    1.37
  -4   3   2   31.86    1.42
  -4   3   2   31.53    1.42
  -4  -3  -2   31.86    1.39
  -4   4  -2  267.39    8.29
  -4  -4   2  263.60    8.13
   4  -4  -2  266.71    8.31
   4  -4  -2  262.59    8.32
  -4   4  -2  273.50    8.21
  -4  -4  -2  266.81    8.23
  -4   4   2  269.38    8.26
   4  -4   2  266.79    8.20
  -4   4   2  254.11    8.33
  -4   4   2  280.26    8.30
   4  -4   2  266.16    8.20
   4   5   2   30.81    1.51
   4  -5  -2   33.21    1.51
  -4  -5   2   30.92    1.33
  -4   5  -2   30.41    1.46
  -4   5  -2   31.30    1.34
   4  -5  -2   30.99    1.48
  -4   5   2   29.23    1.50
  -4   5   2   33.21    1.44
   4  -5   2   31.10    1.36
   4  -5   2   31.65    1.40
  -4   5   2   34.41    1.46
   4   6   2    0.38    0.39
  -4   6  -2    0.77    0.35
   4  -6  -2    0.47    0.40
  -4   6  -2    0.16    0.38
   4  -6  -2    0.37    0.37
  -4   6  -2    1.44    0.35
  -4  -6   2    1.02    0.49
   4   6   2   -0.06    0.38
   4  -6   2    0.27    0.31
   4  -6   2    0.36    0.35
  -4   6   2    0.10    0.40
  -4   6   2    0.68    0.36
  -4   6   2    0.65    0.35
   4   7   2    8.12    0.86
  -4  -7   2    9.77    0.89
   4  -7  -2   10.68    0.94
   4  -7  -2   11.43    0.99
   4   7   2    8.81    0.97
  -4   7  -2   10.29    0.74
  -4   7  -2    9.64    0.97
  -4   7  -2   10.83    0.81
  -4   7   2    9.85    0.84
   4  -7   2   10.22    0.87
   4  -7   2    8.97    0.77
   4   7  -2   11.05    0.98
  -4   7   2    9.87    1.03
  -4   7   2    8.91    0.82
   4   8   2   72.87    2.82
  -4   8  -2   73.08    2.98
   4  -8  -2   70.81    2.82
   4   8   2   71.12    2.97
   4  -8  -2   73.61    2.93
  -4   8  -2   69.04    2.53
  -4   8  -2   67.41    2.65
  -4   8   2   73.57    2.79
  -4   8   2   74.33    2.73
   4  -8   2   70.92    2.61
   4  -8   2   70.56    2.77
   4   8  -2   71.22    2.94
  -4   8   2   72.93    3.06
   4  -9  -2   17.23    1.32
   4  -9  -2   16.07    1.39
  -4   9  -2   17.64    1.47
  -4   9  -2   17.78    1.14
   4   9   2   15.56    1.23
   4   9   2   17.23    1.45
  -4   9  -2   16.59    0.99
  -4   9   2   15.81    1.18
   4   9  -2   16.02    1.37
  -4   9   2   18.49    1.56
   4  -9   2   16.08    1.06
   4  -9   2   16.18    1.25
  -4   9   2   15.15    1.14
   4 -10  -2   40.33    2.24
   4  10   2   44.58    2.13
   4  10   2   39.62    2.31
   4 -10  -2   42.32    2.11
  -4  10  -2   38.38    2.89
  -4  10  -2   46.10    1.96
   4 -10   2   41.86    1.84
  -4  10   2   42.99    2.05
  -4  10   2   42.50    2.44
   4 -10   2   39.20    2.06
  -4  11  -2    4.21    1.12
  -4  11  -2    5.07    0.79
   4 -11  -2    3.97    0.92
  -4 -11   2    5.13    0.66
   4  11   2    5.96    1.20
   4  11   2    5.03    0.94
   4 -11  -2    5.12    1.07
   4 -11   2    4.81    0.94
  -4  11   2    5.67    1.23
  -4  11   2    5.94    0.93
   4 -11   2    4.57    0.74
   4  11  -2    5.91    1.12
  -4 -11  -2    5.68    0.83
  -4  12  -2   22.32    1.55
   4  12   2   22.52    2.20
   4 -12  -2   24.96    2.05
   4  12   2   24.57    1.77
  -4 -12   2   25.14    1.36
   4 -12  -2   25.98    1.86
  -4  12  -2   19.36    2.12
   4  12  -2   23.32    2.08
  -4  12   2   24.99    1.64
   4 -12   2   21.84    1.84
  -4 -12  -2   25.96    1.68
   4 -12   2   21.59    1.44
  -4  12   2   23.91    2.40
   4 -13  -2    1.20    1.20
   4 -13  -2    1.31    0.97
   4  13   2    2.34    1.41
  -4  13  -2    0.09    0.76
  -4 -13   2   -0.25    0.59
  -4  13  -2    0.56    1.31
   4  13  -2    0.13    1.23
  -4  13   2    3.09    1.50
  -4 -13  -2   -0.42    0.80
  -4  13   2    0.61    0.86
   4 -13   2    1.17    0.66
   4 -13   2   -0.28    1.01
  -4 -14   2   10.78    1.31
  -4  14  -2    7.95    1.11
   4 -14  -2    6.84    1.60
  -4  14  -2   10.89    1.95
   4  14   2    7.33    1.74
  -4 -14   2    4.90    0.82
   4 -14  -2    7.04    1.34
  -4 -14  -2    8.33    1.23
  -4  14   2    5.90    1.77
  -4  14   2   10.12    1.37
   4  14  -2    7.14    1.71
   4 -15  -2    2.31    1.79
  -4 -15   2    3.21    0.79
  -4  15  -2    3.61    1.07
  -4 -15   2    2.13    0.78
   4 -15  -2    3.80    1.41
  -4  15  -2    6.28    3.12
   4  15  -2    0.30    1.94
  -4  15   2    4.03    1.17
  -4 -15  -2    2.09    1.20
  -5   0   2    2.78    0.42
   5   0   2    2.31    0.39
   5   0  -2    2.15    0.44
  -5   0   2    1.37    0.39
  -5   0  -2    1.79    0.36
   5   0  -2    1.60    0.33
  -5   1  -2    6.29    0.54
  -5  -1   2    6.32    0.62
   5  -1  -2    5.95    0.54
  -5  -1   2    6.62    0.55
   5  -1  -2    6.43    0.63
   5   1   2    6.74    0.57
  -5   1  -2    5.48    0.60
  -5   1   2    5.48    0.58
  -5   1   2    5.72    0.55
   5   1  -2    7.11    0.58
  -5  -1  -2    6.49    0.58
   5  -1   2    7.01    0.56
   5  -2  -2   77.38    2.80
   5  -2  -2   82.08    2.90
  -5   2  -2   75.68    2.75
  -5   2  -2   79.58    2.85
  -5  -2   2   79.35    2.84
   5   2   2   76.69    2.79
   5  -2   2   82.27    2.76
   5   2  -2   78.54    2.77
  -5   2   2   79.29    2.86
  -5   2   2   80.34    2.80
  -5   3  -2   40.45    1.64
   5  -3  -2   36.27    1.64
   5  -3  -2   41.18    1.66
  -5   3  -2   38.37    1.60
  -5  -3   2   37.29    1.62
   5   3   2   36.14    1.61
   5  -3   2   39.00    1.56
  -5   3   2   38.50    1.66
   5   3  -2   37.77    1.60
  -5  -3  -2   34.85    1.59
  -5   3   2   36.36    1.62
   5  -4  -2  264.23    8.20
  -5   4  -2  264.31    8.09
  -5   4  -2  272.06    8.15
  -5  -4   2  266.70    8.12
   5  -4  -2  254.03    8.14
   5  -4   2  257.92    8.04
  -5   4   2  238.10    8.12
  -5   4   2  254.40    8.13
  -5   5  -2   11.11    0.82
   5  -5  -2   10.43    0.93
  -5  -5   2    9.25    0.85
  -5   5  -2   11.39    0.90
   5  -5  -2   10.91    0.90
   5  -5   2   10.17    0.80
  -5   5   2   10.07    0.85
   5  -5   2   11.74    0.83
  -5   5   2    9.25    0.88
  -5   5   2   10.89    0.83
   5  -6  -2   52.25    2.24
  -5   6  -2   51.88    2.24
   5   6   2   53.61    2.29
  -5   6  -2   50.95    2.05
   5  -6  -2   52.56    2.24
  -5  -6   2   50.99    2.05
   5  -6   2   51.01    2.11
   5  -6   2   52.25    2.09
  -5   6   2   51.96    2.15
  -5   6   2   54.58    2.45
  -5   6   2   54.18    2.31
   5   7   2  114.63    4.27
   5  -7  -2  117.67    4.18
  -5   7  -2  119.52    3.97
  -5   7  -2  122.06    4.04
  -5   7  -2  119.02    4.26
   5  -7  -2  116.23    4.22
   5  -7   2  117.34    4.01
  -5   7   2  115.84    4.31
  -5   7   2  108.99    4.06
  -5   7   2  118.94    4.09
   5  -7   2  118.02    4.08
   5  -8  -2   20.21    1.44
  -5   8  -2   19.58    1.22
   5   8   2   20.21    1.46
   5  -8  -2   21.18    1.39
  -5   8  -2   21.29    1.50
  -5   8  -2   20.56    1.16
   5  -8   2   21.74    1.33
   5  -8   2   18.91    1.23
  -5   8   2   18.21    1.36
   5   8  -2   21.19    1.47
  -5   8   2   20.75    1.28
  -5   8   2   22.26    1.57
   5   9   2    0.87    0.73
  -5   9  -2    0.37    0.42
   5  -9  -2    0.82    0.63
  -5   9  -2    1.12    0.71
   5  -9  -2    0.28    0.64
  -5   9  -2    1.59    0.56
   5   9  -2   -0.22    0.62
  -5   9   2    0.55    0.52
  -5   9   2    2.13    0.86
   5  -9   2    1.67    0.62
  -5   9   2    0.94    0.58
   5  -9   2    0.44    0.51
   5 -10  -2   34.32    2.28
  -5  10  -2   36.69    1.63
   5 -10  -2   36.35    2.02
  -5  10  -2   33.23    2.16
   5  10   2   33.67    2.16
  -5  10  -2   34.60    1.75
  -5  10   2   33.96    1.81
  -5  10   2   36.06    2.26
   5 -10   2   33.63    1.73
   5 -10   2   32.72    1.89
  -5  10   2   32.95    1.85
   5  10  -2   34.80    2.13
  -5  11  -2   20.95    1.94
   5 -11  -2   20.79    1.72
   5  11   2   15.27    2.23
  -5  11  -2   21.16    1.44
  -5  11   2   22.25    1.55
   5 -11   2   22.77    1.69
   5  11  -2   20.60    1.88
   5 -11   2   19.96    1.43
  -5  11   2   19.06    2.98
  -5 -12   2    2.87    0.64
   5  12   2    1.30    1.10
   5 -12  -2    0.51    1.08
   5 -12  -2    1.23    0.94
  -5  12  -2    1.56    0.76
  -5  12  -2    1.30    1.19
   5 -12   2    3.08    0.76
   5  12  -2    3.76    1.10
  -5  12   2    2.09    1.22
   5 -12   2    1.17    0.96
   5 -13  -2    3.04    1.25
  -5  13  -2    2.20    1.40
   5  13   2   -0.26    1.32
  -5 -13   2    0.97    0.71
   5 -13  -2    3.79    1.14
  -5  13  -2    2.13    0.80
  -5 -13  -2    0.43    0.92
   5  13  -2   -0.19    1.27
  -5  13   2    1.90    0.84
  -5  13   2    1.15    1.41
  -5  14  -2   12.61    1.43
  -5 -14   2   11.77    1.34
   5  14   2    8.58    2.01
   5 -14  -2    5.91    1.70
  -5 -14   2    9.77    1.15
  -5  14  -2   12.01    2.11
   5 -14  -2   10.09    1.50
   5  14  -2    7.73    1.82
  -5  14   2    9.33    1.41
   5 -14   2    9.51    1.59
  -5  14   2    7.73    1.92
  -5  15  -2    4.21    1.15
  -5 -15   2    3.19    1.01
   5 -15  -2    6.08    1.93
  -5  15  -2    1.14    2.59
   5  15  -2   14.72    3.39
  -5 -15  -2    5.69    1.39
  -5  15   2    4.42    1.24
  -6   0  -2    8.91    0.71
  -6   0   2    8.20    0.75
  -6   0   2    9.50    0.74
   6   0  -2    9.58    0.71
   6   0   2    7.53    0.67
   6   0  -2    9.52    0.83
   6  -1  -2   30.52    1.39
   6   1   2   28.51    1.33
   6  -1  -2   30.27    1.50
  -6  -1   2   28.78    1.44
  -6   1  -2   25.74    1.41
  -6  -1   2   31.22    1.37
  -6   1  -2   30.49    1.36
   6  -1   2   30.75    1.35
  -6   1   2   29.08    1.43
  -6   1   2   31.18    1.38
   6   1  -2   28.96    1.35
  -6  -1  -2   27.53    1.35
  -6  -2   2   26.98    1.38
   6  -2  -2   26.15    1.39
   6   2   2   26.31    1.29
  -6   2  -2   27.84    1.31
   6  -2  -2   27.57    1.34
  -6   2  -2   27.81    1.39
   6   2  -2   26.18    1.29
   6  -2   2   25.56    1.26
  -6   2   2   24.50    1.35
  -6   2   2   26.91    1.31
  -6  -3   2    2.39    0.53
   6  -3  -2    1.93    0.49
   6  -3  -2    2.17    0.45
   6   3   2    2.36    0.50
  -6   3  -2    1.63    0.43
  -6   3   2    1.73    0.45
  -6   3   2    3.38    0.57
   6  -3   2    2.21    0.43
   6   3  -2    2.85    0.51
   6  -4  -2   78.61    2.97
   6   4   2   76.23    2.89
   6  -4  -2   77.06    2.89
  -6   4  -2   76.14    2.85
  -6  -4   2   75.41    2.87
  -6   4  -2   77.28    2.86
  -6   4   2   71.89    2.87
  -6   4   2   71.60    2.85
   6  -4   2   75.57    2.78
   6   4  -2   77.71    2.88
   6  -5  -2   31.00    1.63
  -6   5  -2   32.60    1.55
  -6   5  -2   31.05    1.59
  -6  -5   2   30.95    1.57
   6  -5  -2   28.88    1.56
  -6   5   2   31.20    1.63
  -6   5   2   31.33    1.57
   6  -5   2   30.35    1.49
  -6   6  -2   71.69    2.79
   6  -6  -2   78.39    3.00
  -6   6  -2   72.90    2.96
   6  -6  -2   79.25    3.00
   6   6   2   71.10    2.96
   6  -6   2   75.42    2.83
  -6   6   2   71.40    2.85
  -6   6   2   76.02    2.90
  -6   6   2   75.78    3.03
   6  -6   2   71.62    2.82
  -6   7  -2   -0.04    0.40
   6  -7  -2   -0.14    0.51
   6  -7  -2    0.79    0.55
  -6   7  -2    0.19    0.43
  -6   7  -2    0.10    0.47
   6   7   2    0.10    0.54
  -6   7   2    0.23    0.54
  -6   7   2    0.14    0.48
  -6   7   2    0.30    0.48
   6  -7   2   -0.77    0.42
   6  -7   2    0.88    0.46
   6   8   2   35.91    2.04
  -6   8  -2   33.66    2.02
   6  -8  -2   37.76    1.98
   6  -8  -2   33.35    1.91
  -6   8  -2   37.57    1.74
  -6   8  -2   34.05    1.75
  -6   8   2   36.19    1.84
   6   8  -2   37.19    2.02
   6  -8   2   36.93    1.85
  -6   8   2   38.19    2.09
   6  -8   2   37.46    1.81
  -6   8   2   39.55    1.87
   6  -9  -2   11.68    1.35
  -6   9  -2   10.66    1.04
   6  -9  -2   10.77    1.33
  -6   9  -2    9.00    0.99
   6   9   2   11.22    1.38
  -6   9  -2   12.54    1.47
   6  -9   2   10.96    1.19
  -6   9   2   11.52    1.48
   6   9  -2   10.36    1.50
  -6   9   2   10.68    1.14
  -6   9   2   10.96    1.10
   6  -9   2    8.42    0.98
  -6  10  -2   31.32    1.61
   6  10   2   22.63    1.95
  -6  10  -2   29.49    1.68
  -6  10  -2   31.45    2.18
   6 -10  -2   32.68    1.99
   6 -10  -2   31.19    2.06
   6 -10   2   29.73    1.74
   6  10  -2   29.80    2.08
   6 -10   2   34.51    1.93
  -6  10   2   29.91    1.77
  -6  10   2   34.69    2.28
  -6  10   2   28.80    1.76
  -6  11  -2    2.91    0.76
   6  11   2    2.37    1.05
  -6  11  -2    1.46    0.60
   6 -11  -2    2.05    0.91
   6 -11  -2    1.69    0.89
   6 -11   2    1.92    0.89
   6 -11   2    1.98    0.74
  -6  11   2    1.92    1.12
  -6  11   2    1.87    0.84
   6  11  -2    0.92    1.63
  -6  11   2    1.75    0.81
   6 -12  -2   38.90    2.48
   6 -12  -2   38.63    2.59
  -6  12  -2   40.50    2.11
   6  12   2   40.02    2.77
  -6  12  -2   36.82    2.82
  -6  12   2   36.77    2.22
   6  12  -2   36.10    2.80
  -6  12   2   35.19    2.86
   6 -12   2   38.81    2.42
   6 -13  -2    1.18    1.35
   6 -13  -2    0.95    1.25
   6  13   2    0.80    1.39
  -6 -13   2   -0.84    0.78
  -6 -13   2   -0.92    0.83
  -6  13  -2    1.12    1.55
   6 -13   2    2.13    1.14
  -6 -13  -2    1.59    1.20
   6  13  -2    0.71    1.38
  -6  13   2    1.50    1.54
  -6  13   2   -0.15    0.84
  -6 -14   2    1.85    0.87
  -6 -14   2   -0.89    0.98
   6 -14  -2    0.64    1.46
  -6  14  -2   -0.03    1.70
   6  14   2    0.24    1.67
   6 -14  -2    3.69    1.62
  -6  14  -2    1.10    0.94
  -6 -14  -2    0.36    1.14
  -6  14   2    1.03    1.86
   6 -14   2    1.72    1.37
  -6  14   2    0.93    1.07
   6  14  -2   -2.00    2.61
  -6  15  -2   -0.04    1.02
   6 -15  -2    0.27    1.65
  -6 -15   2    1.01    1.14
   6 -15  -2    1.46    1.87
   6 -15   2    1.95    1.61
  -6  15   2   -0.29    1.12
  -6 -15  -2   -0.20    1.36
  -7   0   2   54.10    2.31
  -7   0  -2   57.09    2.25
  -7   0  -2   51.93    2.31
   7   0   2   54.86    2.20
  -7   0   2   57.66    2.25
   7   0  -2   57.06    2.24
  -7   1  -2   27.18    1.37
   7   1   2   27.56    1.36
  -7  -1   2   26.40    1.47
  -7   1  -2   28.39    1.48
  -7  -1   2   27.59    1.36
   7  -1  -2   26.98    1.49
   7  -1  -2   25.79    1.37
   7  -1   2   26.44    1.34
   7   1  -2   28.23    1.38
  -7  -1  -2   26.11    1.37
  -7   1   2   27.26    1.48
  -7   1   2   25.68    1.40
   7  -2  -2    2.49    0.56
  -7   2  -2    2.28    0.56
   7   2   2    2.30    0.47
  -7  -2   2    2.09    0.55
   7  -2  -2    2.74    0.55
  -7   2  -2    2.29    0.49
  -7   2   2    2.24    0.46
  -7   2   2    3.18    0.61
   7  -2   2    2.74    0.52
   7   2  -2    2.69    0.50
   7   3   2  233.92    7.55
   7  -3  -2  226.92    7.65
   7  -3  -2  238.27    7.57
  -7   3  -2  243.52    7.64
  -7  -3   2  234.04    7.62
  -7   3  -2  220.27    7.47
   7   3  -2  240.95    7.56
  -7   3   2  228.68    7.61
   7  -3   2  226.06    7.46
  -7   3   2  257.64    7.60
  -7  -4   2  291.71    9.29
  -7   4  -2  296.16    9.27
   7  -4  -2  279.83    9.32
   7   4   2  292.34    9.28
   7  -4  -2  303.48    9.29
  -7   4  -2  293.81    9.25
   7   4  -2  290.58    9.25
   7  -4   2  281.89    9.14
  -7   4   2  288.95    9.28
  -7   4   2  298.03    9.30
  -7   5  -2   18.51    1.29
   7  -5  -2   17.51    1.36
  -7  -5   2   20.50    1.36
   7  -5  -2   20.48    1.34
   7   5   2   23.30    1.43
   7  -5   2   21.10    1.28
   7   5  -2   19.79    1.33
  -7   5   2   20.93    1.35
  -7   5   2   19.79    1.37
  -7  -6   2    0.91    0.54
   7  -6  -2    2.46    0.69
  -7   6  -2    1.16    0.60
  -7   6  -2    2.05    0.56
   7  -6  -2    0.80    0.56
  -7   6   2    1.45    0.63
   7  -6   2    1.33    0.54
  -7   6   2    1.09    0.53
  -7   6   2    2.58    0.61
   7  -7  -2  141.81    5.10
   7  -7  -2  144.22    5.07
  -7   7  -2  139.13    5.08
  -7  -7   2  143.23    4.98
  -7   7  -2  144.16    4.90
   7   7   2  137.15    5.10
  -7   7   2  137.47    5.12
  -7   7   2  140.93    4.99
  -7   7   2  143.10    4.97
   7  -7   2  140.46    4.91
  -7   8  -2    9.41    1.21
  -7   8  -2   10.70    1.08
  -7   8  -2    9.64    1.03
   7  -8  -2   10.01    1.16
   7  -8  -2   10.61    1.28
  -7   8   2   10.26    1.14
  -7   8   2    9.86    1.08
   7  -8   2    8.79    1.10
   7   9   2    0.15    0.76
  -7   9  -2    2.04    0.63
  -7   9  -2    2.61    0.71
  -7   9  -2    0.70    0.83
   7  -9  -2    1.07    0.80
   7  -9  -2    2.39    0.85
   7  -9   2    2.67    0.76
  -7   9   2    3.25    0.97
  -7   9   2    3.09    0.73
   7   9  -2    2.37    0.81
  -7   9   2    3.50    0.76
   7 -10  -2   15.03    1.73
  -7  10  -2   16.69    1.32
  -7  10  -2   15.89    1.33
  -7  10  -2   16.17    1.89
  -7  10   2   16.96    1.42
   7  10  -2   17.58    1.76
  -7  10   2   18.52    1.52
  -7  10   2   15.32    2.81
   7 -10   2   14.78    1.52
  -7 -11   2   15.36    1.57
  -7  11  -2   12.36    1.33
  -7  11  -2   14.59    1.33
   7 -11  -2   15.86    1.84
   7 -11  -2   15.23    1.89
  -7  11  -2   15.52    2.00
   7  11   2   14.93    1.83
   7 -11   2   15.10    1.69
  -7  11   2   16.07    1.52
  -7  11   2   15.20    1.51
  -7  11   2   12.05    1.68
   7  11  -2   14.55    1.70
  -7  12  -2   20.51    2.39
   7 -12  -2   23.16    2.29
  -7 -12   2   19.43    1.90
  -7  12  -2   19.79    1.56
   7 -12  -2   16.75    2.78
   7  12   2   20.54    2.19
   7  12  -2   20.62    2.29
  -7  12   2   17.90    2.14
  -7  12   2   22.30    1.81
   7 -12   2   18.78    2.14
  -7  12   2   20.04    1.77
  -7  13  -2    9.37    1.89
   7 -13  -2   12.39    2.08
  -7  13  -2    9.55    1.29
  -7 -13   2   10.70    1.36
   7 -13  -2   14.88    1.91
   7  13   2    7.78    1.77
   7 -13   2    9.27    1.55
  -7  13   2    9.84    2.08
   7  13  -2    9.49    1.84
  -7  13   2    9.45    1.42
  -7 -14   2    6.76    1.31
   7 -14  -2    5.20    1.62
  -7  14  -2    9.19    2.28
   7  14   2    4.41    2.28
   7 -14  -2    2.12    1.69
  -7  14  -2    6.00    1.27
  -7 -14   2    7.10    1.14
  -7  14   2    2.93    2.40
  -7  14   2    5.21    1.31
  -7 -14  -2    5.26    1.51
   7 -14   2    6.56    1.63
   7  14  -2    4.85    1.81
   7 -15  -2    5.51    2.19
  -7  15  -2    4.23    1.26
  -7  15   2    3.40    1.24
   7 -15   2    4.84    1.86
  -8   0  -2   13.03    1.01
   8   0  -2   12.67    1.00
  -8   0  -2   13.23    1.11
  -8   0   2   13.68    1.13
  -8   0   2   12.41    1.01
   8   0   2   11.39    0.93
   8   1   2    3.48    0.57
   8  -1  -2    2.47    0.59
  -8  -1   2    3.06    0.65
   8  -1  -2    2.81    0.56
  -8   1  -2    2.98    0.57
  -8  -1   2    3.24    0.59
  -8   1  -2    3.61    0.67
   8  -1   2    3.56    0.62
  -8  -1  -2    3.86    0.64
  -8   1   2    3.21    0.57
  -8   1   2    3.36    0.65
   8   1  -2    3.81    0.63
   8  -2  -2    1.35    0.60
  -8   2  -2    1.62    0.53
   8   2   2    1.85    0.54
   8  -2  -2    1.55    0.49
  -8  -2   2    0.99    0.54
  -8   2  -2    1.10    0.54
   8  -2   2    2.36    0.55
   8   2  -2    1.83    0.51
  -8   2   2    1.54    0.57
  -8   2   2    1.33    0.53
   8   3   2   30.88    1.65
  -8   3  -2   30.28    1.65
   8  -3  -2   32.41    1.83
   8  -3  -2   29.81    1.65
  -8   3  -2   32.99    1.78
  -8  -3   2   34.47    1.80
   8  -3   2   31.63    1.63
   8   3  -2   33.17    1.70
  -8   3   2   33.68    1.69
  -8   3   2   35.39    1.78
  -8   4  -2  128.13    4.46
  -8   4  -2  125.15    4.50
   8  -4  -2  124.45    4.46
  -8  -4   2  125.96    4.52
   8   4   2  120.32    4.45
   8  -4  -2  117.69    4.52
   8  -4   2  123.10    4.35
  -8   4   2  120.38    4.44
   8   4  -2  123.99    4.45
  -8   4   2  129.35    4.53
   8  -5  -2   10.60    1.11
   8  -5  -2    9.89    1.23
   8   5   2   11.07    1.14
  -8  -5   2   10.66    1.15
  -8   5  -2    9.21    1.08
  -8   5  -2   11.74    1.16
  -8   5   2    8.60    1.04
  -8   5   2    9.55    1.11
   8  -5   2    9.05    1.11
   8   5  -2    9.80    1.09
  -8  -6   2   14.91    1.37
   8  -6  -2   15.48    1.44
   8  -6  -2   16.23    1.36
  -8   6  -2   16.28    1.34
   8   6   2   17.05    1.40
  -8   6  -2   18.38    1.44
  -8   6   2   15.75    1.35
   8   6  -2   17.28    1.39
  -8   6   2   17.52    1.42
   8  -6   2   15.14    1.27
  -8   7  -2    2.69    0.84
   8  -7  -2    2.38    0.83
   8  -7  -2    1.06    0.75
  -8  -7   2    1.58    0.70
  -8   7  -2    1.87    0.62
  -8   7   2    2.04    0.69
  -8   7   2    1.33    0.76
   8  -7   2    1.83    0.68
  -8   7   2    1.62    0.67
  -8   8  -2   28.13    1.71
   8  -8  -2   30.34    2.00
   8  -8  -2   26.64    1.85
  -8  -8   2   24.49    1.76
  -8   8  -2   26.31    1.67
  -8   8  -2   27.71    2.03
  -8   8   2   28.17    1.71
   8  -8   2   28.29    1.76
  -8   8   2   28.08    1.78
   8  -9  -2    1.92    0.92
  -8   9  -2    1.78    0.71
  -8   9  -2    1.52    0.94
   8  -9  -2    2.54    0.98
  -8  -9   2    0.73    0.75
  -8   9  -2    1.07    0.67
  -8   9   2   -0.75    0.98
   8  -9   2    1.15    0.74
  -8   9   2    0.62    0.69
  -8   9   2    2.28    0.78
   8   9  -2    2.62    0.91
   8 -10  -2    0.36    0.98
  -8 -10   2    0.49    0.85
  -8  10  -2    0.98    1.19
   8  10   2   -0.45    1.00
  -8  10  -2    0.23    0.65
  -8  10  -2    1.18    0.70
  -8  10   2    0.49    0.74
  -8  10   2    0.35    0.72
   8 -10   2    0.03    0.81
   8  10  -2   -0.48    1.06
  -8  10   2    1.73    1.08
  -8  11  -2    0.90    1.21
   8 -11  -2    0.32    1.06
   8  11   2   -2.52    1.02
  -8 -11   2    0.05    0.93
   8 -11  -2    0.71    1.10
  -8  11  -2    1.31    0.77
   8 -11   2    0.00    1.31
   8  11  -2    0.88    1.06
  -8  11   2    1.01    0.80
  -8  11   2   -0.04    0.80
  -8  11   2    0.52    1.21
  -8 -12   2   15.01    1.62
   8  12   2   13.83    1.91
   8 -12  -2   14.35    1.86
  -8  12  -2   14.81    2.10
   8 -12  -2   15.77    1.75
  -8  12  -2   10.96    1.41
  -8  12  -2   14.67    1.59
  -8  12   2   15.09    1.64
  -8  12   2   14.12    2.16
   8  12  -2   14.88    1.94
  -8  12   2   16.22    1.78
   8 -12   2   14.80    1.69
  -8  13  -2    3.32    1.84
  -8  13  -2    2.95    1.08
   8 -13  -2    1.37    1.50
  -8 -13   2    1.42    1.22
   8  13   2    3.70    1.78
  -8  13  -2    1.49    0.94
   8 -13  -2   -0.83    1.45
  -8  13   2    0.21    1.07
   8  13  -2    4.12    1.73
   8 -13   2    1.73    1.28
  -8  13   2   -0.76    1.89
  -8  13   2    1.51    1.06
   8 -14  -2   -1.03    2.70
  -8  14  -2    1.51    1.08
  -8 -14   2   -2.29    1.28
   8 -14  -2   -0.90    1.78
   8 -14   2    2.05    1.62
  -8  14   2    0.20    1.10
   9   0  -2   31.58    1.66
   9   0   2   30.18    1.59
  -9   0   2   27.18    1.71
  -9   0  -2   31.16    1.68
  -9   0   2   28.02    1.59
  -9   0  -2   29.66    1.79
  -9  -1   2   59.69    2.69
  -9   1  -2   59.43    2.75
   9  -1  -2   62.54    2.62
  -9  -1   2   63.21    2.59
   9   1   2   61.52    2.56
  -9   1  -2   60.81    2.56
   9   1  -2   60.32    2.56
   9  -1   2   59.66    2.53
  -9  -1  -2   62.14    2.62
  -9  -1  -2   59.69    2.77
  -9   1   2   60.79    2.56
  -9   1   2   63.88    2.74
  -9   2  -2    6.31    0.92
   9  -2  -2    4.44    0.88
  -9   2  -2    3.70    0.68
   9   2   2    4.82    0.76
   9  -2  -2    4.09    0.75
  -9  -2   2    4.16    0.77
   9   2  -2    4.05    0.72
  -9   2   2    4.18    0.77
  -9   2   2    4.25    0.76
   9  -2   2    4.21    0.73
   9  -3  -2  245.91    8.33
  -9  -3   2  250.03    8.46
  -9   3  -2  256.49    8.46
   9  -3  -2  252.02    8.53
  -9   3  -2  256.84    8.34
   9   3   2  262.58    8.32
  -9   3   2  255.51    8.35
   9   3  -2  272.08    8.36
  -9   3   2  259.85    8.50
   9  -3   2  249.49    8.27
  -9   4  -2    2.92    0.66
   9  -4  -2    3.19    0.80
   9   4   2    3.46    0.77
  -9   4  -2    2.66    0.78
   9  -4  -2    2.03    0.69
  -9  -4   2    3.22    0.80
   9  -4   2    4.16    0.81
  -9   4   2    3.73    0.77
  -9   4   2    2.86    0.73
   9   4  -2    3.06    0.69
  -9   5  -2    5.12    0.88
  -9  -5   2    3.84    0.84
  -9   5  -2    4.01    0.84
   9   5   2    5.10    0.89
   9  -5  -2    3.70    0.90
   9  -5  -2    3.70    0.79
  -9   5   2    4.16    0.80
  -9   5   2    2.75    0.82
   9  -5   2    3.81    0.77
   9   5  -2    4.24    0.88
   9  -6  -2   27.83    1.81
   9  -6  -2   24.60    1.91
  -9   6  -2   26.52    1.80
   9   6   2   24.10    1.79
  -9  -6   2   28.49    1.86
  -9   6  -2   27.45    1.79
  -9   6   2   26.83    1.81
   9   6  -2   27.43    1.82
   9  -6   2   27.49    1.81
  -9   6   2   23.16    1.75
  -9   7  -2   55.54    2.57
   9   7   2   50.72    2.70
   9  -7  -2   53.82    2.76
  -9  -7   2   51.07    2.62
  -9   7  -2   47.51    2.93
   9  -7  -2   55.22    2.66
   9  -7   2   53.32    2.51
   9   7  -2   52.82    2.71
  -9   7   2   50.93    2.56
  -9   7   2   53.28    2.54
  -9  -8   2    2.62    0.84
   9  -8  -2    4.20    1.03
   9   8   2    2.02    0.94
  -9   8  -2    2.14    0.98
  -9   8  -2    3.11    0.84
   9  -8   2    2.11    0.78
  -9   8   2    1.69    0.86
  -9   8   2    1.94    0.72
   9  -9  -2   -0.83    0.99
   9  -9  -2   -0.53    0.85
  -9   9  -2    0.51    0.75
  -9   9  -2    1.24    0.76
  -9   9  -2   -0.25    1.05
  -9  -9   2    0.48    0.84
  -9   9   2    0.56    0.79
  -9   9   2   -0.21    0.75
   9  -9   2    0.31    0.76
  -9  10  -2   25.55    1.87
  -9  10  -2   25.50    2.39
  -9 -10   2   26.83    2.10
   9 -10  -2   25.51    2.31
   9  10   2   24.65    2.27
   9 -10  -2   24.57    2.10
  -9  10   2   26.39    1.87
   9 -10   2   28.15    2.06
  -9  10   2   23.61    2.33
  -9  10   2   23.99    1.96
   9  10  -2   22.49    2.21
  -9  11  -2    8.46    1.24
  -9 -11   2    9.07    1.50
   9 -11  -2   10.08    1.60
  -9  11  -2    9.90    1.74
   9  11   2    9.52    1.66
  -9  11  -2    8.72    1.26
   9 -11  -2    8.25    1.57
  -9  11   2    9.47    1.34
  -9  11   2    7.78    1.77
   9 -11   2    8.23    1.32
  -9  11   2    6.41    1.20
   9  11  -2    8.94    1.63
  -9 -12   2   -0.06    1.18
  -9  12  -2    2.08    1.63
  -9  12  -2    2.69    1.03
   9 -12  -2    1.24    1.65
   9 -12  -2    2.07    1.34
  -9  12  -2    3.82    1.13
   9  12   2    5.10    1.60
  -9  12   2    1.40    1.72
   9 -12   2    1.84    1.23
  -9  12   2    2.45    1.14
   9  12  -2    2.44    1.53
  -9  12   2    1.00    1.00
  -9  13  -2   10.81    1.41
  -9 -13   2   15.90    1.81
   9 -13  -2   11.31    1.98
  -9  13  -2   11.51    2.24
  -9  13  -2   10.61    1.45
   9  13   2    9.56    2.11
   9 -13  -2    8.89    2.20
   9 -13   2   11.15    1.84
  -9  13   2   11.38    1.66
  -9  13   2   11.86    1.62
   9  13  -2    5.88    2.05
  -9  13   2   12.80    2.52
  -9  14  -2   -0.48    1.16
  -9 -14   2    3.58    1.60
   9 -14  -2    2.43    2.00
   9 -14   2   -0.76    1.61
  -9  14   2    0.43    1.12
  10   0  -2    3.75    0.74
 -10   0  -2    2.73    0.69
 -10   0  -2    4.18    0.90
  10   0   2    4.89    0.79
 -10   0   2    4.53    0.88
 -10   0   2    3.58    0.70
 -10   1  -2    3.21    0.89
  10  -1  -2    1.44    0.59
 -10  -1   2    3.16    0.67
 -10  -1   2    2.84    0.76
 -10   1  -2    2.13    0.70
  10   1   2    2.43    0.62
  10   1  -2    3.07    0.71
 -10   1   2    1.98    0.70
 -10  -1  -2    2.83    0.70
 -10  -1  -2    1.57    0.72
 -10   1   2    2.26    0.65
  10  -1   2    3.47    0.73
 -10   2  -2    5.20    0.95
  10   2   2    5.30    0.87
 -10  -2   2    4.61    0.94
 -10   2  -2    4.15    0.81
  10  -2  -2    6.32    0.94
 -10  -2  -2    6.01    1.08
 -10   2   2    5.44    0.88
  10   2  -2    5.70    0.92
  10  -2   2    5.34    0.86
 -10   2   2    5.00    0.89
 -10   3  -2   14.24    1.33
  10   3   2   15.22    1.34
 -10  -3   2   15.32    1.48
 -10   3  -2   16.70    1.48
  10  -3  -2   16.72    1.39
 -10   3   2   18.12    1.45
  10   3  -2   16.38    1.34
  10  -3   2   15.98    1.34
 -10   3   2   15.19    1.40
  10  -4  -2   69.70    3.05
  10   4   2   67.40    3.01
  10  -4  -2   69.76    3.24
 -10  -4   2   71.49    3.21
 -10   4  -2   69.85    3.05
 -10   4  -2   71.89    3.17
  10   4  -2   67.05    3.02
  10  -4   2   67.34    2.97
 -10   4   2   74.46    3.12
 -10   4   2   72.04    3.16
 -10  -5   2    0.02    0.69
  10   5   2    2.09    0.74
  10  -5  -2   -0.01    0.64
 -10   5  -2    0.08    0.66
 -10   5  -2    0.51    0.70
 -10   5   2   -0.22    0.67
  10  -5   2    0.20    0.62
  10   5  -2   -0.43    0.64
  10   6   2    0.23    0.80
  10  -6  -2    1.06    0.93
 -10  -6   2    0.70    0.80
 -10   6  -2    0.77    0.73
 -10   6  -2    0.00    0.71
  10  -6  -2    0.02    0.75
  10   6  -2    1.02    0.74
  10  -6   2    1.33    0.72
 -10   6   2    0.46    0.74
  10  -7  -2    6.17    1.15
 -10   7  -2    7.37    1.17
  10   7   2    7.13    1.24
  10  -7  -2    5.85    1.19
 -10  -7   2    5.45    1.11
 -10   7  -2    7.52    1.19
 -10   7   2    6.14    1.08
  10  -7   2    7.31    1.10
 -10   8  -2   46.82    2.85
  10  -8  -2   43.39    2.80
  10  -8  -2   44.11    2.61
 -10  -8   2   46.11    2.64
  10   8   2   45.61    2.74
 -10   8  -2   44.24    2.52
 -10   8   2   40.41    2.39
  10  -8   2   50.36    2.51
 -10   8   2   49.36    2.62
  10   8  -2   48.86    2.76
 -10   9  -2    5.34    1.05
 -10  -9   2    3.65    1.15
  10  -9  -2    5.00    1.09
 -10   9  -2    4.94    1.25
  10   9   2    6.27    1.37
  10  -9  -2    5.01    1.36
 -10   9  -2    5.31    1.09
 -10   9   2    4.71    1.09
  10  -9   2    7.75    1.43
  10   9  -2    5.12    1.43
 -10   9   2    5.94    1.19
 -10   9   2    4.38    1.50
 -10  10  -2    3.40    1.09
  10  10   2    2.13    1.22
 -10  10  -2    6.22    1.20
  10 -10  -2    5.80    1.31
  10 -10  -2    4.25    1.49
  10  10   2    3.51    1.53
 -10 -10   2    4.01    1.27
  10 -10   2    7.96    1.27
 -10  10   2    4.36    1.10
 -10  10   2    5.46    1.21
  10  10  -2    4.37    1.34
  10  10  -2    4.28    1.42
 -10  10   2    4.20    1.53
  10  11   2   10.31    1.86
 -10  11  -2   11.34    1.42
  10 -11  -2   11.17    1.75
  10  11   2    8.64    1.92
  10 -11  -2   10.08    1.80
 -10  11  -2    9.89    1.37
 -10 -11   2    7.54    1.50
 -10  11  -2    9.50    1.84
 -10  11   2   10.89    1.46
 -10  11   2    7.27    1.77
  10 -11   2    8.84    1.41
  10  11  -2    9.91    1.74
 -10  11   2    9.63    1.50
 -10  12  -2   15.05    2.43
 -10  12  -2   14.70    1.71
  10 -12  -2   12.53    1.95
 -10  12  -2   14.29    1.63
 -10 -12   2   13.51    1.88
  10  12   2    9.21    2.08
 -10  12   2   13.74    2.37
  10 -12   2   13.32    1.80
  10  12  -2    8.17    1.94
 -10  12   2   11.07    1.61
 -10  13  -2    1.61    1.15
  10 -13  -2    0.21    1.75
 -10  13  -2    2.41    1.24
 -10 -13   2    1.97    1.57
  10 -13  -2    3.19    1.93
  10 -13   2    1.98    1.67
 -10  13   2    3.18    1.43
 -10  13   2    4.07    1.31
 -11   0  -2    6.89    1.18
 -11   0  -2    6.29    0.96
 -11   0   2    6.43    1.08
 -11   0   2    9.98    1.20
  11   0   2    8.71    1.10
  11   0  -2    7.29    1.05
  11   1   2    7.46    1.06
 -11   1  -2    6.18    1.12
 -11  -1   2    6.26    0.96
  11  -1  -2    7.33    1.00
 -11  -1   2    8.29    1.24
 -11   1  -2    6.73    1.01
 -11  -1  -2    6.96    1.01
  11  -1   2    7.67    1.03
 -11   1   2    7.48    1.11
  11   1  -2   10.07    1.17
 -11  -1  -2    8.27    1.27
 -11   1   2    7.22    1.05
  11  -2  -2   -0.01    0.65
 -11  -2   2    1.49    0.83
 -11   2  -2    0.31    0.71
 -11   2  -2    0.46    0.63
  11   2   2    0.99    0.66
 -11   2   2    0.79    0.61
 -11   2   2    0.53    0.76
  11  -2   2    0.16    0.63
  11   2  -2   -0.13    0.56
 -11  -2  -2    0.42    0.75
 -11  -3   2  107.43    4.34
 -11   3  -2  104.63    4.26
  11   3   2  105.05    4.09
 -11   3  -2   91.66    4.42
  11  -3  -2  110.05    4.19
  11  -3   2  106.25    4.08
 -11  -3  -2  109.82    4.42
 -11   3   2   92.99    4.43
  11   3  -2  105.17    4.11
 -11   3   2  108.80    4.31
 -11   4  -2    5.74    1.06
 -11   4  -2    3.40    1.02
  11   4   2    4.10    0.99
 -11  -4   2    3.58    1.01
  11  -4  -2    4.67    1.04
  11  -4   2    4.58    0.93
 -11   4   2    5.78    1.12
  11   4  -2    5.14    1.01
 -11   4   2    4.77    1.20
 -11  -4  -2    2.19    0.96
  11  -5  -2    1.46    0.88
  11   5   2    3.35    1.14
  11  -5  -2    3.74    1.14
 -11   5  -2    4.53    1.00
 -11   5  -2    3.07    1.01
 -11  -5   2    2.68    1.02
  11  -5   2    3.58    0.92
  11   5  -2    4.31    0.99
 -11   5   2    4.55    1.08
 -11   6  -2   17.03    1.99
  11  -6  -2   18.24    2.04
  11   6   2   16.00    1.76
 -11  -6   2   18.06    1.84
 -11   6  -2   16.79    1.76
  11  -6  -2   16.57    2.07
  11  -6   2   17.87    1.63
  11   6  -2   17.38    1.80
 -11   6   2   16.69    1.77
 -11   7  -2   82.81    3.68
  11   7   2   78.17    3.76
 -11  -7   2   81.31    3.75
  11  -7  -2   77.90    3.82
  11  -7  -2   79.42    3.67
  11   7  -2   79.00    3.78
 -11   7   2   82.20    3.67
  11  -7   2   81.95    3.53
  11  -8  -2   11.17    2.87
  11  -8  -2    5.50    1.19
 -11   8  -2    3.75    1.33
  11   8   2    5.64    1.30
 -11   8  -2    4.11    1.15
 -11  -8   2    5.18    1.25
  11  -8   2    5.64    1.35
 -11   8   2    5.42    1.20
 -11   8   2    5.65    1.13
  11   8  -2    4.67    1.32
 -11   9  -2   -0.37    0.95
 -11   9  -2    2.43    0.97
  11  -9  -2   -0.05    1.42
 -11  -9   2    1.11    1.12
  11   9   2   -0.34    1.08
  11  -9  -2    0.29    1.12
 -11   9  -2    1.17    2.00
  11   9   2   -0.17    1.30
 -11   9   2    1.74    1.03
 -11   9   2   -0.70    1.83
  11   9  -2    2.17    1.25
  11  -9   2    1.89    1.07
 -11   9   2    2.29    1.14
  11  10   2   18.66    2.13
  11  10   2   14.64    2.13
 -11 -10   2   17.28    1.90
 -11  10  -2   15.32    2.04
 -11  10  -2   13.88    1.64
 -11  10  -2   13.92    1.68
  11 -10  -2   10.93    1.75
 -11  10   2   12.30    1.56
  11  10  -2   20.61    2.56
 -11  10   2   15.49    2.06
  11  10  -2   14.16    1.82
  11 -10   2   16.22    1.77
 -11  11  -2   39.94    2.72
  11  11   2   38.70    3.44
 -11 -11   2   45.74    3.08
  11  11   2   38.73    3.26
 -11  11  -2   38.60    2.47
 -11  11  -2   41.42    3.49
  11 -11  -2   34.22    3.19
  11 -11  -2   35.56    2.97
 -11  11   2   36.39    2.77
 -11  11   2   40.62    2.57
  11 -11   2   35.52    2.77
  11  11  -2   37.28    3.42
  11  11  -2   30.32    3.14
 -11  11   2   39.70    3.48
  11  12   2    8.98    2.46
 -11 -12   2   10.56    3.35
 -11  12  -2    8.71    2.39
 -11  12  -2   13.63    1.75
  11 -12  -2    9.41    2.02
 -11  12  -2   10.38    1.64
  11  12  -2   11.41    2.27
  11  12  -2    8.12    2.34
 -11  12   2    9.53    1.71
  11 -12   2   10.59    1.81
 -11  12   2   12.37    1.74
 -11  13  -2    1.93    1.47
  11 -13  -2    1.73    2.02
 -11 -13   2    1.80    1.83
 -11  13  -2    3.74    1.32
 -11  13   2    2.82    1.31
  11  13  -2   -0.82    2.91
 -11  13   2    2.63    1.59
  11 -13   2    0.28    1.75
 -11 -13  -2    4.26    2.07
  12   0   2   66.83    3.03
 -12   0   2   58.03    3.29
  12   0  -2   68.21    3.09
 -12   0  -2   67.52    3.35
 -12   0   2   72.54    3.30
 -12   1  -2   11.66    1.58
 -12  -1   2   10.81    1.39
  12   1   2   12.31    1.40
 -12  -1   2   11.21    1.59
  12   1  -2   12.94    1.48
 -12   1   2   10.59    1.45
 -12   1   2   12.94    1.48
  12  -1   2   12.13    1.42
 -12  -1  -2   12.96    1.63
 -12   2  -2    2.88    1.02
  12   2   2    3.77    0.92
  12  -2  -2    2.98    0.99
 -12   2  -2    0.93    0.77
 -12  -2   2    2.35    1.04
 -12   2   2    3.03    0.94
  12   2  -2    1.69    0.78
  12  -2   2    3.45    0.93
 -12   2   2    4.21    1.01
 -12  -2  -2    4.45    1.15
  12   3   2    1.19    0.88
 -12  -3   2    3.91    1.13
  12  -3  -2    1.98    0.94
 -12   3  -2    0.91    0.76
 -12   3  -2    2.75    0.94
 -12  -3  -2    2.02    1.03
  12   3  -2    2.86    1.47
 -12   3   2    2.09    1.00
  12  -3   2    1.50    0.86
 -12   4  -2   37.37    2.37
  12   4   2   38.01    2.35
  12  -4  -2   36.91    2.76
 -12   4  -2   36.60    2.44
 -12  -4   2   45.41    2.69
  12  -4   2   41.49    2.35
 -12  -4  -2   40.97    2.65
  12   4  -2   39.58    2.36
 -12   4   2   37.76    2.49
 -12  -5   2   15.05    1.88
 -12   5  -2   15.04    1.76
 -12   5  -2   13.97    1.69
  12  -5  -2   15.72    1.75
  12   5   2   14.69    1.76
  12   5  -2   16.01    1.76
 -12   5   2   11.75    1.52
 -12  -5  -2   13.64    1.84
  12  -5   2   17.13    1.70
  12  -6  -2    4.53    1.15
  12   6   2    2.45    1.00
 -12  -6   2    3.23    1.16
 -12   6  -2    0.74    1.03
 -12   6  -2    0.86    0.95
 -12   6   2    0.97    1.00
  12   6  -2   -0.24    0.93
 -12  -6  -2    2.47    1.23
 -12   7  -2   16.70    2.05
 -12  -7   2   16.29    1.92
 -12   7  -2   16.59    1.98
  12   7   2   19.45    2.10
  12  -7  -2   16.30    1.86
  12   7  -2   16.90    2.08
 -12   7   2   14.68    2.01
 -12  -7  -2   15.88    3.09
  12  -7   2   16.48    1.88
 -12   8  -2   25.71    2.51
  12  -8  -2   29.63    2.49
  12   8   2   30.57    2.69
 -12   8  -2   28.62    2.36
 -12  -8   2   27.11    2.60
  12  -8   2   30.86    2.30
 -12   8   2   28.41    2.36
  12   8  -2   32.66    2.66
 -12   8   2   27.50    2.14
 -12  -8  -2   25.82    2.64
 -12   8   2   22.29    2.39
 -12   9  -2    0.44    0.99
 -12   9  -2   -0.28    1.08
 -12   9  -2   -0.27    1.37
  12   9   2    1.24    1.46
  12   9   2   -2.00    1.25
  12  -9  -2    1.15    1.28
 -12   9   2    0.50    1.02
 -12   9   2    3.48    1.55
  12  -9   2   -0.85    1.08
 -12   9   2    1.17    1.18
  12   9  -2    1.04    1.37
 -12  -9  -2    0.60    1.41
 -12  10  -2    3.37    2.23
 -12  10  -2    3.22    1.19
  12  10   2    1.36    1.60
  12 -10  -2    1.43    1.40
  12  10   2    3.85    1.75
 -12 -10   2    0.57    1.41
 -12  10  -2    2.70    1.64
 -12  10   2    1.42    1.14
  12 -10   2    2.63    1.28
 -12  10   2   -0.55    1.23
  12  10  -2    0.06    1.60
  12  10  -2    1.24    1.53
 -12 -10  -2    0.35    1.53
 -12  10   2    1.71    1.74
 -12  11  -2    3.34    1.47
  12  11   2   -0.37    1.90
  12 -11  -2    3.09    1.70
 -12  11  -2    2.22    1.23
  12  11   2    2.47    1.99
 -12 -11   2   -1.75    1.62
 -12  11  -2    3.06    1.98
 -12  11   2    3.67    1.53
 -12  11   2    3.45    1.27
 -12  11   2    5.31    2.16
  12 -11   2    2.20    1.53
  12  11  -2    0.03    1.74
  12  11  -2    4.24    1.96
 -12 -11  -2    1.34    1.83
 -12 -12   2    4.80    1.96
 -12  12  -2    4.18    1.34
  12 -12  -2   -0.98    1.81
  12  12   2    0.99    2.21
 -12  12  -2    0.22    1.66
  12  12  -2    1.15    2.26
 -12  12   2    3.54    1.44
 -12 -12  -2    5.47    2.11
  12 -12   2    2.88    1.76
 -12  12   2   -0.74    1.66
 -13   0   2    1.48    0.82
  13   0  -2    2.03    0.89
  13   0   2   -0.45    0.91
 -13   0  -2    1.70    1.06
 -13   0   2    0.53    0.95
  13  -1  -2   39.75    2.48
 -13  -1   2   40.78    2.49
  13   1   2   44.60    2.41
 -13   1  -2   43.13    2.79
 -13  -1   2   43.29    2.75
  13  -1   2   34.91    2.98
 -13  -1  -2   45.10    2.85
  13   1  -2   43.98    2.47
 -13   1   2   39.96    2.65
 -13  -2   2    8.47    1.45
 -13   2  -2    7.41    1.37
  13   2   2    6.16    1.18
  13  -2  -2    8.38    1.29
  13   2  -2    6.28    1.17
  13  -2   2    6.18    1.44
 -13   2   2    6.90    1.30
 -13  -2  -2    6.98    1.40
  13   3   2   19.42    1.81
 -13  -3   2   16.67    2.02
 -13   3  -2   16.22    2.03
  13  -3  -2   17.47    1.86
  13   3  -2   14.98    1.78
  13  -3   2   14.50    1.71
 -13   3   2   14.69    2.27
  13   4   2    1.25    0.98
 -13   4  -2    0.76    1.10
 -13  -4   2    0.23    1.23
 -13   4  -2    1.57    0.97
  13  -4  -2    1.33    0.95
  13  -4   2    0.44    0.89
  13   4  -2    1.18    0.95
 -13  -4  -2    0.69    1.18
 -13   5  -2   27.52    2.33
 -13   5  -2   26.32    2.80
  13  -5  -2   29.88    2.35
  13   5   2   27.86    2.30
 -13   5   2   24.93    2.29
  13  -5   2   29.68    2.24
  13   5  -2   30.04    2.36
 -13  -5  -2   31.17    2.65
  13   6   2   75.17    3.66
  13  -6  -2   75.92    3.65
 -13  -6   2   64.90    3.67
 -13   6  -2   67.64    3.63
 -13  -6  -2   68.76    3.81
  13   6  -2   71.58    3.62
  13  -6   2   69.10    3.43
 -13   6   2   67.00    3.60
 -13   7  -2   18.03    2.22
 -13   7  -2   15.81    1.98
 -13  -7   2   18.57    2.19
  13   7   2   15.86    1.91
  13  -7  -2   15.32    1.88
 -13   7   2   12.00    1.75
 -13  -7  -2   21.53    2.52
 -13   7   2   16.23    1.97
  13   7  -2   14.42    1.86
  13  -7   2   16.74    1.86
  13  -8  -2   10.88    1.81
 -13   8  -2   10.96    1.86
 -13  -8   2    9.22    1.73
 -13   8  -2   11.65    1.75
  13   8   2   10.21    1.91
 -13  -8  -2    7.09    1.79
  13  -8   2    7.85    1.59
  13   8  -2    9.27    1.87
 -13   8   2    7.98    1.52
 -13   8   2   12.53    1.75
 -13   8   2   12.07    1.96
  13   9   2    1.06    1.52
 -13   9  -2   -0.90    1.52
 -13   9  -2   -1.19    1.30
  13   9   2    2.45    1.58
  13  -9  -2   -0.30    1.42
 -13  -9   2   -0.51    1.44
 -13  -9  -2    1.81    1.57
  13   9  -2    1.19    1.66
 -13   9   2   -0.76    1.04
  13  -9   2   -1.24    1.29
 -13   9   2   -1.46    1.28
 -13   9   2    4.56    1.66
 -13  10  -2   27.90    3.44
 -13 -10   2   32.09    3.35
  13  10   2   32.75    3.50
  13  10   2   23.62    2.71
 -13  10  -2   28.64    2.82
 -13  10  -2   28.16    2.43
  13 -10  -2   26.82    2.97
 -13 -10  -2   34.92    3.39
  13  10  -2   37.88    3.51
 -13  10   2   28.44    2.88
 -13  10   2   24.56    2.79
 -13  10   2   31.32    2.47
  13 -10   2   28.85    2.87
  13  11   2   -0.57    2.10
 -13  11  -2    1.35    1.30
 -13 -11   2   -1.07    1.86
  13 -11  -2    1.72    1.88
 -13  11  -2   -0.26    1.62
 -13 -11  -2   -0.57    2.09
 -13  11   2    0.84    1.16
 -13  11   2    3.35    1.70
  13  11  -2    4.97    2.30
  13 -11   2    3.88    1.85
 -14   0  -2   92.63    4.35
 -14   0   2   93.28    4.37
  14   0  -2   88.80    4.03
  14   0   2   86.37    3.94
  14   1   2    6.54    1.26
 -14  -1   2    5.37    1.40
  14  -1  -2    5.53    1.23
 -14   1  -2    3.61    1.27
  14  -1   2    5.97    1.31
  14   1  -2    6.79    1.39
 -14   1   2    5.77    1.46
 -14   1   2    8.13    1.49
 -14  -1  -2    6.50    1.52
  14   2   2    3.22    1.17
  14  -2  -2    3.43    1.17
 -14  -2   2    2.63    1.34
 -14   2  -2    5.14    1.46
 -14  -2  -2    5.69    1.43
 -14   2   2    4.67    1.38
 -14   2   2    4.51    1.14
  14   2  -2    3.34    1.09
  14  -2   2    5.03    1.22
  14   3   2    3.09    1.16
 -14   3  -2    1.19    1.19
  14  -3  -2    2.54    1.14
 -14  -3   2    2.29    1.30
 -14   3   2    2.42    1.11
 -14   3   2    0.00    1.15
 -14  -3  -2    2.73    1.33
  14   3  -2    0.83    0.95
  14  -3   2    4.84    1.15
  14  -4  -2   24.85    2.39
  14   4   2   27.13    2.34
 -14   4  -2   27.41    2.43
 -14  -4   2   25.33    2.58
 -14   4  -2   34.85    2.71
 -14   4   2   26.72    2.39
 -14  -4  -2   23.93    2.52
  14  -4   2   26.95    2.32
 -14   4   2   29.24    2.57
  14   4  -2   22.18    2.34
  14  -5  -2    2.74    1.27
 -14  -5   2    2.97    1.37
 -14   5  -2    3.48    1.20
  14   5   2   -0.30    1.14
 -14   5  -2    0.40    1.20
 -14   5   2    0.22    1.23
 -14   5   2    2.79    1.25
  14  -5   2    0.43    1.16
  14   5  -2    0.91    1.12
 -14  -5  -2    2.91    1.47
  14   6   2    2.27    1.36
 -14   6  -2    1.33    1.35
 -14  -6   2    0.01    1.45
 -14   6  -2   -2.21    1.24
  14  -6  -2    1.23    1.37
  14   6  -2    1.27    1.36
 -14   6   2   -0.24    1.24
 -14   6   2    2.91    1.39
 -14  -6  -2   -1.90    1.31
  14  -6   2    0.87    1.22
 -14   7  -2   22.77    2.83
  14   7   2   24.41    2.76
  14  -7  -2   27.95    2.80
 -14  -7   2   23.14    2.82
 -14   7  -2   22.62    2.76
 -14   7   2   29.82    2.88
 -14   7   2   24.80    2.69
  14  -7   2   30.24    2.68
  14   7  -2   26.14    2.71
 -14  -7  -2   28.53    3.01
 -14   8  -2   16.93    2.28
  14  -8  -2   15.56    2.11
  14   8   2   12.48    2.16
 -14  -8   2    9.41    1.96
 -14   8  -2   13.56    2.01
 -14   8   2   12.67    2.21
 -14   8   2   11.00    1.96
 -14   8   2   11.63    1.78
  14   8  -2   19.75    2.37
  14  -8   2   19.91    2.52
 -14  -8  -2   12.45    2.25
 -14   9  -2   -1.19    1.80
  14   9   2   -0.53    1.85
 -14  -9   2    1.04    1.76
  14  -9  -2    4.91    1.72
  14   9   2   -0.40    1.75
 -14   9  -2   -0.56    1.53
 -14   9   2    0.99    1.22
 -14   9   2    0.83    1.57
  14   9  -2    4.54    1.87
 -14   9   2    2.21    2.02
  14  -9   2   -0.47    1.53
 -14  -9  -2    2.34    1.93
 -14  10  -2    1.85    1.68
 -14 -10   2   -1.70    1.92
  14 -10  -2   -1.66    1.76
  14  10   2    1.24    2.01
 -14  10  -2   -1.05    1.17
  14  10  -2    3.70    2.07
  14 -10   2    4.96    1.77
 -14 -10  -2   -0.52    2.11
 -14  10   2    2.31    1.75
 -14  10   2    0.23    1.19
  15   0   2   28.65    2.46
 -15   0  -2   30.48    2.57
  15   0  -2   33.17    2.51
 -15   0   2   26.57    2.46
 -15   0   2   27.83    2.55
 -15   0  -2   27.29    2.85
 -15  -1   2    3.36    1.41
  15   1   2    3.80    1.25
 -15   1  -2    2.10    1.48
 -15   1  -2    2.79    1.30
 -15  -1   2    2.76    1.31
 -15   1   2    0.99    1.14
 -15  -1  -2    1.83    1.48
 -15   1   2    1.73    1.32
 -15  -1  -2    1.38    1.19
  15   1  -2    4.77    1.37
  15  -1   2    3.25    1.26
 -15   2  -2    4.14    1.54
  15   2   2    5.47    1.36
 -15  -2   2    0.40    1.42
  15  -2  -2    5.62    1.41
 -15   2  -2    2.45    1.30
 -15   2   2    0.95    1.20
 -15  -2  -2    5.85    1.57
 -15   2   2    4.48    1.55
  15   2  -2    3.91    1.31
  15  -2   2    4.67    1.34
 -15   3  -2    6.71    1.76
  15   3   2    8.20    1.55
  15  -3  -2    9.23    1.63
 -15   3  -2    8.26    1.67
 -15  -3   2   11.37    1.90
 -15   3   2    8.49    1.72
  15  -3   2    9.92    1.68
 -15  -3  -2    6.28    1.79
  15   3  -2    7.43    1.58
 -15   3   2    9.48    1.62
  15   4   2    7.59    1.66
 -15  -4   2    6.54    1.76
 -15   4  -2    5.57    1.58
 -15   4  -2    6.40    1.66
  15  -4  -2    4.25    1.46
 -15   4   2    6.06    1.58
 -15   4   2    4.03    1.49
  15   4  -2    9.51    1.60
  15  -4   2    6.11    1.52
 -15  -4  -2    6.66    1.77
  15   5   2    0.33    1.43
 -15   5  -2    3.83    1.47
  15  -5  -2    3.91    1.61
 -15   5  -2    1.40    1.48
 -15  -5   2    3.44    1.61
 -15   5   2   -0.67    1.35
  15   5  -2    1.12    1.35
 -15   5   2    0.39    1.53
 -15  -5  -2   -0.91    1.70
  15  -5   2    2.64    1.36
 -15   6  -2    6.97    1.71
 -15  -6   2    6.65    1.85
  15   6   2    6.12    1.83
  15  -6  -2    8.76    1.91
 -15   6  -2    9.52    1.96
  15  -6   2    5.45    1.59
 -15  -6  -2    4.05    1.88
 -15   6   2    7.27    1.74
  15   6  -2    6.78    1.77
 -15   6   2    3.24    1.73
  15  -7  -2    0.23    1.76
 -15   7  -2   -3.09    1.71
  15   7   2    2.48    1.75
 -15   7  -2    1.51    1.60
 -15  -7   2    1.05    1.73
 -15   7   2    1.47    1.84
  15   7  -2    0.52    1.73
 -15  -7  -2   -2.77    1.68
 -15   7   2   -3.67    1.52
  15  -7   2    0.29    1.52
  15   8   2    1.93    1.96
 -15   8  -2    1.59    1.64
  15  -8  -2   -1.85    1.83
 -15  -8   2    2.38    1.91
 -15   8  -2    0.00    2.40
 -15   8   2    0.02    1.64
  15  -8   2    3.30    1.73
  15   8  -2   -1.89    1.83
 -15   8   2    0.29    1.09
 -15  -8  -2   -2.71    2.00
 -15  -9   2   -1.86    1.99
  15   9   2    0.82    1.98
 -15   9  -2    0.19    1.87
  15  -9  -2   -0.29    1.86
 -15   9   2   -1.86    1.81
 -15   9   2    2.77    1.43
 -15  -9  -2    0.10    2.22
  15  -9   2    0.41    1.81
  15   9  -2    0.98    2.00
  16   0   2    5.11    1.52
 -16   0  -2    3.10    2.27
  16   0  -2    4.32    1.59
 -16   0  -2    4.36    1.72
 -16   0   2    1.92    1.62
 -16   0   2    1.62    1.46
  16   1   2    4.42    1.50
 -16  -1   2    3.39    1.71
 -16   1  -2    1.99    1.66
 -16   1  -2    2.32    1.52
  16  -1  -2    2.72    1.53
 -16   1   2    3.31    1.43
 -16   1   2    1.27    1.54
  16  -1   2    1.45    1.39
 -16  -1  -2    2.70    1.68
  16   1  -2    1.98    1.41
  16  -2  -2   -0.16    1.41
  16   2   2   -1.59    1.31
 -16   2  -2   -0.02    1.42
 -16  -2   2    0.97    1.62
 -16   2  -2    0.90    1.62
  16  -2   2    2.43    1.38
 -16   2   2   -1.09    1.53
  16   2  -2    2.00    1.40
 -16   2   2    1.92    1.52
 -16  -2  -2    0.03    1.60
 -16   3  -2    3.38    1.72
 -16   3  -2    1.44    1.54
  16  -3  -2    1.94    1.46
 -16  -3   2    2.50    1.74
  16   3   2    2.75    1.54
 -16   3   2    2.31    1.63
 -16  -3  -2    5.48    1.91
 -16   3   2    4.79    1.62
  16  -3   2    1.70    1.40
  16   3  -2    3.36    1.50
  16   4   2   11.61    1.83
 -16   4  -2    8.75    2.14
 -16   4  -2   12.61    2.02
  16  -4  -2    9.35    1.96
 -16  -4   2   13.89    2.28
  16  -4   2   11.93    2.00
 -16   4   2    8.43    1.87
 -16   4   2    8.91    1.85
  16   4  -2    7.69    1.83
 -16  -4  -2    6.30    2.05
 -16   5  -2    3.01    1.73
  16  -5  -2    7.37    2.21
 -16   5  -2    6.95    1.95
 -16  -5   2    7.17    1.96
  16   5   2    6.81    1.80
 -16  -5  -2    7.80    2.19
 -16   5   2    6.50    1.87
  16   5  -2    8.90    1.89
  16  -5   2    9.01    1.88
 -16   5   2    5.00    1.83
  16   6   2   12.60    2.22
 -16   6  -2   15.62    2.40
 -16   6  -2   13.54    2.31
 -16  -6   2   13.28    2.34
  16  -6  -2    9.18    2.07
  16   6  -2   11.64    2.27
 -16   6   2   10.07    2.17
  16  -6   2   12.05    2.03
 -16   6   2   16.69    2.47
 -16  -6  -2   14.24    2.56
 -16   7  -2   12.30    2.36
  16  -7  -2   19.71    2.68
  16   7   2   13.76    2.33
 -16  -7   2   17.05    2.55
 -16  -7  -2   13.84    2.75
  16  -7   2   19.58    2.44
  16   7  -2   13.99    2.32
 -16   7   2   11.92    2.32
 -16  -8   2   16.75    2.74
  16  -8  -2   10.93    2.38
 -16   8  -2   16.76    2.58
 -16   8   2   11.93    2.43
  16  -8   2   18.59    2.57
 -16  -8  -2   10.28    2.70
 -17   0  -2   -0.15    1.56
 -17   0  -2   -1.56    1.64
  17   0   2    0.82    1.99
 -17   0   2    0.65    1.66
 -17   0   2    1.27    1.83
  17   0  -2   -0.18    1.68
 -17   1  -2    0.41    1.85
 -17  -1   2    0.70    1.83
 -17   1  -2    4.39    1.77
  17  -1  -2   -1.16    1.62
  17   1   2    1.62    1.65
 -17  -1  -2   -0.58    1.78
 -17   1   2   -0.12    1.66
 -17   1   2   -1.00    1.80
  17   1  -2    2.89    1.70
  17  -1   2   -2.25    1.55
 -17  -2   2    7.50    2.19
  17  -2  -2    4.95    1.84
 -17   2  -2    4.20    1.92
 -17   2  -2    4.83    1.91
  17   2   2    3.46    1.82
  17  -2   2    5.75    1.79
  17   2  -2    7.14    1.94
 -17   2   2    1.88    1.73
 -17  -2  -2    5.02    2.09
 -17   2   2    7.93    2.04
 -17  -3   2   22.48    2.91
 -17   3  -2   19.97    2.51
  17  -3  -2   26.52    3.13
 -17   3  -2   27.95    3.05
  17   3   2   32.95    3.87
 -17   3   2   31.87    3.35
  17  -3   2   26.91    3.17
  17   3  -2   26.57    3.06
 -17  -3  -2   29.19    3.36
 -17   3   2   26.11    2.95
  17   4   2    3.73    1.92
 -17   4  -2    0.76    1.95
  17  -4  -2   -0.81    1.79
 -17  -4   2    0.95    2.03
 -17   4   2   -2.59    1.82
 -17  -4  -2   -2.98    1.96
  17   4  -2    1.38    1.73
  17  -4   2    0.10    1.73
 -17   4   2    0.00    1.81
 -17  -5   2   -1.57    1.94
 -17   5  -2    1.65    1.98
  17  -5  -2    3.50    2.00
  17   5   2    3.44    1.96
  17  -5   2    1.73    1.90
 -17  -5  -2    1.79    2.38
  17   5  -2    2.68    2.02
 -17   5   2   -0.44    1.99
  17   6   2   12.19    2.46
 -17   6  -2   12.65    2.62
 -17  -6   2    5.81    2.46
  17  -6  -2   15.98    2.49
 -17   6   2   12.46    2.52
 -17  -6  -2    5.68    2.61
  17   6  -2   15.21    2.94
  17  -6   2    8.56    2.24
 -18   0   2   11.74    2.46
 -18   0  -2   14.28    2.89
  18   0  -2   16.86    2.54
  18   1   2   10.12    2.27
 -18  -1   2    5.26    2.43
 -18   1  -2    9.78    2.55
  18  -1  -2    6.48    2.11
 -18   1   2    7.65    2.29
  18  -1   2    9.41    2.19
 -18  -1  -2    2.74    2.23
 -18  -2   2   10.41    2.60
 -18   2  -2    5.89    2.40
  18   2   2    8.69    2.03
  18  -2  -2    9.86    2.23
  18  -2   2    3.71    2.12
 -18   2   2    4.79    2.22
 -18  -2  -2    8.33    2.50
 -18  -3   2   -0.15    2.28
 -18   3  -2    1.99    2.30
  18  -3  -2   -0.78    2.01
  18   3   2    0.82    2.12
 -18   3   2    0.18    2.12
 -18  -3  -2    8.42    2.47
  18   3  -2    0.78    2.18
  18  -3   2    0.23    1.99
 -18  -4   2   17.04    2.95
  18  -4  -2   17.50    3.04
 -18   4  -2   20.17    3.14
 -18   4   2   11.46    2.70
 -18  -4  -2   14.21    2.84
  18  -4   2   17.63    2.64
   0   0   3   -0.10    0.07
   0   0  -3    0.16    0.09
   0   0  -3   -0.05    0.08
   0   1  -3   -0.51    0.04
   0   1   3   -0.28    0.10
   0   1   3   -0.44    0.07
   0  -1   3   -0.43    0.04
   0   1  -3   -0.43    0.05
   0  -1  -3   -0.42    0.07
   0  -1  -3   -0.36    0.09
   0  -1  -3   -0.46    0.10
   0   2  -3   38.11    1.16
   0   2   3   39.61    1.36
   0   2   3   37.64    1.33
   0  -2  -3   36.26    1.35
   0  -2  -3   39.71    1.37
   0  -2  -3   37.77    1.34
   0   3   3    0.02    0.16
   0   3   3    0.54    0.19
   0  -3  -3   -0.08    0.14
   0  -3  -3   -0.09    0.21
   0   3  -3    0.06    0.08
   0   3  -3    0.00    0.11
   0  -3  -3    0.01    0.16
   0  -4  -3   53.45    1.85
   0   4   3   48.83    1.83
   0   4   3   51.63    1.91
   0   4  -3   52.41    1.63
   0   4  -3   51.67    1.79
   0  -4  -3   53.54    1.94
   0  -4  -3   46.60    1.82
   0  -4   3   49.98    1.68
   0  -5   3    0.32    0.19
   0  -5  -3    0.48    0.35
   0   5  -3    0.09    0.15
   0   5   3   -0.20    0.23
   0  -5  -3    0.10    0.21
   0   5   3   -0.49    0.23
   0  -5   3    0.02    0.08
   0   5  -3    0.01    0.21
   0  -5  -3   -0.44    0.25
   0   6  -3    2.77    0.34
   0  -6  -3    2.28    0.44
   0   6  -3    2.71    0.46
   0   6   3    2.22    0.46
   0   6   3    3.29    0.52
   0  -6   3    2.93    0.24
   0  -6  -3    2.93    0.44
   0  -6   3    3.19    0.39
   0   7   3    0.17    0.40
   0  -7   3    0.37    0.35
   0   7  -3    0.16    0.25
   0  -7  -3   -0.14    0.34
   0   7  -3    0.55    0.33
   0  -7  -3   -0.08    0.30
   0   7   3   -0.38    0.31
   0  -7   3    0.26    0.16
   0   8  -3    7.83    0.63
   0  -8  -3    7.68    0.99
   0   8  -3    7.20    0.87
   0   8   3    7.39    0.95
   0  -8   3    8.12    0.80
   0  -8  -3    7.84    0.79
   0  -8   3    6.42    0.45
   0   8   3    6.95    0.84
   0   9   3    0.14    0.43
   0  -9  -3   -0.09    0.53
   0  -9   3   -0.16    0.34
   0   9  -3    0.40    0.37
   0   9  -3   -0.16    0.49
   0   9   3   -0.50    0.56
   0  -9  -3   -0.10    0.39
   0 -10   3    1.06    0.32
   0  10   3    0.28    0.55
   0 -10  -3    1.22    0.51
   0 -10  -3    0.90    0.71
   0  10  -3    0.66    0.66
   0  10  -3    1.04    0.46
   0 -11  -3    0.04    0.77
   0  11  -3   -0.49    0.74
   0  11   3    0.19    0.84
   0 -11   3    0.50    0.33
   0  11   3    0.38    0.61
   0 -11  -3    0.05    0.55
   0  11  -3    0.86    0.51
   0  12   3    0.07    0.69
   0  12   3    0.64    0.95
   0 -12  -3    0.58    0.68
   0  12  -3    0.47    0.60
   0  12  -3    0.75    0.90
   0 -13  -3   -0.15    0.79
   0  13  -3   -0.53    0.69
   0  13  -3   -0.21    1.04
   0  13   3    1.81    1.22
   0  14  -3   57.30    2.59
   0  14  -3   56.73    3.61
   0 -14  -3   64.18    2.93
   0  14   3   45.24    3.46
   0  14   3   55.57    2.89
   0  15  -3    1.50    0.98
   0 -15  -3    1.77    1.24
   0  15   3    2.78    1.11
   0  15  -3    0.30    1.65
   0  15   3    0.05    1.82
   0  16   3    0.75    1.18
   0  16  -3    1.04    1.16
  -1   0   3    0.00    0.09
   1   0   3   -0.15    0.04
   1   0   3    0.00    0.05
   1   0  -3   -0.14    0.05
  -1   0   3   -0.05    0.05
  -1   0  -3   -0.11    0.10
  -1   0   3   -0.18    0.07
   1   0  -3    0.28    0.11
  -1   0  -3    0.07    0.06
  -1   0  -3   -0.03    0.05
   1   0   3   -0.08    0.08
   1  -1  -3    0.29    0.11
   1  -1  -3    0.31    0.13
   1   1   3    0.22    0.12
   1   1   3    0.50    0.12
   1  -1  -3    0.49    0.15
  -1  -1   3    0.30    0.11
  -1   1  -3    0.31    0.05
  -1   1   3    0.27    0.11
  -1  -1  -3    0.39    0.14
  -1   1   3    0.12    0.11
  -1   1   3    0.30    0.13
   1   1  -3    0.22    0.09
  -1  -1  -3    0.47    0.12
  -1   2  -3   20.31    0.72
   1   2   3   20.15    0.83
  -1  -2   3   20.42    0.71
   1  -2  -3   20.59    0.84
   1   2   3   21.21    0.85
  -1  -2  -3   20.05    0.85
   1  -2   3   20.16    0.67
  -1   2   3   20.92    0.86
  -1  -2  -3   19.14    0.82
  -1   2   3   19.90    0.84
   1   2  -3   21.05    0.73
  -1   2   3   20.56    0.83
   1  -3  -3   26.99    1.11
  -1   3  -3   28.52    0.89
   1   3   3   25.91    1.12
   1  -3  -3   27.34    1.14
  -1   3  -3   27.76    1.02
   1  -3  -3   28.76    1.13
  -1  -3   3   28.56    0.89
  -1  -3   3   27.56    0.90
   1   3   3   25.96    1.08
  -1  -3  -3   27.13    1.08
  -1   3   3   25.48    1.12
  -1   3   3   27.07    1.10
   1  -3   3   28.93    0.97
  -1   3   3   26.57    1.08
  -1  -3  -3   27.52    1.14
  -1  -4   3   10.74    0.48
   1  -4  -3   12.54    0.70
   1  -4  -3   12.01    0.73
  -1   4  -3   11.79    0.64
   1   4   3   11.98    0.69
   1  -4  -3   11.98    0.73
  -1  -4   3   11.48    0.46
  -1   4  -3   12.87    0.53
   1   4   3   10.51    0.71
  -1   4  -3   11.14    0.42
  -1  -4  -3   11.24    0.74
  -1  -4  -3   12.86    0.71
   1   4  -3   11.47    0.50
  -1   4   3   11.61    0.67
  -1   4   3   11.18    0.66
   1  -4   3   11.82    0.59
  -1   4   3   12.07    0.73
   1   4  -3   11.76    0.64
   1  -5  -3   18.96    0.93
   1   5   3   16.60    0.99
   1   5   3   19.27    0.96
  -1   5  -3   16.96    0.90
  -1  -5   3   18.77    0.74
   1  -5  -3   18.77    1.02
   1  -5  -3   16.77    0.99
  -1   5  -3   17.39    0.75
   1   5  -3   17.35    0.91
  -1   5   3   17.36    1.00
  -1  -5  -3   18.43    1.04
  -1  -5  -3   17.04    0.98
   1   5  -3   17.52    0.74
   1  -5   3   18.07    0.86
   1  -5   3   17.77    0.65
  -1   5   3   18.81    0.94
  -1   6  -3   11.86    0.83
   1   6   3   11.99    0.81
   1   6   3   13.55    0.94
  -1  -6   3   11.52    0.50
   1  -6  -3   12.07    0.92
   1  -6  -3   11.32    0.79
  -1  -6   3   11.71    0.64
  -1   6  -3   12.31    0.64
   1   6  -3   12.29    0.64
  -1   6   3   10.76    0.86
   1  -6   3   12.06    0.76
   1   6  -3   11.60    0.81
  -1   6   3   11.55    0.77
  -1  -6  -3   11.92    0.91
  -1  -6  -3   11.73    0.76
   1  -6   3   11.02    0.51
  -1  -7   3   55.42    1.78
  -1   7  -3   52.47    2.20
   1  -7  -3   54.86    2.14
   1  -7  -3   55.53    2.30
  -1   7  -3   54.28    1.94
   1   7   3   54.25    2.32
  -1  -7   3   54.12    1.93
   1   7   3   53.32    2.17
  -1   7   3   56.99    2.17
  -1  -7  -3   55.39    2.12
   1  -7   3   54.37    1.79
   1   7  -3   57.24    2.24
  -1   7   3   51.57    2.30
   1  -7   3   55.71    2.11
  -1  -7  -3   57.05    2.34
   1   7  -3   56.50    1.96
   1   8   3   11.92    0.92
  -1  -8   3    9.94    0.82
  -1   8  -3   10.17    0.98
   1  -8  -3   10.81    0.90
   1   8   3   10.05    1.04
  -1  -8   3   10.96    0.55
   1  -8  -3   12.42    1.09
  -1   8  -3    9.71    0.72
   1   8  -3   10.69    0.73
   1   8  -3   10.12    0.98
  -1  -8  -3   11.86    0.89
  -1  -8  -3   10.73    1.07
   1  -8   3   10.16    0.57
  -1   8   3   10.62    0.89
  -1   8   3    8.42    1.05
  -1   9  -3   10.86    1.10
  -1  -9   3   11.52    1.01
   1  -9  -3    9.52    0.93
  -1  -9   3   10.28    0.58
   1  -9  -3    8.65    1.12
   1   9   3    8.98    0.95
   1   9   3   10.65    1.17
  -1   9  -3    9.21    0.76
   1  -9   3    9.34    0.60
   1   9  -3    8.46    1.03
  -1   9   3    8.48    0.92
  -1  -9  -3   11.12    0.94
   1   9  -3   10.06    0.79
  -1   9   3    8.84    1.12
  -1  -9  -3    9.28    1.18
   1  10   3    0.97    0.59
   1 -10  -3    0.78    0.71
  -1  10  -3    1.16    0.63
   1 -10  -3    1.72    0.57
  -1 -10   3    1.51    0.32
  -1  10  -3    0.69    0.44
   1 -10   3    0.97    0.31
   1  10  -3    1.09    0.50
  -1  10   3    0.88    0.56
   1  10  -3    2.35    0.72
  -1 -10  -3    1.51    0.56
  -1  11  -3   15.48    1.11
   1  11   3   12.31    1.62
   1  11   3   16.73    1.37
  -1 -11   3   16.67    0.83
   1 -11  -3   18.01    1.67
  -1  11  -3   15.62    1.66
   1 -11  -3   18.42    1.39
   1  11  -3   15.16    1.61
   1 -11   3   16.83    0.83
  -1 -11  -3   16.82    1.31
   1  11  -3   15.67    1.15
  -1  11   3   19.22    1.75
  -1  11   3   17.04    1.34
   1  12   3    0.85    1.01
  -1 -12   3    1.96    0.38
   1 -12  -3    1.86    1.00
  -1  12  -3    1.42    0.92
   1 -12  -3    1.81    0.75
   1  12   3    1.61    0.76
  -1  12  -3    0.86    0.64
  -1  12   3    1.10    1.04
  -1 -12  -3    2.01    0.73
  -1  12   3    2.04    0.75
   1  12  -3    1.40    0.94
   1  12  -3    1.97    0.67
   1 -12   3    1.20    0.33
   1 -13  -3   34.74    2.10
  -1  13  -3   34.08    2.60
   1 -13  -3   35.69    2.58
  -1  13  -3   33.66    1.84
   1  13   3   27.66    2.61
   1  13  -3   33.21    1.86
  -1  13   3   31.51    2.94
  -1  13   3   35.70    2.69
   1  13  -3   31.28    2.51
  -1 -13  -3   36.37    2.05
  -1  14  -3    0.19    1.39
   1  14   3    0.80    1.45
   1  14   3    4.64    1.14
   1 -14  -3    3.27    1.14
  -1  14  -3    3.83    0.91
   1  14  -3    4.13    0.95
  -1 -14  -3    2.80    1.10
  -1  14   3    7.10    1.71
   1  14  -3    3.93    1.54
  -1  14   3    3.56    1.05
   1  15   3   14.75    1.77
   1 -15  -3   13.28    1.67
  -1  15  -3   14.81    2.17
  -1  15  -3   18.83    1.71
   1  15   3   11.10    2.16
   1  15  -3   15.04    1.66
   1  15  -3   17.23    2.27
  -1 -15  -3   16.58    2.10
  -1  15   3   15.91    2.48
  -1  15   3   14.71    1.71
  -1  16  -3    1.66    1.12
   1  16   3    1.80    1.27
  -1  16   3   -0.91    1.12
   2   0  -3   -0.06    0.11
  -2   0  -3   -0.13    0.08
   2   0   3    0.01    0.08
  -2   0   3    0.00    0.12
   2   0  -3   -0.07    0.08
  -2   0   3   -0.07    0.08
  -2  -1   3  135.28    4.07
   2  -1  -3  136.02    4.15
  -2   1  -3  132.83    4.00
   2   1   3  130.87    4.09
   2   1   3  123.30    4.04
   2  -1  -3  137.38    4.08
   2   1   3  123.47    4.05
   2  -1   3  129.66    3.97
   2   1  -3  132.10    4.00
  -2   1   3  129.30    4.07
  -2  -1  -3  137.32    4.09
  -2   1   3  136.59    4.13
  -2   1   3  126.37    4.06
   2   1  -3  131.25    4.08
  -2  -2   3   14.35    0.64
   2   2   3   14.18    0.70
  -2   2  -3   14.89    0.63
   2  -2  -3   15.36    0.73
   2   2   3   14.54    0.70
   2  -2  -3   13.74    0.73
  -2   2   3   15.57    0.74
  -2  -2  -3   15.14    0.72
   2   2  -3   15.48    0.66
   2  -2   3   14.53    0.58
  -2   2   3   15.43    0.72
  -2   2   3   16.07    0.71
  -2   3  -3    0.05    0.15
  -2  -3   3    0.10    0.14
  -2   3  -3    0.02    0.12
   2  -3  -3    0.32    0.20
   2   3   3    0.08    0.17
  -2  -3   3    0.09    0.13
   2   3   3   -0.11    0.18
   2  -3  -3   -0.22    0.27
   2  -3  -3    0.09    0.19
  -2   3   3    0.27    0.19
  -2  -3  -3   -0.13    0.24
  -2   3   3    0.25    0.19
  -2   3   3   -0.16    0.17
   2  -3   3    0.25    0.14
   2   4   3    0.02    0.22
   2   4   3    0.03    0.22
  -2  -4   3    0.12    0.17
  -2   4  -3   -0.03    0.19
   2  -4  -3   -0.32    0.33
   2  -4  -3   -0.14    0.21
   2  -4  -3    0.40    0.26
  -2   4  -3    0.27    0.14
  -2  -4   3    0.16    0.15
  -2   4   3   -0.03    0.21
  -2   4   3   -0.07    0.20
  -2   4   3    0.36    0.25
   2  -4   3    0.49    0.19
  -2  -4  -3    0.17    0.29
  -2  -4  -3   -0.11    0.24
   2  -5  -3   64.91    2.46
   2   5   3   71.62    2.51
  -2   5  -3   69.32    2.46
   2  -5  -3   69.52    2.56
   2  -5  -3   68.98    2.51
  -2  -5   3   69.64    2.23
   2   5   3   68.06    2.56
  -2   5  -3   71.98    2.30
  -2   5  -3   68.98    2.20
   2  -5   3   68.07    2.36
  -2  -5  -3   71.43    2.61
  -2   5   3   68.83    2.45
  -2  -5  -3   67.31    2.45
  -2   5   3   68.94    2.58
   2  -5   3   70.00    2.23
  -2   5   3   65.46    2.44
   2   6   3   -0.13    0.32
   2  -6  -3   -0.33    0.27
   2  -6  -3    0.39    0.36
  -2   6  -3    0.04    0.23
  -2   6  -3    0.14    0.15
  -2  -6   3    0.23    0.26
   2   6   3    0.04    0.32
  -2   6  -3   -0.43    0.27
  -2   6   3    0.05    0.26
  -2   6   3    0.11    0.28
   2  -6   3    0.08    0.18
   2   6  -3    0.36    0.33
  -2   6   3   -0.16    0.31
  -2  -6  -3    0.28    0.37
   2   6  -3   -0.02    0.22
   2  -6   3   -0.21    0.24
   2  -7  -3    0.97    0.38
   2   7   3    0.07    0.42
  -2   7  -3    0.47    0.29
   2   7   3    0.09    0.35
  -2   7  -3   -0.03    0.38
  -2  -7   3    0.34    0.35
   2  -7  -3    0.26    0.42
   2   7  -3   -0.04    0.29
   2  -7   3    0.44    0.32
  -2   7   3    0.90    0.44
   2   7  -3    0.60    0.36
   2  -7   3    0.81    0.23
  -2   7   3    0.31    0.39
  -2   8  -3   12.86    1.08
   2   8   3   12.67    1.01
  -2   8  -3   13.47    0.83
   2   8   3   12.79    1.16
  -2  -8   3   13.33    0.67
  -2  -8   3   13.78    0.91
   2  -8  -3   12.33    1.00
   2  -8  -3   13.59    1.15
   2   8  -3   12.46    1.07
   2   8  -3   13.86    0.85
  -2   8   3   10.97    1.12
  -2   8   3   12.87    0.96
   2  -8   3   13.23    0.70
   2  -8   3   12.16    0.95
  -2   9  -3   14.08    1.24
   2   9   3   10.93    1.27
  -2  -9   3   12.90    0.70
   2   9   3   12.41    1.07
  -2   9  -3   12.77    0.88
   2  -9  -3   13.58    1.10
   2  -9  -3   11.38    1.24
  -2  -9   3   11.91    1.08
  -2  -9  -3   13.53    1.03
  -2   9   3   12.95    1.05
   2   9  -3   13.06    0.91
   2  -9   3   11.61    0.72
   2  -9   3   12.86    1.06
  -2   9   3   14.65    1.32
   2   9  -3   13.99    1.20
   2  10   3    1.54    0.66
  -2  10  -3    1.40    0.70
   2 -10  -3    1.76    0.78
   2 -10  -3    0.89    0.56
  -2  10  -3    1.79    0.51
  -2 -10   3    1.37    0.33
   2  10   3    0.36    0.77
  -2 -10  -3    1.93    0.58
  -2  10   3    2.93    0.86
   2  10  -3    1.23    0.66
   2  10  -3    2.11    0.54
   2 -10   3    1.61    0.37
  -2  10   3    0.17    0.51
   2 -11  -3   10.18    1.13
  -2  11  -3   12.38    1.02
  -2  11  -3    9.57    1.24
   2 -11  -3   11.98    1.40
   2  11   3   12.42    1.26
  -2 -11   3   11.74    0.75
   2  11  -3   11.34    1.37
   2  11  -3   12.00    1.06
  -2 -11  -3   11.97    1.21
  -2  11   3   13.29    1.23
   2 -11   3   10.01    0.77
  -2  12  -3    0.58    0.57
   2 -12  -3   -0.30    0.89
   2  12   3    0.08    0.71
  -2  12  -3   -0.71    0.91
   2  12   3   -1.54    0.92
   2 -12  -3    0.74    0.77
  -2 -12   3   -0.16    0.37
   2  12  -3    0.42    0.61
   2 -12   3    0.97    0.38
   2  12  -3   -0.41    0.91
  -2  12   3    0.30    0.68
  -2 -12  -3   -0.53    0.64
  -2  12   3    0.68    1.01
  -2 -13   3    1.04    0.47
  -2 -13   3    1.01    0.40
  -2  13  -3    0.84    1.10
   2 -13  -3    0.31    1.14
  -2  13  -3    1.40    0.76
   2 -13  -3    1.67    0.93
   2  13   3    2.82    1.26
   2  13  -3    0.90    0.76
  -2 -13  -3    0.96    0.82
  -2  13   3    0.08    0.74
   2  13  -3   -0.01    1.18
  -2  13   3    1.79    1.37
  -2  14  -3   37.40    2.03
   2  14   3   29.95    3.00
  -2  14  -3   30.89    3.00
   2 -14  -3   30.11    2.38
   2 -14  -3   39.64    2.94
   2  14   3   34.86    2.29
   2  14  -3   29.68    2.79
  -2 -14  -3   34.86    2.26
  -2  14   3   35.00    2.26
  -2  14   3   39.68    3.23
  -2  15  -3    6.43    1.17
   2 -15  -3    6.16    1.49
   2  15   3    5.17    1.34
  -2  15  -3    7.36    2.05
   2  15   3    8.34    2.14
  -2 -15  -3    3.73    1.30
  -2  15   3    7.25    1.41
   2  15  -3    2.17    1.85
  -2  15   3    6.67    2.16
   2  16   3    0.73    1.40
  -2  16   3   -0.15    1.25
   3   0   3   -0.36    0.12
  -3   0   3   -0.47    0.12
  -3   0  -3   -0.29    0.12
  -3   0   3   -0.29    0.15
   3   0  -3   -0.22    0.13
   3   0  -3   -0.06    0.18
   3   1   3   87.77    2.85
   3  -1  -3   83.82    2.86
  -3  -1   3   87.24    2.88
   3  -1  -3   94.38    2.98
  -3   1  -3   85.04    2.80
   3   1  -3   85.65    2.81
   3   1  -3   93.56    2.92
  -3   1   3   82.14    2.83
  -3   1   3   93.69    2.94
   3  -1   3   86.42    2.79
  -3  -1  -3   86.21    2.86
   3  -2  -3    9.22    0.58
  -3   2  -3    8.38    0.51
   3  -2  -3    8.83    0.63
  -3  -2   3    8.76    0.55
  -3   2   3    8.81    0.58
   3  -2   3    8.78    0.49
  -3   2   3    8.86    0.59
   3   2  -3    8.48    0.55
  -3  -2  -3    9.46    0.61
   3   3   3  222.15    6.86
   3  -3  -3  221.74    6.87
   3  -3  -3  220.15    6.85
  -3   3  -3  224.00    6.73
  -3   3  -3  222.13    6.76
   3   3   3  227.23    6.84
  -3  -3   3  218.53    6.73
  -3   3   3  217.99    6.83
  -3  -3  -3  224.69    6.80
   3  -3   3  217.36    6.68
  -3   3   3  214.13    6.85
  -3   3   3  213.72    6.79
   3  -4  -3  105.37    3.47
  -3   4  -3  102.96    3.26
  -3  -4   3   97.36    3.26
   3   4   3   99.52    3.45
  -3   4  -3   97.00    3.34
   3   4   3   97.46    3.39
   3  -4  -3  102.98    3.44
  -3  -4   3  101.43    3.19
   3  -4   3  101.07    3.27
  -3   4   3   98.46    3.45
  -3   4   3  102.05    3.40
  -3   4   3  105.22    3.39
  -3  -4  -3  101.44    3.37
   3  -5  -3   69.31    2.60
   3   5   3   71.28    2.56
  -3  -5   3   69.38    2.30
  -3   5  -3   69.51    2.32
  -3   5  -3   69.91    2.52
   3   5   3   67.33    2.59
   3  -5  -3   67.86    2.54
  -3  -5  -3   77.01    2.69
  -3   5   3   68.45    2.61
  -3   5   3   68.25    2.50
  -3   5   3   65.37    2.48
   3  -5   3   66.58    2.39
  -3   6  -3   21.67    0.93
  -3  -6   3   20.62    0.97
   3  -6  -3   19.94    1.20
   3  -6  -3   22.19    1.19
  -3   6  -3   20.47    1.17
   3   6   3   19.53    1.15
  -3   6  -3   21.89    1.01
   3   6   3   20.72    1.22
  -3   6   3   20.22    1.11
  -3   6   3   23.46    1.30
  -3   6   3   21.97    1.13
   3  -6   3   20.19    0.94
   3  -6   3   21.55    1.07
  -3   7  -3   27.19    1.09
  -3   7  -3   28.21    1.23
   3   7   3   24.50    1.46
   3   7   3   25.72    1.39
   3  -7  -3   25.70    1.47
  -3   7  -3   26.48    1.44
  -3  -7   3   26.48    1.18
   3  -7  -3   26.03    1.39
   3  -7   3   26.57    1.30
   3   7  -3   26.36    1.43
  -3   7   3   25.58    1.52
   3  -7   3   25.93    1.13
  -3   7   3   25.58    1.34
  -3   7   3   28.46    1.35
   3   8   3   45.66    2.07
   3   8   3   49.09    2.26
   3  -8  -3   47.50    2.06
   3  -8  -3   49.29    2.21
  -3   8  -3   47.69    1.86
  -3  -8   3   45.95    1.84
  -3   8  -3   48.41    1.71
  -3   8  -3   46.63    2.17
   3  -8   3   46.71    1.98
  -3   8   3   48.58    2.30
  -3   8   3   46.72    2.03
  -3   8   3   42.65    1.94
   3   8  -3   45.95    2.13
   3  -8   3   45.92    1.75
   3  -9  -3    3.50    0.79
  -3   9  -3    4.58    0.62
  -3   9  -3    3.59    0.81
   3   9   3    3.17    0.78
   3   9   3    3.14    0.71
   3  -9  -3    3.72    0.73
   3  -9   3    3.29    0.46
   3   9  -3    3.26    0.71
  -3   9   3    3.02    0.67
   3  -9   3    3.64    0.67
  -3   9   3    5.72    0.98
   3  10   3   12.24    1.41
   3 -10  -3   10.88    1.20
   3 -10  -3   12.70    1.43
   3  10   3   10.76    1.15
  -3 -10   3   10.83    0.76
  -3  10  -3   10.33    0.95
  -3  10  -3   11.36    1.34
   3  10  -3   13.49    1.36
   3 -10   3    9.87    0.82
   3 -10   3   10.65    1.15
  -3  10   3   12.16    1.49
  -3  10   3   13.12    1.12
  -3 -10  -3    8.27    1.07
   3 -11  -3    3.76    0.87
  -3 -11   3    4.23    0.51
  -3  11  -3    4.38    0.97
  -3  11  -3    5.10    0.76
   3  11   3    5.46    0.99
   3 -11  -3    5.77    1.11
   3 -11   3    3.91    0.53
   3  11  -3    3.24    0.87
  -3  11   3    2.09    0.94
  -3 -11  -3    3.63    0.75
   3 -11   3    4.16    0.86
  -3  11   3    4.01    0.87
   3 -12  -3   14.38    1.84
   3  12   3   14.31    1.45
   3 -12  -3   14.62    1.61
  -3  12  -3   15.82    1.27
   3  12   3   16.20    1.96
  -3 -12   3   17.07    0.98
  -3  12  -3   21.42    2.44
  -3  12   3   15.13    1.43
  -3  12   3   18.14    2.07
  -3 -12  -3   19.65    1.52
   3  12  -3   15.88    2.29
  -3 -13   3    2.37    0.52
   3  13   3    3.00    1.03
   3 -13  -3    1.84    1.23
  -3  13  -3    3.76    0.82
   3 -13  -3    2.02    1.01
  -3  13  -3    1.71    1.25
   3  13   3    2.76    1.30
  -3 -13   3    1.96    0.56
  -3  13   3    1.59    1.45
  -3 -13  -3    2.85    0.88
  -3  13   3    2.17    0.85
   3  13  -3    3.71    1.28
   3  14   3    1.97    1.04
   3  14   3    1.04    1.57
  -3  14  -3    2.72    0.91
  -3  14  -3    4.56    1.57
   3 -14  -3    1.54    1.22
   3 -14  -3    2.14    1.52
   3  14  -3    1.99    1.49
  -3  14   3    1.04    0.95
  -3  14   3   -0.04    1.70
  -3 -14  -3    2.38    1.10
  -3  15  -3   -0.70    1.78
   3 -15  -3    0.69    1.64
   3 -15  -3   -0.37    1.71
  -3  15  -3   -1.80    0.91
   3  15   3    0.45    1.18
  -3  15   3    2.85    3.19
   3  15  -3    4.49    1.79
  -3  15   3    0.39    1.06
  -4   0   3    0.40    0.19
   4   0  -3    0.29    0.22
  -4   0   3   -0.08    0.20
  -4   0  -3    0.12    0.17
   4   0   3   -0.26    0.14
   4   0  -3   -0.01    0.17
  -4   1  -3  151.96    4.82
  -4  -1   3  153.93    4.91
   4   1   3  149.64    4.83
   4  -1  -3  159.27    4.89
  -4  -1   3  148.87    4.80
   4  -1  -3  158.53    4.97
  -4   1   3  154.35    4.85
   4   1  -3  156.01    4.94
   4  -1   3  151.23    4.79
  -4   1   3  157.60    4.95
  -4  -1  -3  149.54    4.85
   4   2   3    1.08    0.30
  -4  -2   3    1.60    0.33
  -4   2  -3    0.92    0.24
   4  -2  -3    0.79    0.30
   4  -2  -3    1.10    0.27
  -4   2  -3    1.16    0.29
  -4   2   3    0.82    0.27
  -4   2   3    1.50    0.32
   4   2  -3    0.93    0.26
  -4  -2  -3    0.89    0.35
   4  -2   3    0.70    0.21
  -4  -3   3    3.76    0.49
  -4   3  -3    4.34    0.49
  -4   3  -3    3.88    0.46
   4  -3  -3    4.76    0.58
   4  -3  -3    3.63    0.49
  -4   3   3    4.02    0.51
   4  -3   3    3.31    0.42
  -4   3   3    3.13    0.45
  -4  -3  -3    3.32    0.50
  -4   4  -3    8.46    0.65
   4   4   3    6.90    0.68
  -4  -4   3    6.01    0.60
  -4   4  -3    6.98    0.59
   4  -4  -3    7.69    0.70
   4  -4  -3    6.48    0.69
  -4   4   3    7.93    0.72
  -4   4   3    6.52    0.61
   4  -4   3    7.62    0.58
  -4   4   3    7.25    0.65
  -4  -4  -3    7.65    0.74
   4  -5  -3  180.04    5.81
   4   5   3  180.92    5.77
  -4   5  -3  176.45    5.58
  -4  -5   3  176.36    5.61
  -4  -5   3  175.74    5.50
   4   5   3  168.62    5.78
   4  -5  -3  187.91    5.83
  -4   5  -3  178.61    5.74
  -4   5   3  182.01    5.85
   4  -5   3  170.25    5.58
  -4   5   3  166.90    5.68
  -4   5   3  181.76    5.73
   4  -6  -3   38.76    1.80
  -4   6  -3   38.49    1.75
  -4   6  -3   38.40    1.53
   4   6   3   37.82    1.79
   4   6   3   38.80    1.73
  -4  -6   3   37.44    1.52
   4  -6  -3   38.56    1.77
  -4   6  -3   36.37    1.56
  -4   6   3   40.47    1.70
  -4   6   3   36.99    1.80
  -4   6   3   35.13    1.65
   4  -6   3   39.19    1.62
   4  -7  -3   14.75    1.16
  -4  -7   3   16.53    1.03
  -4   7  -3   18.16    0.93
   4  -7  -3   16.86    1.21
  -4   7  -3   15.97    1.18
   4   7   3   17.75    1.17
   4   7   3   16.89    1.21
  -4   7  -3   16.72    0.97
   4  -7   3   16.41    0.93
   4   7  -3   17.94    1.17
  -4   7   3   16.88    1.10
   4  -7   3   15.50    1.03
  -4   7   3   16.27    1.25
  -4   7   3   16.41    1.07
  -4  -8   3    1.46    0.60
  -4   8  -3    1.79    0.49
   4   8   3    0.53    0.57
   4   8   3    1.47    0.57
   4  -8  -3    1.58    0.60
  -4   8  -3    0.93    0.55
  -4   8  -3    1.37    0.36
   4  -8  -3    1.10    0.57
   4   8  -3    1.40    0.58
   4  -8   3    1.51    0.51
   4  -8   3    0.92    0.40
  -4   8   3    1.63    0.50
  -4   8   3    2.29    0.60
  -4   8   3    1.82    0.69
   4  -9  -3   32.25    1.86
   4   9   3   28.56    1.66
  -4   9  -3   31.20    1.50
  -4   9  -3   30.50    1.33
   4   9   3   30.29    1.89
   4  -9  -3   31.14    1.73
  -4   9  -3   31.86    1.86
   4  -9   3   29.00    1.59
  -4   9   3   29.68    1.63
   4   9  -3   26.52    1.74
   4  -9   3   29.02    1.41
  -4   9   3   31.22    1.96
  -4   9   3   31.23    1.62
   4 -10  -3    9.27    1.24
  -4  10  -3    9.60    1.25
   4  10   3    5.58    1.06
   4  10   3    9.45    1.16
   4 -10  -3    8.20    1.04
  -4  10  -3    7.74    0.89
   4  10  -3    8.87    1.17
  -4  10   3   10.88    1.41
   4 -10   3    8.62    0.86
   4 -10   3    9.02    1.04
  -4  10   3    8.69    1.02
  -4 -11   3   10.38    0.88
   4  11   3    9.70    1.23
  -4  11  -3    9.34    1.04
  -4  11  -3   10.36    1.35
   4 -11  -3    9.70    1.21
   4  11  -3   10.10    1.30
  -4  11   3    9.27    1.12
   4 -11   3   10.31    1.30
  -4 -11  -3    8.38    1.00
  -4  12  -3    8.09    1.01
   4  12   3    9.31    1.45
   4  12   3    8.85    1.20
   4 -12  -3    5.73    1.26
  -4  12  -3    5.68    1.36
   4 -12  -3    7.69    1.18
  -4 -12   3    7.40    0.84
  -4 -12   3    6.59    0.69
  -4 -12  -3    6.65    1.01
  -4  12   3    5.94    1.36
   4  12  -3    5.52    1.33
   4 -12   3    6.19    1.10
   4  13   3    0.37    0.90
  -4  13  -3    0.38    1.35
  -4  13  -3    0.54    0.74
   4 -13  -3   -0.14    1.18
  -4 -13   3    0.66    0.53
  -4 -13   3   -0.58    0.59
   4  13   3    0.06    1.27
   4 -13  -3    1.67    1.11
  -4  13   3   -0.48    1.33
  -4 -13  -3    0.06    0.88
  -4  13   3    1.44    0.86
   4  13  -3    0.09    1.21
  -4  14  -3    7.25    1.86
   4  14   3    6.42    1.74
  -4 -14   3    2.96    0.62
  -4  14  -3    4.61    0.97
   4 -14  -3    2.93    1.46
   4  14   3    3.50    1.22
  -4 -14   3    3.41    0.69
   4 -14  -3    5.42    1.68
  -4  14   3    3.19    1.11
   4  14  -3    5.79    1.69
  -4  14   3    4.30    1.76
   4 -15  -3    9.31    1.71
   4 -15  -3    6.06    2.02
  -4  15  -3    8.24    2.23
  -4  15   3   10.13    1.49
  -4 -15  -3    8.69    1.48
   4  15  -3    6.77    1.91
  -5   0   3   -0.40    0.20
   5   0   3    0.07    0.22
  -5   0  -3    0.02    0.21
   5   0  -3    0.14    0.28
  -5   0   3   -0.14    0.25
   5   0  -3    0.00    0.22
  -5  -1   3    0.98    0.26
  -5  -1   3    1.25    0.34
   5  -1  -3    0.60    0.33
  -5   1  -3    0.92    0.29
   5  -1  -3    0.94    0.29
   5   1   3    0.80    0.27
   5   1  -3    0.80    0.29
   5   1  -3    1.01    0.34
   5  -1   3    0.53    0.25
  -5   1   3    1.06    0.28
  -5  -1  -3    1.47    0.33
  -5   1   3    1.12    0.34
   5  -2  -3   23.94    1.17
   5   2   3   23.96    1.15
  -5   2  -3   22.22    1.10
  -5  -2   3   24.27    1.19
   5  -2  -3   24.14    1.24
  -5   2  -3   23.36    1.19
  -5   2   3   22.03    1.18
   5  -2   3   25.78    1.11
   5   2  -3   23.08    1.12
  -5   2   3   22.71    1.13
  -5  -3   3    0.99    0.34
   5   3   3   -0.15    0.28
  -5   3  -3    0.48    0.29
  -5   3  -3   -0.08    0.24
   5  -3  -3    0.49    0.34
   5  -3  -3    0.42    0.32
  -5   3   3    0.08    0.28
   5   3  -3    0.26    0.27
   5  -3   3    0.33    0.25
  -5   3   3    0.02    0.30
  -5   4  -3   92.47    3.36
  -5  -4   3   98.44    3.40
   5  -4  -3  103.08    3.56
   5  -4  -3   98.94    3.48
  -5   4  -3  102.06    3.43
  -5   4   3   95.41    3.47
  -5   4   3  102.58    3.49
   5  -4   3   91.64    3.30
   5   5   3  156.91    5.31
  -5   5  -3  156.68    5.25
  -5  -5   3  166.86    5.19
  -5   5  -3  158.92    5.15
   5  -5  -3  154.93    5.32
   5  -5  -3  159.68    5.31
  -5  -5   3  149.58    5.02
  -5   5   3  162.75    5.26
  -5   5   3  163.42    5.24
   5  -5   3  153.92    5.10
  -5   5   3  154.71    5.32
   5  -6  -3   25.53    1.47
  -5  -6   3   27.42    1.34
  -5  -6   3   24.24    1.29
   5  -6  -3   28.39    1.51
   5   6   3   25.30    1.47
  -5   6  -3   25.34    1.26
  -5   6  -3   26.56    1.45
  -5   6   3   25.30    1.49
  -5   6   3   24.99    1.37
   5  -6   3   27.09    1.30
  -5   6   3   23.65    1.34
   5   7   3    0.85    0.52
  -5  -7   3    1.74    0.75
   5  -7  -3    1.25    0.56
  -5   7  -3    1.81    0.44
   5  -7  -3    2.04    0.64
  -5   7  -3    2.21    0.49
  -5  -7   3    2.15    0.48
  -5   7  -3    2.31    0.60
  -5   7   3    1.26    0.48
  -5   7   3    1.91    0.53
  -5   7   3    1.62    0.60
   5  -7   3    1.49    0.46
  -5   8  -3   42.14    1.86
   5  -8  -3   40.87    2.10
  -5   8  -3   42.80    1.76
   5   8   3   38.34    2.11
   5  -8  -3   42.43    2.09
  -5   8  -3   42.52    2.15
  -5   8   3   40.84    1.95
  -5   8   3   40.57    1.93
  -5   8   3   43.34    2.25
   5   8  -3   46.60    2.17
   5  -8   3   43.82    1.93
   5  -9  -3   94.83    3.68
  -5   9  -3   88.82    3.68
  -5   9  -3   86.81    3.29
   5  -9  -3   97.35    3.63
  -5   9  -3   91.45    3.16
  -5   9   3   93.47    3.49
   5   9  -3   88.85    3.64
   5  -9   3   87.27    3.39
  -5   9   3   87.00    3.40
   5 -10  -3    1.12    0.80
   5 -10  -3   -0.19    0.72
  -5 -10   3    0.36    0.50
  -5  10  -3   -0.09    0.74
  -5  10  -3    0.56    0.55
  -5  10  -3    0.44    0.43
  -5  10   3   -1.18    0.76
  -5  10   3    0.57    0.60
   5  10  -3    0.50    0.74
   5 -10   3    1.13    0.65
  -5  10   3    1.06    0.60
  -5  11  -3    1.26    0.96
  -5 -11   3    1.09    0.60
   5 -11  -3    1.06    0.90
   5 -11  -3    1.22    0.87
  -5  11  -3    1.46    0.67
  -5  11   3   -0.55    0.92
   5 -11   3    1.78    0.78
  -5  11   3    1.16    0.73
   5  11  -3    1.37    0.87
   5  12   3   45.48    2.85
  -5  12  -3   47.56    2.99
  -5 -12   3   44.27    2.13
  -5  12  -3   47.79    2.27
  -5 -12   3   47.17    1.99
   5 -12  -3   46.63    2.64
   5 -12  -3   47.96    2.80
  -5 -12  -3   48.38    2.41
  -5  12   3   47.37    2.48
  -5  12   3   49.89    3.05
   5 -12   3   47.87    2.48
   5  12  -3   44.61    2.85
  -5 -13   3   40.11    1.78
   5 -13  -3   43.48    2.83
   5  13   3   42.11    2.98
  -5 -13   3   38.15    1.91
  -5  13  -3   36.08    3.02
   5 -13  -3   41.00    2.93
  -5  13  -3   38.40    2.06
  -5 -13  -3   31.89    2.70
   5  13  -3   35.87    2.78
  -5  13   3   35.37    2.99
   5 -13   3   32.56    2.45
  -5  13   3   35.34    2.27
   5 -14  -3    2.02    1.60
  -5 -14   3    4.49    0.87
  -5  14  -3    3.45    1.00
  -5 -14   3    3.70    0.73
   5  14   3    2.18    1.71
  -5  14  -3    2.36    1.74
   5 -14  -3    1.54    1.35
  -5 -14  -3    2.10    1.15
  -5  14   3    5.45    1.88
   5  14  -3    5.74    1.74
  -5  14   3    5.61    1.27
   5 -15  -3    6.89    1.79
   5 -15  -3    7.61    1.94
  -5  15  -3    6.91    1.23
  -5 -15   3    7.44    1.22
  -5  15  -3    5.73    2.41
  -5  15   3    7.40    1.37
  -5 -15  -3    7.18    1.45
   5  15  -3   10.41    2.43
   6   0  -3   -0.07    0.29
  -6   0   3   -0.23    0.30
   6   0   3    0.08    0.24
  -6   0   3   -0.33    0.24
  -6   0  -3    0.09    0.26
   6   0  -3    0.10    0.26
   6  -1  -3    5.26    0.60
  -6  -1   3    4.58    0.61
  -6  -1   3    4.72    0.56
  -6   1  -3    3.63    0.50
   6   1   3    3.73    0.51
   6  -1  -3    4.75    0.64
   6   1  -3    4.43    0.62
  -6   1   3    5.41    0.60
  -6  -1  -3    4.82    0.59
   6  -1   3    4.42    0.54
   6   1  -3    3.91    0.52
  -6   1   3    3.07    0.51
  -6   2  -3   69.00    2.55
   6  -2  -3   67.42    2.69
  -6   2  -3   69.48    2.66
   6   2   3   67.60    2.56
   6  -2  -3   70.56    2.62
  -6  -2   3   69.25    2.64
   6   2  -3   71.66    2.57
  -6   2   3   68.27    2.66
  -6   2   3   66.43    2.58
   6  -2   3   70.43    2.52
  -6   3  -3   10.60    0.87
  -6  -3   3   10.63    0.89
   6  -3  -3    9.61    0.85
  -6   3  -3    9.50    0.81
   6   3   3    9.91    0.83
   6  -3  -3   11.08    0.98
   6  -3   3   11.63    0.81
  -6   3   3   10.95    0.84
   6   3  -3   10.54    0.81
  -6   3   3   10.39    0.91
  -6  -4   3    0.07    0.36
  -6   4  -3    0.67    0.41
   6   4   3    0.07    0.38
   6  -4  -3    0.10    0.36
   6  -4  -3    0.12    0.42
  -6   4   3   -0.44    0.34
   6  -4   3    0.38    0.31
  -6   4   3    0.25    0.40
   6   4  -3   -0.02    0.34
   6  -5  -3  150.41    5.27
  -6   5  -3  154.78    5.19
  -6   5  -3  150.57    5.11
  -6  -5   3  149.81    5.13
   6  -5  -3  154.65    5.23
  -6   5   3  151.15    5.15
   6  -5   3  150.67    5.04
  -6   5   3  165.33    5.25
  -6   5   3  151.73    5.25
   6  -6  -3  132.54    4.71
  -6   6  -3  130.50    4.64
  -6  -6   3  137.57    4.56
  -6   6  -3  131.51    4.48
   6  -6  -3  130.13    4.65
   6   6   3  132.67    4.69
  -6   6   3  128.71    4.56
  -6   6   3  133.83    4.61
   6  -6   3  127.64    4.45
  -6   6   3  130.14    4.69
   6   7   3   10.62    1.15
  -6   7  -3   12.94    1.18
  -6   7  -3   10.23    0.96
   6  -7  -3   11.35    1.21
   6  -7  -3   11.93    1.14
  -6  -7   3   12.35    1.05
  -6   7   3    9.86    1.03
   6  -7   3   11.45    0.99
  -6   7   3   11.39    1.04
  -6   7   3   11.03    1.21
  -6   8  -3   15.60    1.18
  -6   8  -3   18.96    1.18
   6  -8  -3   17.45    1.46
  -6  -8   3   17.00    1.24
  -6   8  -3   18.38    1.50
   6   8   3   17.62    1.50
   6  -8  -3   17.62    1.44
   6  -8   3   18.59    1.27
  -6   8   3   18.21    1.28
  -6   8   3   18.10    1.57
  -6   8   3   17.95    1.27
   6  -9  -3   49.69    2.49
  -6   9  -3   49.72    2.54
  -6  -9   3   43.82    2.14
   6  -9  -3   48.00    2.44
  -6   9  -3   51.06    2.07
  -6   9  -3   45.81    2.13
  -6   9   3   48.54    2.25
  -6   9   3   49.24    2.25
   6  -9   3   48.08    2.21
   6   9  -3   46.06    2.42
  -6  10  -3   22.47    1.89
   6 -10  -3   20.07    1.80
  -6 -10   3   24.45    1.54
  -6  10  -3   22.05    1.45
   6 -10  -3   23.68    2.08
  -6  10  -3   24.90    1.37
   6  10  -3   21.24    1.79
  -6  10   3   20.29    1.51
   6 -10   3   20.87    1.61
  -6  10   3   23.84    1.62
  -6  11  -3   13.32    2.02
  -6  11  -3   15.78    1.18
  -6  11  -3   15.29    1.33
   6 -11  -3   14.57    1.77
  -6 -11   3   14.24    1.40
   6 -11  -3   17.49    1.84
   6  11  -3   18.83    3.01
  -6  11   3   14.02    1.76
  -6  11   3   19.40    1.54
   6 -11   3   15.07    1.54
  -6  11   3    9.23    1.52
  -6  12  -3   25.64    2.50
   6 -12  -3   27.06    3.47
  -6  12  -3   31.90    1.83
   6 -12  -3   29.28    2.39
  -6 -12   3   27.25    1.85
   6  12   3   26.65    2.46
   6  12  -3   32.66    2.63
  -6  12   3   33.92    2.73
   6 -12   3   31.33    2.21
  -6  12   3   29.14    2.00
  -6 -13   3    0.68    0.70
  -6  13  -3    1.29    0.83
  -6 -13   3    2.82    0.88
   6 -13  -3    2.15    1.27
   6  13   3   -0.05    1.44
  -6  13  -3    3.37    1.52
   6 -13  -3    2.18    1.38
   6 -13   3    1.98    1.39
  -6  13   3    1.71    1.63
   6  13  -3    2.47    1.42
  -6  13   3    1.99    0.92
  -6 -13  -3    0.90    1.06
   6 -14  -3    3.26    1.54
  -6  14  -3   -0.12    1.90
   6 -14  -3    3.01    1.67
  -6 -14   3    2.78    0.96
   6  14   3    2.50    1.81
  -6 -14   3    2.21    0.81
  -6  14  -3    1.12    0.92
  -6  14   3   -1.15    1.78
  -6 -14  -3    2.80    1.26
   6 -14   3    4.23    1.38
   6  14  -3    2.43    1.68
  -6  14   3    3.44    1.12
   6 -15  -3    7.70    1.89
  -6  15  -3    6.69    1.28
   6 -15  -3    9.68    2.21
  -6 -15  -3    4.73    2.69
  -6  15   3    5.35    1.44
  -7   0   3   -0.30    0.29
  -7   0  -3   -0.53    0.27
   7   0   3    0.36    0.31
  -7   0   3    0.18    0.41
   7   0  -3   -0.54    0.36
   7   0  -3    0.19    0.31
  -7   1  -3   58.78    2.34
  -7   1  -3   62.47    2.53
  -7  -1   3   61.37    2.47
   7   1   3   59.08    2.32
   7  -1  -3   59.78    2.52
   7  -1  -3   57.55    2.36
  -7  -1   3   54.84    2.29
  -7   1   3   59.39    2.35
   7  -1   3   61.84    2.33
  -7  -1  -3   56.60    2.34
  -7   1   3   59.46    2.48
   7   1  -3   63.17    2.37
   7  -2  -3  210.88    7.23
   7   2   3  238.21    7.10
  -7  -2   3  212.56    7.16
   7  -2  -3  231.23    7.16
  -7   2  -3  222.40    7.21
  -7   2  -3  222.73    7.08
  -7   2   3  209.76    7.18
   7   2  -3  232.11    7.08
  -7   2   3  210.93    7.06
   7  -2   3  215.51    7.01
  -7   3  -3  117.23    3.84
   7  -3  -3  105.04    3.96
   7   3   3  101.92    3.80
  -7   3  -3  106.04    3.88
   7  -3  -3  104.13    3.84
  -7  -3   3  105.72    3.88
   7   3  -3  108.14    3.82
  -7   3   3  108.70    3.92
  -7   3   3  105.99    3.81
   7  -3   3  110.85    3.75
   7   4   3   11.58    1.02
  -7  -4   3   11.68    1.06
   7  -4  -3   11.05    0.99
  -7   4  -3   11.09    0.97
   7  -4  -3   12.11    1.14
  -7   4  -3   10.74    1.01
   7   4  -3   11.16    0.97
  -7   4   3   10.25    1.27
   7  -4   3   10.92    0.92
  -7   4   3   10.84    1.01
   7  -5  -3  139.59    5.04
  -7   5  -3  148.27    5.01
   7   5   3  144.84    5.09
   7  -5  -3  141.19    5.14
  -7  -5   3  150.82    5.05
  -7   5   3  147.72    5.11
   7  -5   3  143.54    4.89
   7   5  -3  143.82    5.04
  -7   5   3  147.69    5.07
   7   6   3   24.90    1.59
  -7   6  -3   26.00    1.51
  -7  -6   3   26.30    1.55
  -7   6  -3   28.37    1.63
   7  -6  -3   27.48    1.64
   7  -6  -3   26.21    1.70
  -7   6   3   26.95    1.58
  -7   6   3   25.39    1.51
  -7   6   3   26.80    1.67
   7  -6   3   25.24    1.43
   7  -7  -3   21.08    1.62
  -7  -7   3   18.86    1.40
  -7   7  -3   24.96    1.62
   7  -7  -3   21.50    1.53
   7   7   3   22.20    1.61
  -7   7  -3   22.32    1.38
   7  -7   3   21.93    1.38
  -7   7   3   21.07    1.41
  -7   7   3   24.92    1.68
  -7   7   3   23.23    1.51
   7  -8  -3   21.91    1.66
  -7  -8   3   22.22    1.48
   7   8   3   14.72    1.95
   7  -8  -3   22.63    1.69
  -7   8  -3   21.66    1.42
  -7   8  -3   20.15    1.67
  -7   8  -3   22.08    1.38
  -7   8   3   23.38    1.52
  -7   8   3   22.84    1.49
  -7   8   3   18.23    2.00
   7  -8   3   21.20    1.44
   7  -9  -3   29.25    2.01
  -7  -9   3   33.11    1.83
  -7   9  -3   30.93    1.69
   7  -9  -3   33.94    2.13
  -7   9  -3   33.27    2.14
  -7   9  -3   33.95    1.78
   7  -9   3   32.51    1.83
  -7   9   3   29.47    1.83
   7   9  -3   33.08    2.05
  -7   9   3   28.60    1.77
   7 -10  -3   15.00    1.77
   7 -10  -3   14.81    1.68
  -7 -10   3   13.07    1.42
  -7  10  -3   14.47    1.27
  -7  10  -3   15.63    1.26
  -7  10  -3   15.34    1.84
   7  10  -3   15.91    1.72
  -7  10   3   16.40    1.50
   7 -10   3   13.83    1.49
   7 -11  -3    1.59    1.25
  -7  11  -3    0.96    0.73
   7 -11  -3    0.32    0.98
  -7 -11   3    0.92    0.83
  -7  11  -3   -0.58    1.03
   7  11   3   -0.53    1.04
  -7  11  -3    1.07    0.66
  -7  11   3    2.04    0.86
  -7  11   3    0.83    0.77
   7 -11   3    1.11    0.87
   7  11  -3    0.94    0.97
  -7  11   3   -0.60    1.16
  -7 -12   3    2.72    1.00
  -7  12  -3    3.81    0.81
  -7  12  -3    2.20    1.32
   7 -12  -3    3.77    1.33
   7  12   3    1.07    1.32
   7 -12  -3    3.63    1.24
  -7  12  -3    3.75    0.91
  -7  12   3    2.81    0.95
  -7  12   3    2.80    1.43
  -7  12   3    3.11    1.02
   7 -12   3    2.38    1.09
   7  12  -3    2.47    1.38
  -7  13  -3   16.02    2.27
   7 -13  -3   19.26    2.04
   7 -13  -3   18.99    2.08
  -7 -13   3   21.84    1.87
  -7  13  -3   15.78    1.68
   7  13   3   19.46    2.28
  -7  13   3   20.55    2.60
  -7  13   3   19.16    1.90
   7  13  -3   19.31    2.34
   7 -13   3   18.80    2.25
  -7 -14   3    4.05    1.14
  -7  14  -3    2.23    1.89
  -7 -14   3    4.42    0.99
   7 -14  -3    4.01    1.85
   7 -14  -3    1.15    1.70
  -7  14  -3    5.00    1.18
  -7 -14  -3    2.64    1.77
   7  14  -3   -0.30    1.86
  -7  14   3    4.50    1.24
   7 -14   3    3.52    1.44
  -7  15  -3    2.07    1.17
   7 -15  -3    0.87    2.11
   7 -15   3    1.98    1.72
  -7  15   3    3.08    1.33
  -8   0  -3    0.38    0.39
   8   0   3   -0.10    0.36
  -8   0   3    0.19    0.37
   8   0  -3    0.16    0.35
  -8   0   3    0.54    0.45
  -8  -1   3    5.78    0.74
   8  -1  -3    4.90    0.84
  -8   1  -3    4.66    0.67
  -8   1  -3    6.95    0.92
  -8  -1   3    6.92    0.86
   8   1   3    5.09    0.67
   8  -1  -3    5.81    0.79
  -8  -1  -3    5.44    0.73
  -8   1   3    6.35    0.83
   8   1  -3    6.10    0.77
   8  -1   3    5.47    0.69
  -8   1   3    4.73    0.69
   8  -2  -3  208.91    6.98
  -8  -2   3  219.76    7.11
  -8   2  -3  216.89    7.30
   8  -2  -3  207.31    7.13
   8   2   3  218.12    6.96
  -8   2  -3  210.57    6.96
  -8   2   3  201.85    7.06
   8  -2   3  215.15    6.91
  -8   2   3  209.42    6.96
   8   2  -3  222.51    6.98
   8  -3  -3   19.76    1.47
  -8  -3   3   20.10    1.40
   8   3   3   18.83    1.28
  -8   3  -3   20.67    1.39
  -8   3  -3   18.69    1.28
   8  -3  -3   20.35    1.34
  -8   3   3   21.04    1.33
   8   3  -3   20.50    1.32
  -8   3   3   20.71    1.41
   8  -3   3   20.06    1.25
   8  -4  -3   42.46    2.06
  -8  -4   3   40.88    2.06
  -8   4  -3   40.08    1.97
   8   4   3   39.41    2.01
  -8   4  -3   38.61    2.01
   8  -4  -3   42.00    2.15
  -8   4   3   42.35    2.04
   8   4  -3   42.35    2.02
  -8   4   3   39.66    2.04
   8  -4   3   41.95    1.92
   8  -5  -3   28.31    1.81
   8   5   3   28.51    1.69
   8  -5  -3   28.15    1.69
  -8   5  -3   29.62    1.67
  -8   5  -3   26.88    1.63
  -8  -5   3   26.91    1.68
   8  -5   3   26.24    1.52
  -8   5   3   26.48    1.65
   8   5  -3   30.50    1.72
  -8   5   3   27.07    1.68
   8  -6  -3   59.76    2.69
  -8   6  -3   56.37    2.57
   8   6   3   59.41    2.73
  -8  -6   3   58.89    2.65
  -8   6  -3   62.42    2.73
   8  -6  -3   62.69    2.84
   8  -6   3   61.04    2.54
   8   6  -3   59.79    2.70
  -8   6   3   58.20    2.64
  -8   6   3   58.95    2.60
  -8   6   3   59.10    2.75
   8  -7  -3    2.85    0.83
   8   7   3    3.01    0.97
  -8  -7   3    1.19    0.67
  -8   7  -3    1.16    0.64
   8   7   3    2.13    0.80
   8  -7  -3    3.29    0.85
  -8   7  -3    2.77    0.85
   8  -7   3    2.10    0.65
  -8   7   3    2.32    0.94
  -8   7   3    1.33    0.66
  -8   7   3    1.87    0.67
   8  -8  -3   32.00    2.06
   8  -8  -3   31.44    2.15
  -8  -8   3   30.46    1.92
  -8   8  -3   36.82    1.92
  -8   8  -3   29.82    2.64
   8  -8   3   34.10    1.86
  -8   8   3   33.56    1.97
  -8   8   3   37.17    1.96
  -8  -9   3   33.55    2.06
  -8   9  -3   37.02    1.97
  -8   9  -3   38.47    1.98
   8  -9  -3   32.16    2.83
  -8   9  -3   35.12    2.33
  -8   9   3   33.11    2.07
   8  -9   3   38.40    2.02
   8 -10  -3   20.29    1.95
  -8  10  -3   17.40    1.49
  -8  10  -3   18.03    1.48
  -8 -10   3   17.26    1.67
   8 -10  -3   18.50    1.96
   8 -10   3   17.40    1.68
   8  10  -3   17.03    2.19
  -8  10   3   19.69    1.73
  -8  10   3   18.17    1.59
   8 -11  -3   18.04    2.09
  -8  11  -3   20.27    1.58
  -8  11  -3   19.53    2.19
  -8 -11   3   19.68    1.87
  -8  11  -3   22.64    1.62
   8 -11  -3   18.61    1.95
   8  11   3   25.47    3.21
  -8  11   3   18.49    1.80
   8  11  -3   17.27    2.14
  -8  11   3   17.50    1.68
  -8  11   3   20.42    2.39
   8 -11   3   17.00    1.83
  -8  12  -3   29.16    1.87
  -8  12  -3   30.48    2.91
  -8 -12   3   29.76    2.21
   8  12   3   24.72    2.73
   8 -12  -3   25.23    2.61
  -8  12  -3   26.84    1.96
   8 -12  -3   31.05    2.60
   8  12  -3   33.35    2.75
  -8  12   3   30.52    2.15
  -8  12   3   26.80    2.13
   8 -12   3   23.70    2.60
  -8  12   3   24.34    2.90
   8 -13  -3    2.94    1.65
   8  13   3    5.95    1.82
  -8  13  -3    5.98    1.92
  -8  13  -3    4.12    0.94
  -8  13  -3    3.25    1.05
  -8 -13   3    3.27    1.21
   8  13  -3    3.59    1.68
   8 -13   3    6.39    1.43
  -8  13   3    4.36    1.20
  -8  13   3    5.08    2.06
   8 -14  -3   -0.49    1.77
  -8 -14   3    3.08    1.30
  -8  14  -3    1.04    1.06
   8 -14   3    1.24    1.49
  -8  14   3    0.53    1.11
  -9   0   3   -0.23    0.53
  -9   0   3   -0.31    0.44
  -9   0  -3   -0.57    0.44
  -9   0  -3    0.01    0.53
   9   0   3   -0.16    0.38
   9   0  -3   -0.42    0.42
  -9   1  -3  108.46    4.12
  -9  -1   3  107.60    3.92
  -9  -1   3  110.25    4.10
   9   1   3  100.80    3.86
   9  -1  -3  105.11    3.94
  -9   1  -3  112.23    3.95
   9  -1  -3  107.65    4.14
  -9  -1  -3  101.97    3.93
   9   1  -3  103.74    3.91
  -9   1   3  113.59    3.94
   9  -1   3  103.56    3.86
  -9   1   3  104.75    4.07
  -9   2  -3    0.22    0.47
  -9   2  -3    0.00    0.51
   9  -2  -3   -0.07    0.59
   9  -2  -3    1.19    0.56
   9   2   3    0.48    0.48
  -9  -2   3    0.66    0.56
  -9   2   3   -0.01    0.53
   9   2  -3    0.52    0.49
  -9   2   3    0.00    0.48
   9  -2   3    0.75    0.49
  -9  -3   3  161.97    5.91
   9   3   3  167.93    5.82
   9  -3  -3  161.99    5.83
  -9   3  -3  173.28    5.98
  -9   3  -3  170.91    5.84
   9  -3  -3  167.51    6.02
  -9   3   3  172.88    5.86
  -9   3   3  170.87    5.97
   9   3  -3  174.88    5.82
   9  -3   3  176.12    5.78
   9  -4  -3    2.75    0.75
  -9   4  -3    2.75    0.73
  -9   4  -3    2.15    0.72
   9   4   3    2.23    0.67
   9  -4  -3    2.82    0.81
  -9  -4   3    3.07    0.79
  -9   4   3    2.72    0.73
   9  -4   3    2.87    0.67
   9   4  -3    3.06    0.74
  -9   4   3    2.07    0.67
   9   5   3  124.25    4.75
  -9   5  -3  130.21    4.75
  -9   5  -3  128.24    4.75
   9  -5  -3  129.44    4.93
  -9  -5   3  125.14    4.76
   9  -5  -3  126.74    4.77
   9   5  -3  133.53    4.80
   9  -5   3  126.79    4.60
  -9   5   3  129.93    4.79
  -9   5   3  136.21    4.84
  -9   6  -3   14.05    1.37
   9  -6  -3    9.64    1.25
  -9  -6   3    9.11    1.18
   9   6   3   10.48    1.34
  -9   6  -3   10.20    1.26
   9  -6  -3    9.49    1.30
   9  -6   3    9.50    1.17
  -9   6   3    8.70    1.41
  -9   6   3    8.54    1.16
   9   6  -3    9.97    1.25
   9  -7  -3   12.90    1.55
   9   7   3   14.50    1.60
  -9  -7   3   13.66    1.47
  -9   7  -3   14.78    1.45
  -9   7  -3   10.24    1.71
  -9   7   3   14.30    1.31
  -9   7   3   13.70    1.44
   9  -7   3   11.79    1.28
   9   7  -3   14.52    1.57
  -9  -8   3    1.91    0.84
  -9   8  -3    4.33    0.91
   9   8   3    2.26    0.99
   9  -8  -3    4.50    1.14
  -9   8  -3    3.41    0.95
   9   8  -3    2.76    1.31
  -9   8   3    2.91    0.84
   9  -8   3    4.08    0.85
  -9   9  -3   37.29    2.05
  -9   9  -3   32.86    2.39
  -9  -9   3   35.05    2.21
  -9   9  -3   37.22    2.07
   9  -9  -3   27.11    3.08
   9  -9  -3   31.26    2.31
   9  -9   3   32.29    2.05
  -9   9   3   32.28    2.06
  -9   9   3   37.72    2.24
  -9 -10   3    2.49    1.03
  -9  10  -3    3.13    0.88
  -9  10  -3    4.72    1.33
   9 -10  -3    3.06    1.08
  -9  10  -3    2.71    0.97
   9 -10  -3    4.36    1.36
   9 -10   3    2.68    0.93
  -9  10   3   -0.20    1.22
   9  10  -3    3.77    1.14
  -9  10   3    3.10    1.00
  -9  10   3    2.06    0.88
  -9  11  -3    9.15    1.74
   9  11   3   12.49    1.84
  -9 -11   3   18.88    1.99
  -9  11  -3   11.35    1.48
  -9  11  -3   13.11    1.59
   9 -11  -3   13.83    1.82
   9 -11  -3   12.23    1.72
  -9  11   3   10.56    1.44
  -9  11   3   12.40    1.47
  -9  11   3   12.67    2.02
   9  11  -3   13.58    1.71
  -9  12  -3   -1.07    0.91
   9 -12  -3   -0.74    1.22
  -9  12  -3    0.40    0.91
  -9  12  -3    2.52    1.73
   9 -12  -3   -0.42    1.50
   9  12   3   -0.12    1.49
  -9 -12   3   -1.35    1.12
  -9  12   3   -0.33    1.68
   9 -12   3   -1.08    1.13
  -9  12   3   -0.62    0.85
   9  12  -3   -1.02    1.38
  -9  12   3    0.32    1.32
   9 -13  -3    8.32    1.78
  -9  13  -3    8.27    1.25
  -9  13  -3    4.26    2.03
  -9  13  -3    8.30    1.34
   9  13   3    2.42    2.27
  -9 -13   3    7.28    1.49
   9  13  -3    7.60    2.08
  -9  13   3    8.28    1.49
   9 -13   3    6.64    1.58
  -9  13   3    7.11    2.70
  -9 -14   3    3.25    1.53
   9 -14  -3    5.55    2.12
   9 -14  -3    4.23    2.15
  -9  14  -3    3.99    1.38
  -9  14   3    4.05    1.33
   9 -14   3   -1.36    1.69
 -10   0  -3    0.05    0.52
 -10   0  -3    0.79    0.66
 -10   0   3    0.08    0.62
  10   0   3    0.69    0.51
 -10   0   3    0.24    0.51
  10   0  -3    0.82    0.52
  10  -1  -3    1.58    0.62
 -10  -1   3    1.00    0.58
 -10  -1   3    1.71    0.71
 -10   1  -3    1.03    0.58
  10   1   3    0.71    0.59
 -10   1  -3    0.49    0.71
 -10   1   3    1.81    0.74
 -10  -1  -3    1.36    0.68
 -10  -1  -3    0.21    0.68
 -10   1   3    2.34    0.68
  10   1  -3    0.89    0.57
  10  -1   3    1.54    0.64
  10  -2  -3  184.32    6.63
 -10   2  -3  182.23    6.58
  10   2   3  189.41    6.39
  10  -2  -3  194.18    6.49
 -10  -2   3  182.47    6.54
 -10   2  -3  182.20    6.40
 -10   2   3  186.22    6.41
  10  -2   3  186.77    6.34
  10   2  -3  198.07    6.45
 -10   2   3  188.05    6.60
 -10   3  -3   -0.17    0.59
 -10   3  -3   -0.75    0.59
  10  -3  -3    1.07    0.74
 -10  -3   3    0.33    0.67
  10  -3  -3    0.10    0.58
  10   3   3    0.74    0.62
  10  -3   3    0.11    0.61
 -10   3   3   -0.26    0.58
  10   3  -3    1.70    0.68
 -10   3   3    0.28    0.61
 -10  -4   3  112.86    4.32
 -10   4  -3  107.54    4.17
  10   4   3   99.54    4.09
 -10   4  -3  102.41    4.23
  10  -4  -3  112.26    4.24
  10  -4   3  106.06    4.06
  10   4  -3  106.83    4.14
 -10   4   3  109.96    4.20
 -10   4   3  113.54    4.30
  10   5   3   10.58    1.30
  10  -5  -3   10.92    1.37
 -10  -5   3   11.33    1.38
  10  -5  -3    8.90    1.28
 -10   5  -3   10.00    1.28
 -10   5  -3   10.85    1.33
  10   5  -3   11.70    1.35
 -10   5   3    8.81    1.19
  10  -5   3   10.66    1.23
 -10   6  -3   11.41    1.43
  10  -6  -3    8.51    1.20
  10  -6  -3    8.12    1.36
 -10   6  -3    9.80    1.25
  10   6   3    8.97    1.25
 -10  -6   3    8.60    1.24
  10   6  -3   10.75    1.36
  10  -6   3    8.84    1.13
 -10   6   3    8.07    1.21
 -10   7  -3    6.84    1.13
  10   7   3    6.10    1.16
  10  -7  -3    5.01    1.24
 -10  -7   3    8.53    1.29
 -10   7  -3    6.61    1.08
 -10   7   3    4.88    1.23
 -10   7   3    5.88    1.15
  10  -7   3    7.57    1.12
  10   8   3   32.76    2.38
  10  -8  -3   28.70    2.40
 -10   8  -3   30.18    2.28
 -10  -8   3   29.97    2.20
  10  -8  -3   27.95    2.16
 -10   8  -3   31.39    2.07
 -10   8   3   29.36    2.14
  10  -8   3   30.11    1.96
 -10   8   3   30.23    1.97
  10   8  -3   30.84    2.30
 -10  -9   3    2.10    0.98
  10  -9  -3    0.34    1.19
 -10   9  -3    1.43    0.89
 -10   9  -3    0.13    0.86
  10  -9  -3    2.67    1.10
  10   9   3   -0.29    1.09
 -10   9  -3    1.23    1.15
  10   9  -3    1.76    1.18
 -10   9   3    1.06    0.88
  10  -9   3    2.42    0.91
 -10   9   3    2.74    1.02
  10  10   3   13.85    2.37
 -10  10  -3   13.38    1.57
  10 -10  -3   15.38    1.96
 -10  10  -3   14.18    1.74
  10  10   3   19.31    2.41
 -10 -10   3   14.84    1.68
  10 -10  -3   14.32    1.74
 -10  10   3   13.31    1.57
 -10  10   3   16.57    2.09
 -10  10   3   15.31    1.71
  10 -10   3   10.40    1.64
  10  10  -3   12.87    1.72
  10  10  -3   13.87    1.87
 -10  11  -3    2.47    1.52
  10  11   3   -1.58    1.58
  10  11   3    1.18    1.48
 -10  11  -3    0.76    0.89
 -10 -11   3   -0.01    1.22
  10 -11  -3    0.53    1.36
 -10  11  -3   -0.70    1.01
 -10  11   3   -0.10    0.92
  10  11  -3    1.89    1.44
  10 -11   3    0.82    1.10
 -10  11   3   -0.45    1.53
  10 -12  -3   17.51    3.04
 -10  12  -3   20.28    3.60
 -10 -12   3   17.54    2.01
 -10  12  -3   23.22    2.00
  10 -12  -3   27.35    2.82
 -10  12  -3   18.07    2.06
  10  12   3   25.15    3.09
  10 -12   3   19.41    2.01
 -10  12   3   19.06    2.60
 -10  12   3   21.60    2.01
  10  12  -3   13.50    2.12
 -10  12   3   19.56    2.34
  10 -13  -3   -1.40    1.77
 -10  13  -3    4.17    1.31
 -10  13  -3    3.77    1.27
 -10 -13   3    5.91    1.63
  10 -13  -3    3.52    2.03
 -10  13   3    4.47    1.25
  10 -13   3    4.36    1.60
 -10  13   3    4.13    1.53
  11   0  -3   -0.15    0.54
 -11   0   3   -0.49    0.58
  11   0   3    1.33    0.67
 -11   0  -3    0.01    0.65
 -11   0  -3   -0.41    0.74
 -11   0   3   -0.06    0.72
 -11  -1   3   14.36    1.38
  11   1   3   14.96    1.37
 -11   1  -3   16.48    1.65
  11  -1  -3   14.17    1.41
 -11  -1   3   15.60    1.55
 -11   1  -3   13.71    1.39
 -11  -1  -3   13.85    1.42
 -11   1   3   12.76    1.34
  11   1  -3   14.98    1.40
 -11  -1  -3   14.79    1.54
 -11   1   3   13.42    1.44
 -11   2  -3   -0.24    0.63
  11  -2  -3    0.88    0.69
 -11  -2   3    0.11    0.70
  11   2   3   -0.75    0.57
 -11   2  -3   -0.06    0.75
  11  -2   3    0.53    0.69
  11   2  -3   -0.88    0.61
 -11  -2  -3    1.17    0.83
 -11   2   3   -0.16    0.71
 -11   2   3    0.68    0.65
 -11   3  -3    5.44    1.19
  11   3   3    9.13    1.18
 -11   3  -3    8.21    1.26
 -11  -3   3    8.27    1.19
  11  -3  -3    9.38    1.23
  11  -3   3    5.84    0.97
 -11   3   3    8.28    1.53
  11   3  -3    8.42    1.16
 -11   3   3    8.59    1.32
 -11   4  -3    0.27    0.72
 -11  -4   3   -0.38    0.83
  11   4   3   -0.63    0.68
 -11   4  -3   -0.31    0.77
  11  -4  -3    0.75    0.92
  11  -4  -3    0.00    0.75
  11  -4   3    0.00    0.66
  11   4  -3   -0.27    0.65
 -11   4   3    1.29    0.82
 -11   4   3    0.48    0.74
 -11   5  -3   98.09    4.01
  11  -5  -3   90.86    4.20
 -11  -5   3  102.13    4.16
 -11   5  -3   90.99    4.03
  11  -5  -3   97.72    4.15
  11  -5   3   98.48    3.88
  11   5  -3   95.18    3.99
 -11   5   3   96.56    4.08
  11  -6  -3   23.23    1.95
  11   6   3   21.73    1.94
 -11   6  -3   21.80    1.86
  11  -6  -3   21.33    2.12
 -11  -6   3   20.93    1.93
 -11   6  -3   21.06    1.90
 -11   6   3   18.56    1.90
  11  -6   3   22.36    1.78
  11   6  -3   22.87    1.92
  11   7   3    4.16    1.13
 -11   7  -3    2.97    1.72
 -11  -7   3    1.33    1.02
  11  -7  -3    3.29    1.36
  11  -7  -3    0.66    0.96
 -11   7  -3    1.72    0.97
 -11   7   3    2.49    0.99
 -11   7   3    1.89    0.88
  11  -7   3    1.61    0.90
  11   7  -3    4.20    1.13
 -11  -8   3   -0.56    1.03
  11  -8  -3    2.04    1.30
 -11   8  -3    0.34    0.89
  11   8   3   -0.33    1.05
  11  -8  -3    0.15    1.04
 -11   8  -3   -0.26    1.05
 -11   8   3   -0.20    0.97
 -11   8   3   -0.80    0.84
  11   8  -3    0.37    1.01
  11  -8   3    1.24    0.93
 -11   9  -3   79.77    4.09
  11  -9  -3   83.71    3.97
 -11   9  -3   84.68    3.69
  11   9   3   85.36    4.19
 -11  -9   3   87.09    3.99
  11   9   3   70.97    3.95
 -11   9  -3   87.23    3.83
  11   9  -3   90.47    4.23
  11  -9   3   81.88    3.68
 -11   9   3   79.76    3.73
 -11   9   3   89.04    4.26
 -11  10  -3    0.97    1.08
 -11 -10   3    1.00    1.27
 -11  10  -3   -0.09    1.35
  11 -10  -3   -0.22    1.27
 -11  10  -3   -0.72    0.98
  11  10   3   -0.89    1.41
  11  10   3    1.31    1.88
 -11  10   3   -0.44    0.91
  11  10  -3    5.07    1.57
 -11  10   3   -2.26    1.41
  11 -10   3   -0.09    1.12
 -11  10   3    0.47    1.05
  11  11   3    3.82    1.70
  11 -11  -3    2.55    1.79
 -11  11  -3    2.39    1.67
  11 -11  -3    3.15    1.52
  11  11   3    0.41    1.71
 -11 -11   3    0.85    1.59
 -11  11  -3    2.95    1.28
 -11  11  -3    3.49    1.22
  11 -11   3    2.21    1.29
 -11  11   3    0.95    1.29
 -11  11   3    3.11    1.21
  11  11  -3    6.57    1.91
  11  11  -3   -0.01    1.51
  11 -12  -3    0.89    1.77
 -11 -12   3    5.55    1.72
 -11  12  -3    4.49    1.37
 -11  12  -3    5.86    2.17
  11  12   3    7.97    2.22
 -11  12  -3    5.28    1.25
  11 -12  -3    6.11    2.15
  11  12  -3    9.38    2.20
  11 -12   3    4.67    1.62
 -11  12   3    3.79    1.50
  11  12  -3    3.71    2.02
 -11  12   3    4.51    1.36
  11 -13  -3   22.03    3.71
 -11  13  -3   19.46    2.21
 -11  13  -3   22.97    2.55
  11 -13  -3   21.15    2.64
  11  13  -3   16.91    3.10
 -11  13   3   19.15    2.26
  11 -13   3   19.41    2.31
 -11  13   3   24.16    2.31
 -12   0   3   -0.52    0.80
 -12   0   3    1.05    1.15
  12   0   3    0.14    0.71
 -12   0  -3   -0.51    1.19
  12   0  -3   -0.22    0.71
 -12   0  -3    0.74    0.90
  12   1   3    0.38    0.75
 -12   1  -3   -0.89    0.78
 -12  -1   3    2.63    0.94
 -12   1  -3    2.64    0.79
 -12  -1  -3    1.51    0.89
 -12   1   3    1.30    0.77
 -12   1   3    1.51    0.89
  12   1  -3    0.62    0.78
  12  -1   3    1.51    0.80
  12  -2  -3   62.80    2.95
 -12   2  -3   61.55    3.07
 -12  -2   3   55.82    3.02
  12   2   3   57.69    2.78
 -12   2  -3   55.11    2.80
 -12   2   3   51.19    2.75
  12  -2   3   54.31    2.76
  12   2  -3   60.08    2.86
 -12   2   3   55.83    2.95
 -12  -2  -3   66.57    3.26
 -12   3  -3    4.80    1.13
  12   3   3    5.06    1.28
 -12   3  -3    6.56    1.17
 -12  -3   3    6.79    1.25
 -12   3   3    6.25    1.13
 -12  -3  -3    6.57    1.35
 -12   3   3    5.45    1.22
  12  -3   3    4.64    1.17
 -12   4  -3   29.42    2.10
 -12   4  -3   31.43    2.32
  12  -4  -3   30.94    2.13
 -12  -4   3   32.62    2.36
  12   4   3   28.14    2.02
 -12  -4  -3   29.77    2.35
 -12   4   3   32.23    2.26
  12  -4   3   28.77    2.04
  12   4  -3   26.25    2.02
  12  -5  -3   34.54    2.36
 -12   5  -3   33.71    2.29
 -12   5  -3   33.18    2.39
 -12  -5   3   33.11    2.41
  12   5   3   31.58    2.26
  12   5  -3   33.46    2.25
  12  -5   3   31.76    2.18
 -12   5   3   33.72    2.38
  12  -6  -3   13.97    1.64
 -12  -6   3   15.93    1.96
 -12   6  -3   12.08    1.60
  12   6   3   12.03    1.57
 -12   6  -3   13.17    1.59
  12   6  -3   16.99    1.91
 -12   6   3   12.61    1.67
  12  -6   3   13.04    1.66
 -12   7  -3    0.40    1.02
  12  -7  -3    0.03    1.05
  12   7   3    0.30    1.12
 -12  -7   3    1.06    1.10
 -12   7  -3    2.52    1.23
  12  -7   3    1.00    1.01
 -12   7   3    3.08    1.83
  12   7  -3    0.20    1.02
  12  -8  -3   32.99    3.31
 -12  -8   3   27.99    2.53
 -12   8  -3   22.34    2.47
 -12   8  -3   32.00    2.45
  12   8   3   31.64    2.66
  12   8   3   28.81    2.48
  12  -8  -3   28.82    2.55
  12   8  -3   30.68    2.62
  12  -8   3   29.86    2.28
 -12   8   3   26.34    2.09
 -12   8   3   28.42    2.52
 -12   8   3   28.98    2.42
 -12   9  -3   27.04    2.78
  12  -9  -3   29.31    2.71
  12   9   3   31.00    2.95
  12   9   3   29.32    2.77
  12  -9  -3   27.09    3.02
 -12   9  -3   34.86    2.54
 -12   9   3   32.94    2.68
  12   9  -3   31.80    2.88
 -12   9   3   29.89    2.28
 -12   9   3   23.29    2.87
  12  -9   3   28.96    2.38
 -12  10  -3   19.02    2.33
  12  10   3   10.39    2.13
  12 -10  -3   19.00    2.22
  12  10   3   19.14    2.32
 -12  10  -3   16.59    1.95
 -12  10  -3   15.02    2.29
 -12 -10   3   16.61    2.16
  12 -10  -3   17.61    2.36
  12 -10   3   13.81    1.70
 -12  10   3   20.16    2.43
 -12  10   3   14.27    1.87
 -12  10   3   19.27    1.96
  12  10  -3   19.95    2.46
  12 -11  -3    8.27    1.91
  12  11   3    7.29    2.46
  12  11   3    7.17    2.04
 -12  11  -3   10.97    2.17
 -12  11  -3   10.70    1.63
 -12 -11   3    9.61    1.83
  12 -11  -3    8.03    2.22
  12  11  -3   10.52    2.24
  12 -11   3    6.44    1.70
 -12  11   3    6.47    1.67
 -12  11   3    6.28    2.59
  12  11  -3    3.70    1.88
 -12  11   3    9.79    1.55
  12 -12  -3   16.06    2.51
  12  12   3   23.75    4.63
 -12  12  -3   14.62    1.85
 -12 -12   3   15.52    2.26
 -12  12  -3   22.63    2.70
  12  12  -3   16.81    2.79
  12 -12   3   16.17    2.11
 -12  12   3   19.20    2.18
 -12  12   3   14.77    2.16
 -13   0   3   -0.51    0.80
  13   0  -3    1.54    0.87
 -13   0  -3    0.36    1.08
 -13   0   3   -0.34    0.95
  13   0   3   -0.65    1.31
 -13   1  -3   17.47    1.92
  13   1   3   19.69    1.70
 -13  -1   3   19.65    1.97
  13  -1  -3   18.96    1.81
 -13  -1   3   16.99    1.81
 -13  -1  -3   18.26    2.13
 -13   1   3   20.41    2.13
  13   1  -3   20.12    1.72
 -13   1   3   16.50    1.75
  13  -2  -3    2.77    0.96
 -13  -2   3    0.78    0.98
  13   2   3    1.36    0.90
 -13   2  -3    0.91    1.07
 -13   2   3    1.16    1.14
  13   2  -3    1.47    0.95
 -13  -3   3   42.47    2.80
  13   3   3   42.90    2.52
  13  -3  -3   42.50    2.58
 -13   3  -3   45.80    2.76
 -13   3   3   30.28    3.72
  13  -3   3   39.74    3.48
  13   3  -3   39.69    2.48
 -13  -3  -3   34.27    3.46
 -13  -4   3    8.56    1.85
 -13   4  -3    7.21    1.54
 -13   4  -3    7.00    1.32
  13   4   3    8.85    1.33
  13  -4  -3    9.75    1.41
  13  -4   3    8.15    1.31
 -13   4   3    7.64    1.47
 -13  -4  -3    6.81    1.51
  13   4  -3    7.84    1.31
  13   5   3   17.31    1.92
  13  -5  -3   17.44    2.00
 -13   5  -3   18.76    2.15
 -13   5  -3   16.41    2.04
 -13  -5   3   14.35    3.09
 -13   5   3   16.27    2.20
  13  -5   3   14.57    1.62
  13   5  -3   16.02    1.95
 -13   5   3   12.42    1.71
 -13  -5  -3   14.49    1.91
  13  -6  -3    6.36    1.39
 -13   6  -3    3.81    1.29
 -13  -6   3    5.93    1.50
  13   6   3    4.85    1.30
 -13   6   3    2.53    1.27
 -13  -6  -3    5.01    1.61
  13  -6   3    2.82    1.14
  13   6  -3    2.64    1.29
 -13   6   3    5.82    1.37
 -13   7  -3   15.69    1.97
  13   7   3   18.24    2.28
 -13  -7   3   17.07    2.04
  13  -7  -3   19.65    2.13
 -13   7  -3   15.28    2.28
 -13   7   3   18.45    2.24
  13   7  -3   18.71    2.30
  13  -7   3   19.00    2.08
 -13   7   3   15.91    2.08
 -13  -7  -3   16.12    2.13
 -13  -8   3    3.93    1.41
 -13   8  -3    0.41    1.40
 -13   8  -3    1.96    1.24
  13  -8  -3    3.19    1.49
  13   8   3    1.34    1.41
 -13   8   3    0.73    1.04
  13  -8   3    3.40    1.26
 -13   8   3    0.00    1.42
  13   8  -3   -1.65    1.37
 -13  -8  -3    2.11    1.65
 -13   8   3    3.50    1.34
 -13   9  -3    7.79    1.67
  13  -9  -3    6.76    1.71
  13   9   3    3.08    1.67
 -13  -9   3    5.66    1.65
 -13   9  -3    3.81    1.64
  13   9   3    3.43    1.75
  13   9  -3    2.27    1.63
 -13  -9  -3    5.32    1.84
 -13   9   3    6.21    1.54
 -13   9   3    3.88    1.28
  13  -9   3    1.22    1.29
 -13   9   3    8.19    1.97
  13  10   3    1.88    1.85
  13 -10  -3   -3.79    1.61
 -13  10  -3    1.73    1.22
 -13  10  -3    0.19    1.39
  13  10   3   -2.26    1.91
 -13  10  -3    2.14    1.85
 -13 -10   3    3.15    1.71
 -13  10   3    1.84    1.52
 -13  10   3    0.08    1.07
  13  10  -3   -0.75    1.71
 -13 -10  -3   -0.98    1.72
  13 -10   3    0.03    1.40
 -13  10   3    2.07    2.05
 -13  11  -3    0.56    1.27
  13 -11  -3    2.30    1.88
 -13 -11   3    0.36    1.89
  13  11   3    1.34    2.18
 -13  11  -3   -3.00    1.49
 -13  11   3    3.44    1.44
  13  11  -3    0.02    2.20
 -13 -11  -3    1.94    2.17
 -13  11   3    2.50    1.71
  13 -11   3   -0.36    1.61
 -14   0   3   -0.63    1.21
  14   0  -3   -0.29    0.92
  14   0   3   -0.16    0.98
 -14   0  -3    1.87    1.26
 -14   1  -3    6.96    1.49
 -14  -1   3    2.86    1.32
  14   1   3    5.21    1.20
  14  -1  -3    8.83    1.50
 -14   1   3    6.83    1.47
  14   1  -3    5.01    1.21
 -14  -1  -3    5.46    1.40
  14  -2  -3    7.97    1.38
 -14   2  -3    7.40    1.52
  14   2   3    5.59    1.20
 -14  -2   3    3.84    1.40
 -14  -2  -3    3.15    1.43
 -14   2   3    8.08    1.52
  14   2  -3    3.80    1.25
  14  -2   3    6.37    1.28
 -14   2   3    7.39    1.31
  14  -3  -3    1.54    1.11
 -14  -3   3    3.41    1.33
  14   3   3    2.41    1.08
 -14   3  -3    4.62    1.35
 -14   3  -3    2.91    1.21
 -14   3   3    2.23    1.26
 -14  -3  -3    2.15    1.31
 -14   3   3    2.53    1.21
  14   3  -3    3.50    1.27
  14  -3   3    0.41    1.00
  14   4   3   -1.03    1.05
 -14   4  -3   -0.48    1.07
  14  -4  -3    1.50    1.16
 -14  -4   3   -1.27    1.22
 -14   4  -3    1.88    1.29
 -14   4   3   -0.95    1.06
 -14   4   3    0.86    1.12
 -14  -4  -3    0.18    1.31
  14  -4   3    0.68    1.06
  14   4  -3    0.97    1.11
 -14   5  -3   10.07    1.70
 -14  -5   3   12.43    1.93
  14   5   3   14.23    1.89
 -14   5  -3   15.40    1.97
  14  -5  -3   10.38    1.69
  14   5  -3   13.18    1.83
 -14   5   3   11.54    1.76
 -14  -5  -3   13.83    2.12
  14  -5   3   13.62    1.73
 -14   5   3   12.78    1.87
  14   6   3   12.19    1.83
 -14   6  -3    8.00    1.90
  14  -6  -3   12.77    1.82
 -14  -6   3    7.88    1.65
 -14   6  -3    9.75    1.65
 -14   6   3    9.26    1.73
  14  -6   3   10.26    1.57
  14   6  -3   12.10    1.85
 -14  -6  -3    7.70    1.91
 -14   6   3    8.59    1.63
  14  -7  -3    0.24    1.51
 -14  -7   3    1.11    1.52
 -14   7  -3    2.64    1.49
 -14   7  -3    1.79    1.56
  14   7   3    2.30    1.53
 -14   7   3    3.21    1.56
  14  -7   3    1.08    1.27
  14   7  -3   -1.12    1.42
 -14  -7  -3    3.69    1.76
 -14   7   3   -0.66    1.52
  14  -8  -3   10.09    1.91
 -14  -8   3   10.02    1.97
 -14   8  -3   10.25    2.01
  14   8   3    6.93    1.85
 -14   8  -3   10.59    1.81
  14  -8   3    9.70    1.66
  14   8  -3    7.60    1.83
 -14  -8  -3    6.12    1.86
 -14   8   3   10.07    1.71
 -14   8   3    7.55    1.87
 -14   8   3    4.23    1.60
 -14   9  -3   10.65    1.94
 -14  -9   3    9.58    2.04
  14   9   3   13.13    2.42
  14   9   3    7.54    2.07
 -14   9  -3    9.64    2.22
  14  -9  -3   10.54    2.01
 -14   9   3   13.08    2.11
  14   9  -3   12.88    2.21
 -14   9   3    8.12    1.62
  14  -9   3    4.61    1.68
 -14   9   3    7.74    2.28
 -14  -9  -3   10.43    2.22
 -14 -10   3   10.88    2.32
  14 -10  -3    8.72    2.15
 -14  10  -3    7.10    1.63
 -14  10  -3    9.43    2.05
  14  10   3    8.15    2.39
  14 -10   3    6.97    1.97
  14  10  -3   11.05    2.41
 -14  10   3    9.77    2.10
 -14 -10  -3    5.97    2.47
 -14  10   3   10.09    1.79
 -15   0  -3    0.16    1.24
 -15   0   3    0.09    1.36
  15   0  -3    0.18    1.13
  15   0   3   -0.71    1.09
 -15   0   3   -0.56    1.12
 -15   0  -3   -0.75    1.31
  15   1   3    1.40    1.18
 -15   1  -3    5.26    1.62
 -15   1  -3    3.71    1.30
  15  -1  -3    3.51    1.25
 -15  -1   3    5.89    1.59
 -15  -1   3    3.56    1.40
 -15   1   3    5.95    1.53
  15   1  -3    4.84    1.29
 -15  -1  -3    4.00    1.36
  15  -1   3    2.75    1.22
 -15   1   3    3.29    1.29
 -15  -1  -3    2.83    1.53
 -15   2  -3   22.50    2.35
 -15  -2   3   27.61    2.70
 -15   2  -3   27.06    2.70
  15   2   3   31.80    2.42
  15  -2  -3   25.49    2.48
  15   2  -3   21.45    2.32
 -15   2   3   22.93    2.53
 -15   2   3   23.68    2.45
 -15  -2  -3   24.94    2.84
  15  -2   3   19.79    2.27
 -15   3  -3   -0.01    1.31
 -15  -3   3    2.17    1.48
  15  -3  -3    1.50    1.26
 -15   3  -3    4.19    1.58
  15   3   3    3.82    1.29
 -15   3   3    1.97    1.29
  15  -3   3    2.74    1.33
  15   3  -3    4.11    1.42
 -15  -3  -3    0.64    1.52
 -15   3   3    3.03    1.36
 -15   4  -3    0.65    1.27
 -15  -4   3    2.65    1.53
 -15   4  -3   -2.12    1.31
  15  -4  -3   -0.55    1.28
  15   4   3    0.37    1.28
 -15   4   3   -0.27    1.30
  15  -4   3    0.91    1.33
  15   4  -3    2.37    1.33
 -15   4   3    0.11    1.29
 -15  -4  -3    1.62    1.64
 -15  -5   3    7.87    1.88
  15   5   3    7.63    1.66
 -15   5  -3    7.56    1.84
  15  -5  -3    8.49    1.77
 -15   5  -3   11.06    1.91
  15  -5   3   12.69    1.81
 -15  -5  -3    8.79    2.11
 -15   5   3    7.78    1.72
  15   5  -3    8.92    1.81
 -15   5   3   11.20    2.73
  15   6   3    1.11    1.48
  15  -6  -3    0.62    1.52
 -15   6  -3    2.83    1.53
 -15  -6   3    0.78    1.56
 -15   6  -3    0.50    1.54
 -15   6   3   -1.83    1.40
 -15   6   3   -0.76    1.47
  15   6  -3    1.60    1.50
 -15  -6  -3   -0.63    1.65
  15  -6   3   -0.81    1.41
 -15   7  -3    6.04    1.88
  15   7   3    1.76    1.69
  15  -7  -3    3.29    1.78
 -15  -7   3    4.05    1.84
 -15   7  -3    4.86    1.74
 -15   7   3    3.76    1.76
 -15   7   3    2.34    1.76
  15  -7   3    0.60    1.54
 -15  -7  -3    1.50    1.86
  15   7  -3    1.40    1.66
 -15  -8   3    4.36    1.94
 -15   8  -3    5.38    2.38
  15   8   3    3.97    1.90
 -15   8  -3    2.05    1.76
  15  -8  -3    4.95    2.08
 -15   8   3    2.67    1.33
 -15   8   3    5.86    1.91
  15   8  -3    3.61    1.95
 -15  -8  -3   -0.50    2.03
  15  -8   3    1.16    1.63
  15  -9  -3    9.54    2.19
 -15   9  -3   10.62    2.26
 -15  -9   3   14.32    2.53
  15   9   3   10.44    2.48
 -15  -9  -3   13.81    2.66
  15   9  -3    9.14    2.37
 -15   9   3   14.11    2.26
 -15   9   3    8.79    1.70
  15  -9   3   11.33    2.16
 -16   0   3    2.81    1.45
 -16   0  -3    1.98    1.74
 -16   0   3   -2.30    1.39
  16   0  -3    0.26    1.36
  16   0   3    2.03    1.38
 -16   0  -3   -1.71    1.39
 -16  -1   3    4.92    1.72
  16  -1  -3    5.59    1.64
  16   1   3    5.54    1.51
 -16   1  -3    7.78    2.49
 -16   1  -3    5.16    1.71
 -16   1   3    4.57    1.70
  16   1  -3    3.10    1.44
 -16  -1  -3   10.09    2.25
  16  -1   3    6.35    1.56
 -16   1   3    7.10    2.80
  16   2   3    1.23    1.48
 -16  -2   3   -0.94    1.50
  16  -2  -3   -3.03    1.32
 -16   2  -3   -1.05    1.43
 -16   2  -3   -0.32    1.58
  16   2  -3    0.78    1.44
  16  -2   3    2.04    1.36
 -16  -2  -3    4.40    1.73
 -16   2   3   -0.68    1.37
 -16   2   3    0.19    1.45
  16   3   3    3.59    1.52
  16  -3  -3    3.23    1.55
 -16   3  -3    3.70    1.60
 -16   3  -3    3.10    1.80
 -16  -3   3    2.53    1.72
 -16  -3  -3    4.95    1.78
  16  -3   3    4.78    1.57
 -16   3   3    0.99    1.53
 -16   3   3    5.94    1.61
  16   3  -3    4.08    1.62
 -16   4  -3   14.26    2.13
 -16  -4   3    9.83    2.10
  16   4   3   12.23    1.94
 -16   4  -3   12.18    2.16
  16  -4  -3   15.77    2.07
  16  -4   3   11.11    1.92
 -16   4   3   10.00    2.05
 -16   4   3   10.99    2.03
  16   4  -3    9.28    1.94
 -16  -4  -3   13.92    2.46
 -16   5  -3    0.87    1.71
  16  -5  -3    3.53    1.83
 -16   5  -3   -3.34    1.70
 -16  -5   3    0.31    1.70
  16   5   3    2.90    1.77
 -16   5   3    0.10    2.68
 -16  -5  -3    1.57    2.12
  16  -5   3    1.65    1.57
  16   5  -3    0.43    1.61
 -16   5   3    1.65    1.72
 -16  -6   3    1.39    1.95
  16   6   3   -3.09    1.75
 -16   6  -3   -0.17    1.88
 -16   6  -3    0.11    1.82
  16  -6  -3    2.03    1.92
  16  -6   3    1.06    1.69
 -16   6   3   -0.35    1.69
 -16   6   3   -0.66    1.78
 -16  -6  -3   -3.08    1.93
  16   6  -3    1.17    1.70
  16   7   3   -1.05    1.98
 -16   7  -3    2.25    1.97
 -16  -7   3    3.87    2.07
  16  -7  -3   -1.68    1.92
 -16  -7  -3   -0.29    2.18
  16  -7   3    1.06    1.81
  16   7  -3    2.18    2.00
 -16   7   3   -0.59    1.97
 -16  -8   3    2.60    2.30
 -16   8  -3    1.48    2.02
  16  -8  -3    1.31    2.23
 -16   8   3    2.47    2.27
 -16   8   3    2.06    1.44
  16  -8   3    1.20    1.96
 -16  -8  -3   -2.57    2.44
  17   0  -3    0.15    1.66
 -17   0   3   -3.47    1.66
 -17   0   3   -0.84    1.75
 -17   0  -3   -2.47    1.70
 -17   0  -3    1.73    1.98
  17   1   3   -0.68    1.59
 -17   1  -3    0.03    1.82
 -17   1  -3    4.18    1.74
 -17  -1   3   -1.54    1.72
  17  -1  -3   -2.42    1.63
  17  -1   3   -0.96    1.62
 -17   1   3   -0.94    1.66
  17   1  -3   -0.19    1.52
 -17  -1  -3   -0.58    1.97
 -17   1   3    1.84    1.83
 -17   2  -3   11.47    2.09
 -17   2  -3   14.51    2.49
 -17  -2   3    5.48    2.13
  17   2   3    7.21    1.81
  17  -2  -3   13.50    2.21
  17  -2   3    9.01    2.00
 -17   2   3   13.20    2.33
 -17  -2  -3    8.06    2.20
 -17   2   3    6.04    1.91
  17   2  -3   11.26    2.01
  17  -3  -3    2.10    1.82
  17   3   3    4.03    1.74
 -17   3  -3    1.17    1.88
 -17   3  -3    2.27    2.03
 -17  -3   3    1.84    1.96
 -17   3   3    4.18    1.86
  17  -3   3    1.03    1.73
  17   3  -3    5.62    1.78
 -17   3   3   -2.38    1.72
 -17  -3  -3    1.45    2.05
  17   4   3    9.22    2.11
  17  -4  -3    8.45    2.26
 -17  -4   3    8.21    2.23
 -17   4  -3   12.99    2.55
  17  -4   3    9.58    2.13
 -17   4   3   13.10    2.60
 -17   4   3   11.36    2.31
  17   4  -3   12.86    2.36
 -17  -4  -3   10.28    2.45
 -17  -5   3    2.41    2.23
  17  -5  -3   -1.79    1.94
 -17   5  -3    3.86    2.19
  17   5   3    0.62    2.00
 -17   5   3    2.27    2.00
  17  -5   3    4.50    1.89
 -17  -5  -3    3.77    2.21
  17   5  -3    1.06    1.86
  17   6   3    8.63    2.39
 -17   6  -3    5.85    3.90
 -17  -6   3    6.30    2.46
  17  -6  -3    5.66    2.25
  17  -6   3    6.29    2.14
  17   6  -3    7.82    3.72
 -17   6   3   11.11    2.37
 -17  -6  -3   13.64    2.91
  18   0  -3    0.29    1.95
 -18   0   3    4.16    2.18
 -18   0  -3    0.72    2.24
  18   0   3   -3.52    1.84
 -18   1  -3   -3.00    2.22
  18  -1  -3    0.57    1.93
 -18  -1   3   -1.44    2.24
  18   1   3    2.42    1.98
 -18   1   3    1.71    2.15
 -18  -1  -3   -0.04    2.16
  18  -1   3    2.13    1.94
  18   2   3    2.57    1.99
  18  -2  -3    3.94    2.00
 -18  -2   3    0.29    2.15
 -18   2  -3   -1.29    2.17
  18  -2   3    1.90    1.98
  18   2  -3   -1.06    1.94
 -18   2   3    3.27    2.17
 -18  -2  -3   -3.17    2.34
  18  -3  -3    6.95    2.26
 -18   3  -3    2.63    2.26
  18   3   3    1.30    2.02
 -18  -3   3   -5.83    2.22
 -18  -3  -3    4.50    2.57
 -18   3   3    5.11    2.20
  18  -3   3    2.31    2.07
 -18   4  -3   15.14    2.76
 -18  -4   3   14.34    2.81
 -18   4   3   12.60    2.50
  18  -4   3   10.37    2.35
 -18  -4  -3   15.76    3.03
   0   0  -4  116.30    3.69
   0   0  -4  125.06    3.63
   0   0   4  118.39    3.63
   0   1  -4   -0.04    0.07
   0   1   4   -0.05    0.11
   0  -1   4    0.06    0.07
   0  -1  -4   -0.06    0.14
   0   1   4    0.07    0.09
   0   1  -4   -0.01    0.08
   0  -1  -4   -0.06    0.09
   0  -1  -4   -0.16    0.10
   0   2   4   34.33    1.26
   0   2   4   33.10    1.24
   0  -2  -4   34.53    1.26
   0   2  -4   34.19    1.10
   0  -2  -4   33.86    1.26
   0  -2  -4   35.28    1.30
   0   3   4   -0.27    0.16
   0  -3  -4   -0.27    0.22
   0  -3  -4   -0.21    0.17
   0   3  -4   -0.28    0.05
   0   3   4   -0.36    0.19
   0  -3  -4   -0.16    0.18
   0  -4  -4   72.93    2.52
   0  -4  -4   75.91    2.59
   0   4   4   67.54    2.55
   0   4   4   69.43    2.50
   0   4  -4   73.97    2.40
   0   4  -4   72.34    2.21
   0  -4  -4   76.21    2.54
   0  -5  -4   -0.89    0.40
   0  -5  -4   -0.05    0.22
   0   5  -4    0.07    0.15
   0   5   4   -0.28    0.23
   0   5  -4   -0.50    0.18
   0   5   4   -0.27    0.25
   0  -5  -4    0.04    0.28
   0   6  -4   14.26    0.86
   0   6   4   14.08    0.88
   0   6  -4   13.42    0.63
   0   6   4   11.80    0.93
   0  -6  -4   13.94    0.87
   0  -6  -4   13.64    0.97
   0   7  -4    0.41    0.36
   0  -7  -4   -0.19    0.40
   0  -7  -4   -0.37    0.30
   0   7   4   -0.07    0.34
   0   7   4   -0.27    0.38
   0   7  -4    0.12    0.24
   0  -8  -4   10.85    1.10
   0   8   4   10.59    1.10
   0   8   4   10.86    0.93
   0   8  -4   10.83    0.99
   0  -8  -4   10.90    0.91
   0   8  -4   13.08    0.74
   0   9  -4    0.07    0.34
   0   9  -4   -0.42    0.48
   0   9   4   -0.35    0.58
   0   9   4   -0.48    0.44
   0  -9  -4    0.10    0.45
   0  -9  -4   -0.67    0.59
   0  10   4   39.03    1.94
   0 -10  -4   37.70    2.15
   0  10  -4   35.42    2.03
   0  10   4   34.20    2.19
   0 -10  -4   39.76    1.90
   0  10  -4   38.06    1.62
   0  11  -4   -0.13    0.49
   0  11   4   -0.07    0.60
   0 -11  -4    0.05    0.59
   0 -11  -4    0.99    0.88
   0 -12  -4    5.70    1.22
   0  12  -4    4.57    0.75
   0  12  -4    5.46    1.13
   0 -12  -4    3.24    0.89
   0  12   4    4.71    1.00
   0 -13  -4    0.10    0.90
   0  13  -4    0.40    0.67
   0  13   4    1.29    0.89
   0  13   4   -2.18    1.10
   0  13  -4    2.40    1.16
   0  14  -4   -0.15    0.81
   0  14   4    1.23    1.00
   0  14  -4   -0.55    1.32
   0  14   4    1.43    1.48
   0 -14  -4    3.83    1.20
   0  15   4    2.09    1.88
   0 -15  -4   -1.58    1.27
   0  15  -4    0.27    1.68
   0  15   4    1.38    1.20
   0  15  -4    0.82    0.97
   0  16  -4   36.73    2.29
   0  16   4   34.63    2.69
  -1   0   4   74.71    2.34
   1   0   4   71.67    2.24
  -1   0  -4   75.21    2.29
   1   0  -4   76.80    2.30
   1   0   4   74.99    2.37
  -1   0  -4   77.38    2.37
  -1   0  -4   74.48    2.29
   1   0  -4   73.16    2.42
  -1   0   4   74.25    2.41
   1   0  -4   78.71    2.36
  -1   0   4   74.78    2.25
   1   1   4  300.68    8.84
  -1  -1   4  285.84    8.78
   1  -1  -4  291.38    8.80
   1   1   4  295.76    8.78
   1  -1  -4  293.23    8.88
   1  -1  -4  304.51    8.83
  -1  -1   4  302.67    8.70
  -1  -1  -4  310.49    8.83
  -1   1   4  293.91    8.78
  -1  -1  -4  290.56    8.80
  -1   1   4  297.01    8.82
  -1   1   4  289.58    8.87
   1   1  -4  290.60    8.79
   1  -2  -4   30.37    1.18
  -1   2  -4   31.08    0.99
   1  -2  -4   30.59    1.21
  -1  -2   4   28.06    1.09
   1   2   4   29.96    1.16
   1   2   4   29.87    1.17
   1  -2  -4   31.52    1.19
  -1   2   4   30.49    1.17
  -1   2   4   29.80    1.19
   1   2  -4   31.70    1.06
  -1  -2  -4   32.24    1.20
  -1  -2  -4   32.71    1.18
  -1   2   4   33.96    1.19
   1  -3  -4   44.46    1.66
  -1   3  -4   43.44    1.47
   1  -3  -4   45.05    1.64
  -1  -3   4   44.87    1.33
   1   3   4   41.85    1.61
  -1  -3   4   41.80    1.39
   1   3   4   45.56    1.65
   1  -3  -4   44.08    1.65
  -1   3   4   43.97    1.65
   1   3  -4   44.05    1.41
  -1  -3  -4   44.56    1.66
  -1  -3  -4   44.25    1.63
  -1   3   4   44.46    1.65
  -1   3   4   45.60    1.62
   1   4   4    0.86    0.27
  -1  -4   4    0.12    0.11
  -1  -4   4    0.15    0.08
  -1   4  -4    0.15    0.07
   1  -4  -4   -0.04    0.20
   1  -4  -4    0.42    0.26
  -1   4  -4   -0.04    0.15
  -1   4  -4    0.30    0.14
   1   4   4    0.32    0.24
   1  -4  -4    0.50    0.33
  -1   4   4    0.22    0.25
  -1   4   4   -0.06    0.22
  -1   4   4   -0.14    0.19
  -1  -4  -4    0.32    0.31
  -1  -4  -4   -0.06    0.23
   1  -5  -4   15.49    0.90
  -1   5  -4   17.27    0.86
   1  -5  -4   17.92    1.05
  -1  -5   4   16.80    0.65
   1   5   4   16.07    0.97
  -1  -5   4   16.47    0.56
  -1   5  -4   17.12    0.69
   1  -5  -4   16.14    0.97
   1   5   4   15.34    0.91
  -1   5   4   15.43    0.96
  -1  -5  -4   17.18    1.02
   1   5  -4   17.59    0.67
  -1   5   4   16.63    0.90
  -1  -5  -4   14.37    0.97
   1   5  -4   16.86    0.87
   1  -6  -4   34.78    1.65
   1   6   4   34.11    1.65
   1   6   4   37.55    1.60
  -1  -6   4   36.00    1.13
  -1  -6   4   35.81    1.14
  -1  -6   4   35.25    1.28
  -1   6  -4   35.68    1.54
   1  -6  -4   33.79    1.55
  -1   6  -4   37.89    1.32
   1   6  -4   35.95    1.54
  -1   6   4   34.73    1.67
   1   6  -4   38.36    1.31
  -1  -6  -4   39.00    1.56
  -1   6   4   36.94    1.57
  -1  -6  -4   35.62    1.69
   1   7   4   11.14    0.99
   1  -7  -4    9.91    0.84
   1   7   4    9.24    0.84
  -1  -7   4   10.50    0.65
  -1  -7   4    9.17    0.39
  -1  -7   4    9.08    0.40
  -1   7  -4    9.99    0.62
  -1   7  -4    9.41    0.84
   1  -7  -4    9.90    0.92
  -1  -7  -4    9.93    0.98
  -1  -7  -4    8.50    0.78
   1   7  -4    9.26    0.82
  -1   7   4   10.84    0.99
   1   7  -4   10.08    0.61
  -1   7   4    9.11    0.80
   1   8   4    0.65    0.47
   1  -8  -4    2.48    0.62
   1   8   4    0.80    0.52
   1  -8  -4    1.18    0.45
  -1  -8   4    0.61    0.42
  -1   8  -4    1.38    0.49
  -1   8  -4    0.38    0.32
  -1  -8   4    0.92    0.16
  -1  -8   4    0.77    0.20
  -1  -8  -4    0.81    0.43
  -1  -8  -4    1.31    0.55
  -1   8   4    0.95    0.48
   1   8  -4    1.43    0.36
  -1   8   4    0.94    0.56
   1   8  -4    1.35    0.50
  -1  -9   4   42.46    1.74
  -1   9  -4   42.96    1.68
  -1   9  -4   41.55    2.07
   1  -9  -4   41.01    1.95
   1  -9  -4   42.02    2.17
   1   9   4   43.86    2.21
   1   9   4   40.90    1.98
   1   9  -4   42.64    2.07
  -1   9   4   42.09    2.22
  -1  -9  -4   42.72    1.94
   1   9  -4   44.45    1.70
  -1   9   4   41.71    1.96
  -1  -9  -4   45.67    2.25
   1 -10  -4    2.46    0.64
   1 -10  -4    1.03    0.77
  -1  10  -4    1.01    0.45
  -1  10  -4    0.97    0.69
  -1 -10   4    2.47    0.75
   1  10   4    0.27    0.54
   1  10   4    1.06    0.71
  -1 -10  -4    1.28    0.60
  -1 -10  -4    0.69    0.72
   1  10  -4    0.61    0.65
  -1  10   4    1.16    0.71
  -1  10   4    0.90    0.56
   1  10  -4    1.31    0.46
   1 -11  -4    0.81    0.89
  -1  11  -4    1.14    0.52
   1 -11  -4    0.42    0.65
   1  11   4    1.40    0.70
   1  11  -4   -0.30    1.26
  -1  11   4    0.54    0.58
  -1 -11  -4    1.25    0.65
   1  11  -4    0.49    0.52
   1 -12  -4   -0.67    0.77
  -1  12  -4    0.23    0.92
  -1  12  -4    0.89    0.59
   1 -12  -4    1.59    1.02
   1  12   4    0.17    0.73
   1  12  -4   -0.40    0.88
   1  12  -4   -0.22    0.57
  -1  12   4    1.62    0.80
  -1 -12  -4    0.24    0.74
  -1  13  -4    2.05    0.72
  -1  13  -4    3.02    1.19
   1 -13  -4    3.02    1.26
   1  13   4    4.04    1.28
   1 -13  -4    3.73    1.03
   1  13   4    3.47    1.07
  -1 -13  -4    2.83    0.94
  -1  13   4    2.24    0.98
  -1  13   4    3.98    1.35
   1  13  -4    4.20    1.17
   1  13  -4    3.43    0.81
   1  14   4   -1.27    0.91
  -1  14  -4    1.23    1.30
   1  14   4   -0.67    1.44
   1 -14  -4   -1.03    1.12
  -1  14  -4    0.12    0.77
   1  14  -4   -0.82    1.36
  -1  14   4    0.13    1.50
  -1  14   4    0.29    0.96
   1  14  -4    0.43    0.74
  -1 -14  -4   -0.22    1.21
   1 -15  -4   11.52    1.65
   1  15   4    7.76    1.50
   1  15   4    9.37    2.08
  -1  15  -4    7.64    1.90
  -1  15  -4    9.93    1.29
  -1  15   4    4.93    1.95
   1  15  -4    8.50    1.90
  -1 -15  -4    8.30    1.49
  -1  15   4    9.42    1.56
  -1  16  -4    3.54    1.21
   1  16   4    1.92    1.28
  -1  16   4    2.79    1.32
  -2   0  -4   27.44    1.00
   2   0   4   28.34    0.98
   2   0   4   27.98    0.97
  -2   0   4   28.85    0.98
  -2   0   4   28.16    1.09
  -2   0  -4   26.05    1.03
   2   0  -4   29.51    1.01
   2   0  -4   28.45    1.12
   2  -1  -4   76.61    2.52
  -2   1  -4   73.56    2.32
  -2  -1   4   76.19    2.43
   2   1   4   73.59    2.39
   2   1   4   71.40    2.44
   2  -1  -4   71.65    2.41
   2   1   4   77.41    2.41
  -2  -1  -4   78.59    2.45
  -2   1   4   78.13    2.43
   2   1  -4   72.43    2.32
   2  -1   4   71.70    2.26
   2   1  -4   74.20    2.44
  -2   1   4   72.04    2.47
  -2   1   4   72.91    2.39
   2  -2  -4   12.23    0.65
   2   2   4   10.98    0.63
   2  -2  -4   12.06    0.69
   2   2   4   10.82    0.60
   2  -2  -4   11.74    0.67
  -2  -2   4   11.22    0.55
  -2   2  -4   12.01    0.52
  -2  -2  -4   10.60    0.63
  -2   2   4   11.45    0.65
   2   2  -4   11.53    0.57
  -2  -2  -4   12.15    0.65
  -2   2   4   11.97    0.63
   2  -2   4   11.25    0.44
  -2   2   4   11.23    0.61
   2  -3  -4   32.32    1.34
   2  -3  -4   32.42    1.33
  -2  -3   4   32.28    1.15
   2   3   4   33.30    1.32
   2   3   4   32.52    1.31
  -2   3  -4   31.41    1.17
   2  -3  -4   31.92    1.33
  -2   3   4   31.47    1.28
  -2  -3  -4   34.86    1.37
  -2   3   4   29.43    1.28
   2  -3   4   31.49    1.09
  -2  -3  -4   31.10    1.29
  -2   3   4   31.04    1.31
  -2   4  -4   39.17    1.47
   2  -4  -4   38.35    1.59
   2  -4  -4   39.59    1.61
   2   4   4   38.44    1.59
  -2  -4   4   38.48    1.34
  -2  -4   4   40.64    1.30
  -2   4  -4   39.01    1.33
   2  -4  -4   37.98    1.60
   2   4   4   39.68    1.58
  -2  -4  -4   38.82    1.63
  -2   4   4   37.09    1.55
  -2   4   4   37.31    1.60
  -2  -4  -4   41.06    1.56
  -2   4   4   37.52    1.53
   2  -4   4   39.94    1.37
   2   5   4    2.54    0.49
  -2   5  -4    1.78    0.28
   2  -5  -4    2.04    0.45
  -2   5  -4    2.11    0.36
   2   5   4    2.39    0.41
  -2  -5   4    2.51    0.27
   2  -5  -4    2.07    0.41
  -2  -5   4    2.37    0.29
  -2   5  -4    1.86    0.22
  -2  -5  -4    1.96    0.44
   2  -5   4    2.76    0.36
  -2   5   4    2.50    0.48
  -2   5   4    2.24    0.43
  -2   5   4    2.49    0.42
   2   6   4   58.70    2.39
  -2  -6   4   60.68    1.98
   2   6   4   57.56    2.31
   2  -6  -4   58.15    2.31
  -2   6  -4   58.70    2.27
   2  -6  -4   57.50    2.37
  -2  -6   4   60.70    1.96
  -2   6  -4   58.30    1.90
  -2   6  -4   60.43    2.05
  -2   6   4   58.24    2.26
  -2   6   4   56.00    2.25
   2  -6   4   60.48    2.13
  -2  -6  -4   65.51    2.48
   2   6  -4   60.93    2.28
  -2   6   4   64.34    2.46
  -2  -7   4    8.30    0.62
  -2  -7   4    8.41    0.50
  -2   7  -4    8.55    0.60
  -2   7  -4    6.87    0.80
   2  -7  -4    7.23    0.82
   2   7   4    6.88    0.87
   2   7   4    7.04    0.81
   2  -7  -4    9.49    0.96
  -2   7   4    9.15    0.79
   2  -7   4    8.80    0.74
  -2  -7  -4    8.08    0.95
  -2   7   4    7.41    0.90
   2   7  -4    9.81    0.83
  -2   8  -4   12.29    0.76
   2   8   4   11.29    1.00
  -2  -8   4   11.42    0.82
  -2  -8   4   12.48    0.58
  -2  -8   4   11.72    0.62
   2  -8  -4   11.52    1.10
   2   8   4   10.90    1.09
   2  -8  -4   12.46    1.03
  -2   8  -4   11.93    1.05
   2   8  -4   12.36    0.78
  -2   8   4   10.77    1.13
   2   8  -4   10.15    1.00
   2  -8   4   10.56    0.88
  -2   8   4   12.49    0.97
  -2  -8  -4   13.12    0.97
   2  -9  -4   36.05    1.84
  -2  -9   4   37.43    1.30
   2   9   4   36.71    1.87
  -2  -9   4   38.28    1.62
  -2  -9   4   37.71    1.35
   2  -9  -4   37.29    2.02
   2   9   4   38.85    2.09
  -2   9  -4   39.35    1.97
  -2   9  -4   37.09    1.56
   2   9  -4   38.15    1.57
   2   9  -4   33.82    1.88
  -2   9   4   36.26    2.08
  -2  -9  -4   37.42    1.79
  -2   9   4   36.88    1.82
  -2 -10   4   28.70    1.57
  -2  10  -4   29.07    1.81
   2  10   4   24.09    1.58
   2  10   4   20.15    1.72
  -2 -10   4   24.63    1.06
  -2  10  -4   26.89    1.31
   2 -10  -4   26.97    1.82
   2 -10  -4   29.07    1.65
  -2 -10   4   26.79    0.99
  -2  10   4   19.16    1.78
  -2  10   4   26.21    1.57
   2  10  -4   27.54    1.32
  -2 -10  -4   24.72    1.53
   2  10  -4   26.91    1.74
   2 -11  -4    0.41    0.69
   2  11   4    0.79    0.69
  -2 -11   4    0.34    0.25
  -2  11  -4   -0.16    0.77
  -2  11  -4    0.06    0.46
  -2 -11   4    0.42    0.29
   2 -11  -4    0.17    0.90
  -2 -11  -4    1.99    0.66
   2  11  -4    0.92    0.54
  -2  11   4    0.54    0.66
   2  11  -4   -0.41    0.81
   2 -12  -4    8.95    1.17
   2 -12  -4    8.49    1.37
   2  12   4    5.91    1.08
  -2  12  -4    7.45    0.88
  -2  12  -4    5.16    1.16
  -2 -12  -4    6.16    0.96
   2  12  -4    5.45    1.19
  -2  12   4    5.57    1.16
   2  13   4    9.21    1.70
  -2  13  -4   11.61    1.22
  -2  13  -4    7.88    1.46
   2  13   4   10.66    1.48
   2 -13  -4    9.07    1.49
   2 -13  -4   11.28    1.37
   2  13  -4   11.23    1.62
  -2  13   4   12.15    1.86
  -2 -13  -4   10.25    1.28
  -2  13   4   10.20    1.33
   2 -14  -4    1.69    1.46
   2  14   4    1.88    1.47
  -2  14  -4    0.19    0.77
   2  14   4    1.55    1.06
  -2  14  -4    1.19    1.43
  -2  14   4   -0.36    0.91
  -2  14   4    3.48    1.67
   2  14  -4    1.63    1.34
  -2  15  -4    0.66    0.91
  -2  15  -4    3.37    1.76
   2  15   4   -0.54    1.10
   2 -15  -4    0.35    1.46
   2  15   4    2.90    2.91
  -2  15   4    3.78    2.50
   2  15  -4   -0.47    1.72
  -2 -15  -4   -0.08    1.27
  -2  15   4    1.20    1.09
  -2  16  -4   18.25    1.90
   2  16   4   15.02    1.98
  -2  16   4   12.75    1.83
  -3   0  -4  625.02   19.81
   3   0   4  669.55   19.79
   3   0  -4  704.59   19.98
   3   0  -4  699.16   19.84
  -3   0   4  671.43   19.81
  -3   0   4  667.77   19.92
   3  -1  -4   11.56    0.63
   3  -1  -4   10.88    0.69
  -3   1  -4   10.66    0.55
   3   1   4   11.39    0.60
  -3  -1   4   10.89    0.64
   3  -1   4   11.09    0.53
   3   1  -4   12.24    0.59
  -3  -1  -4   11.82    0.63
  -3   1   4   11.38    0.60
  -3   1   4   10.81    0.66
  -3  -1  -4   11.13    0.66
   3   1  -4   12.27    0.67
   3   2   4   61.24    2.05
  -3   2  -4   55.67    1.93
   3  -2  -4   58.79    2.06
   3  -2  -4   54.43    2.08
   3   2   4   55.32    2.03
  -3  -2   4   57.92    1.99
   3   2  -4   52.46    1.99
  -3   2   4   57.66    2.08
  -3   2   4   55.80    2.01
  -3   2   4   57.64    2.03
  -3  -2  -4   59.49    2.04
   3  -2   4   57.64    1.87
  -3  -3   4   16.04    0.77
  -3   3  -4   14.31    0.74
   3  -3  -4   14.91    0.90
   3  -3  -4   16.68    0.88
   3   3   4   15.39    0.84
  -3   3  -4   14.84    0.76
   3   3   4   16.65    0.87
  -3   3   4   14.98    0.85
  -3  -3  -4   16.14    0.88
   3  -3   4   15.65    0.69
  -3   3   4   14.20    0.81
  -3   3   4   16.99    0.88
   3   4   4   42.85    1.73
  -3   4  -4   42.17    1.62
  -3   4  -4   43.53    1.54
   3  -4  -4   41.50    1.74
  -3  -4   4   41.52    1.46
  -3  -4   4   42.97    1.55
   3   4   4   39.67    1.69
   3  -4  -4   39.90    1.71
  -3   4   4   44.98    1.69
   3  -4   4   42.85    1.51
  -3  -4  -4   36.57    1.64
  -3   4   4   42.51    1.74
  -3   4   4   44.32    1.72
  -3   5  -4    6.64    0.49
   3  -5  -4    5.45    0.68
   3   5   4    6.66    0.68
  -3  -5   4    6.84    0.51
   3  -5  -4    6.80    0.71
   3   5   4    6.21    0.69
  -3   5  -4    6.52    0.62
  -3  -5   4    7.13    0.82
  -3   5   4    6.91    0.66
  -3   5   4    5.53    0.60
   3  -5   4    6.07    0.52
  -3   5   4    6.21    0.70
  -3  -6   4    2.58    0.35
  -3   6  -4    2.26    0.39
   3   6   4    2.25    0.51
  -3  -6   4    2.87    0.39
  -3   6  -4    2.14    0.45
   3  -6  -4    3.17    0.57
  -3   6  -4    2.33    0.32
   3  -6  -4    2.56    0.51
   3   6   4    2.95    0.56
  -3   6   4    2.21    0.56
   3  -6   4    2.13    0.37
  -3   6   4    2.58    0.50
  -3   6   4    2.45    0.49
   3   7   4   42.05    2.04
  -3  -7   4   40.95    1.62
  -3   7  -4   44.99    1.56
  -3   7  -4   45.02    1.70
   3  -7  -4   45.28    1.98
   3   7   4   45.02    1.98
   3  -7  -4   42.54    2.02
  -3  -7   4   45.23    1.65
  -3   7  -4   44.97    1.97
  -3   7   4   47.99    1.93
   3   7  -4   43.66    1.94
  -3   7   4   45.19    1.93
   3  -7   4   44.36    1.78
  -3   7   4   39.23    2.04
  -3  -8   4    3.33    0.43
   3  -8  -4    3.93    0.69
   3   8   4    2.61    0.69
   3  -8  -4    4.65    0.81
  -3  -8   4    3.37    0.56
  -3   8  -4    3.71    0.42
   3   8   4    3.55    0.71
  -3   8  -4    3.31    0.68
  -3   8  -4    3.22    0.50
   3  -8   4    3.58    0.58
  -3   8   4    2.53    0.67
  -3   8   4    4.88    0.74
   3   8  -4    4.18    0.70
  -3   8   4    2.93    0.56
   3   9   4    6.89    0.98
  -3  -9   4    9.18    0.83
   3   9   4    7.50    0.95
   3  -9  -4    8.70    1.08
  -3  -9   4    8.57    0.67
   3  -9  -4    8.60    1.10
  -3   9  -4    8.77    0.78
  -3   9  -4    8.81    1.10
   3  -9   4    8.66    0.93
   3   9  -4    7.45    0.96
  -3   9   4    7.92    0.97
  -3   9   4    7.99    1.11
   3 -10  -4    9.04    1.08
  -3  10  -4    9.06    0.89
  -3  10  -4   11.45    1.31
   3  10   4   10.96    1.19
  -3 -10   4   10.78    0.77
  -3 -10   4    9.85    0.66
   3 -10  -4   10.50    1.30
  -3  10   4    9.77    1.08
   3  10  -4   11.11    1.31
  -3 -10  -4    9.01    1.13
   3 -10   4   11.01    1.13
   3 -11  -4   77.80    3.19
  -3  11  -4   77.38    2.83
  -3  11  -4   74.83    3.42
  -3 -11   4   73.34    2.53
   3  11   4   72.31    3.19
  -3 -11   4   73.13    2.46
   3  11  -4   74.74    3.36
  -3  11   4   70.42    3.09
  -3 -11  -4   78.62    3.08
   3 -12  -4   19.51    1.79
  -3 -12   4   17.82    0.84
   3 -12  -4   15.85    1.91
   3  12   4   18.04    1.64
  -3 -12   4   17.37    1.08
  -3  12  -4   15.96    1.25
  -3  12  -4   18.04    1.98
  -3 -12  -4   16.83    1.59
   3  12  -4   19.45    1.97
  -3  12   4   10.56    1.94
   3  13   4    3.50    1.04
  -3  13  -4    1.99    1.27
  -3  13  -4    3.73    0.81
   3 -13  -4    4.15    1.28
   3 -13  -4    3.76    1.11
   3  13   4    0.61    1.22
  -3  13   4    3.86    1.03
  -3  13   4    3.59    1.52
  -3 -13  -4    2.88    0.99
   3  13  -4    3.54    1.26
   3 -14  -4    1.14    1.40
   3  14   4    4.63    1.20
   3  14   4    3.35    1.54
  -3  14  -4    1.31    1.53
  -3  14  -4    1.19    0.86
   3 -14  -4    2.87    1.54
  -3  14   4    1.75    1.65
   3  14  -4    3.40    1.54
  -3  14   4    2.99    1.12
  -3 -14  -4    1.90    1.36
   3  15   4   25.91    2.29
  -3  15  -4   23.94    1.84
   3 -15  -4   23.61    2.77
  -3  15  -4   26.24    2.73
   3 -15  -4   25.49    2.72
  -3  15   4   25.71    2.23
   3  15  -4   17.71    2.40
  -3 -15  -4   21.97    2.39
   4   0   4   51.76    1.82
  -4   0   4   50.18    1.82
  -4   0   4   48.75    1.93
   4   0  -4   52.17    1.86
   4   0  -4   51.78    1.98
  -4   0  -4   53.05    1.86
   4  -1  -4  108.28    3.76
  -4   1  -4  110.29    3.59
  -4  -1   4  112.57    3.70
   4  -1  -4  116.43    3.68
  -4  -1   4  107.81    3.56
   4   1   4  106.46    3.60
   4   1  -4  112.77    3.61
  -4  -1  -4  110.83    3.65
  -4   1   4  117.35    3.64
   4   1  -4  115.14    3.74
  -4   1   4  111.18    3.72
  -4  -2   4   36.25    1.44
   4   2   4   35.52    1.43
  -4   2  -4   35.10    1.37
   4  -2  -4   34.50    1.45
   4  -2  -4   34.55    1.53
   4   2  -4   35.74    1.46
  -4   2   4   36.20    1.50
  -4  -2  -4   33.76    1.46
   4  -2   4   34.87    1.32
  -4   2   4   33.07    1.41
   4   2  -4   33.25    1.36
   4   3   4   83.64    2.98
  -4  -3   4   90.53    2.93
  -4   3  -4   84.26    2.89
   4  -3  -4   85.28    3.07
  -4   3  -4   84.25    2.91
   4  -3  -4   82.54    2.99
  -4   3   4   86.62    3.00
   4  -3   4   82.41    2.80
  -4   3   4   88.74    3.03
  -4  -3  -4   86.89    2.98
  -4   3   4   83.57    2.95
   4  -4  -4  127.64    4.39
  -4  -4   4  129.70    4.20
   4  -4  -4  128.86    4.35
  -4   4  -4  131.55    4.25
  -4   4  -4  129.83    4.19
   4   4   4  129.35    4.34
   4   4   4  134.47    4.41
  -4   4   4  127.54    4.33
  -4   4   4  126.51    4.41
   4  -4   4  124.26    4.11
  -4   4   4  133.52    4.31
   4  -5  -4   17.69    1.12
  -4  -5   4   16.06    0.84
   4   5   4   14.93    1.05
  -4   5  -4   16.40    0.98
   4  -5  -4   16.27    1.05
  -4  -5   4   16.29    0.91
   4   5   4   14.93    1.01
  -4   5  -4   16.77    0.89
  -4   5   4   14.15    0.97
   4  -5   4   15.41    0.86
  -4   5   4   17.78    1.01
  -4   5   4   15.80    1.07
   4  -6  -4   -0.47    0.37
  -4  -6   4    0.46    0.30
   4  -6  -4    0.39    0.41
  -4   6  -4    0.37    0.28
  -4  -6   4    0.46    0.36
   4   6   4   -0.35    0.39
  -4   6  -4    0.20    0.36
   4   6   4   -0.06    0.37
   4  -6   4    0.45    0.31
  -4   6   4    0.15    0.43
  -4   6   4   -0.33    0.38
  -4   6   4    0.31    0.36
  -4   7  -4  126.72    4.27
   4  -7  -4  131.87    4.57
  -4   7  -4  131.73    4.55
  -4  -7   4  128.10    4.24
  -4   7  -4  126.66    4.16
  -4  -7   4  131.08    4.17
   4  -7  -4  132.70    4.61
   4   7   4  123.84    4.59
   4   7   4  134.37    4.58
  -4   7   4  129.04    4.46
   4  -7   4  133.96    4.32
  -4   7   4  133.88    4.70
  -4   7   4  127.21    4.46
  -4  -8   4   13.18    0.87
   4  -8  -4   13.00    1.18
  -4   8  -4   11.74    0.88
  -4   8  -4   11.23    1.15
  -4   8  -4   14.99    0.81
   4   8   4   13.09    1.26
   4   8   4   12.19    1.24
  -4  -8   4   11.77    0.97
   4  -8  -4   11.88    1.20
   4   8  -4   13.05    1.15
  -4   8   4   11.90    1.19
  -4   8   4   12.18    1.04
  -4   8   4   11.77    1.22
   4  -8   4   12.41    0.97
   4  -9  -4   36.50    2.01
  -4   9  -4   39.03    1.52
  -4  -9   4   39.85    1.64
  -4   9  -4   37.97    1.69
  -4   9  -4   39.42    2.11
   4   9   4   40.38    2.03
   4   9   4   37.83    2.17
   4  -9  -4   40.87    2.16
   4  -9   4   38.95    1.83
   4   9  -4   39.13    2.03
  -4   9   4   36.55    2.25
  -4   9   4   38.52    1.90
  -4   9   4   39.69    1.95
   4 -10  -4    7.23    1.08
  -4 -10   4    7.70    0.82
   4 -10  -4    5.81    1.06
   4  10   4    6.57    1.00
  -4  10  -4    7.39    1.06
  -4  10  -4    8.33    0.90
  -4  10   4    7.97    1.01
   4 -10   4    7.34    0.89
   4  10  -4    7.12    1.08
  -4  11  -4   58.78    3.00
  -4  11  -4   57.17    2.38
  -4 -11   4   57.06    2.19
   4  11   4   57.87    2.74
   4 -11  -4   54.95    2.76
   4 -11  -4   59.63    2.96
  -4 -11   4   57.29    2.07
  -4  11   4   54.92    2.59
   4  11  -4   56.75    2.89
  -4 -11  -4   63.21    2.64
   4 -11   4   55.93    2.56
   4 -12  -4   39.64    2.55
  -4  12  -4   32.05    3.64
  -4  12  -4   37.23    1.88
   4 -12  -4   40.71    2.41
  -4 -12   4   39.07    1.64
   4  12   4   35.38    2.93
  -4 -12   4   37.06    1.51
  -4  12   4   37.65    2.77
  -4  12   4   37.01    2.14
   4  12  -4   33.26    2.86
  -4 -12  -4   39.07    2.20
   4 -13  -4   18.27    2.25
   4  13   4   19.75    1.82
  -4  13  -4   17.38    2.01
   4  13   4   18.91    2.12
  -4 -13   4   16.32    0.94
  -4  13  -4   16.60    1.44
  -4 -13   4   16.79    1.02
  -4  13   4   19.70    2.28
  -4 -13  -4   17.79    1.85
  -4  13   4   17.10    1.69
   4  13  -4   17.74    2.29
  -4  14  -4    7.15    1.77
   4 -14  -4    5.63    1.58
  -4  14  -4   10.21    1.14
   4 -14  -4    8.06    1.73
   4  14   4    5.99    1.68
   4  14   4    8.63    1.48
  -4 -14  -4    9.62    1.41
  -4  14   4    3.82    1.21
  -4  14   4    7.75    1.95
   4  14  -4    8.08    1.68
   4  15   4    4.85    1.40
  -4  15  -4    7.65    2.21
  -4  15  -4    5.83    1.18
   4 -15  -4    5.89    1.67
   4 -15  -4    6.77    1.93
  -4 -15  -4    8.25    1.49
  -4  15   4    6.97    1.43
   4  15  -4    7.38    2.11
   5   0  -4   68.96    2.48
  -5   0  -4   71.26    2.49
   5   0  -4   67.98    2.60
  -5   0   4   67.98    2.44
   5   0   4   70.51    2.44
  -5   0   4   70.55    2.59
   5   1   4   75.49    2.68
  -5   1  -4   77.60    2.69
   5  -1  -4   73.16    2.83
  -5  -1   4   80.18    2.81
  -5  -1   4   73.64    2.64
   5  -1  -4   75.75    2.73
   5  -1   4   79.11    2.66
   5   1  -4   80.31    2.71
  -5   1   4   80.42    2.83
  -5  -1  -4   73.26    2.71
   5   1  -4   82.35    2.85
  -5   1   4   76.48    2.70
  -5  -2   4    3.88    0.50
   5   2   4    3.22    0.46
   5  -2  -4    4.46    0.57
  -5   2  -4    3.68    0.47
   5  -2  -4    3.52    0.54
   5   2  -4    2.45    0.39
  -5   2   4    4.14    0.57
  -5   2   4    2.74    0.41
   5   2  -4    3.98    0.55
  -5  -2  -4    4.33    0.71
   5  -2   4    3.64    0.45
  -5   3  -4   89.95    3.22
  -5  -3   4   94.26    3.23
  -5   3  -4   92.70    3.19
   5   3   4   93.69    3.26
   5  -3  -4   89.26    3.36
   5  -3  -4   94.46    3.29
  -5   3   4   92.39    3.27
   5   3  -4   93.21    3.20
  -5   3   4   94.97    3.32
   5  -3   4   89.25    3.09
  -5  -4   4   32.16    1.46
   5  -4  -4   31.10    1.59
   5  -4  -4   31.11    1.53
  -5   4  -4   32.73    1.46
  -5   4  -4   31.86    1.45
   5   4   4   32.06    1.55
   5  -4   4   31.62    1.35
  -5   4   4   33.94    1.56
  -5   4   4   30.03    1.46
  -5  -5   4  177.66    5.52
   5   5   4  172.47    5.69
  -5  -5   4  175.17    5.38
  -5   5  -4  172.58    5.60
  -5   5  -4  170.44    5.48
   5  -5  -4  174.48    5.75
   5  -5  -4  163.35    5.66
  -5   5   4  162.94    5.57
  -5   5   4  166.84    5.62
  -5   5   4  159.62    5.65
   5  -5   4  174.69    5.44
   5  -6  -4    2.21    0.62
  -5  -6   4    4.03    0.60
   5   6   4    2.49    0.60
  -5   6  -4    3.06    0.56
  -5   6  -4    2.69    0.47
  -5  -6   4    3.95    0.57
   5  -6  -4    1.95    0.56
   5  -6   4    4.05    0.54
  -5   6   4    3.44    0.59
  -5   6   4    2.78    0.63
  -5   6   4    2.89    0.60
  -5   7  -4    6.48    0.83
   5  -7  -4    7.82    0.97
  -5  -7   4    7.02    0.78
  -5   7  -4    7.22    0.72
  -5  -7   4    7.87    0.78
   5  -7  -4    6.84    0.89
  -5   7  -4    6.57    0.76
   5   7   4    6.98    0.90
  -5   7   4    7.57    0.88
  -5   7   4    6.41    0.91
  -5   7   4    8.09    0.94
   5  -7   4    6.55    0.76
   5   8   4   11.65    1.16
  -5   8  -4   13.45    0.99
  -5   8  -4   13.18    1.23
  -5  -8   4   13.14    0.99
   5  -8  -4   13.65    1.27
  -5   8  -4   12.88    0.89
   5   8   4   12.69    1.30
   5  -8  -4   13.31    1.27
  -5   8   4   12.09    1.08
   5   8  -4   13.17    1.16
  -5   8   4   13.32    1.15
   5  -8   4   13.22    1.03
  -5   8   4   11.45    1.31
  -5   9  -4    7.09    1.01
   5  -9  -4    9.00    1.17
   5  -9  -4    8.93    1.10
  -5   9  -4    8.17    0.88
  -5  -9   4    7.73    0.91
  -5   9  -4    8.34    0.77
   5   9   4    5.89    0.99
   5   9   4    6.59    0.98
  -5   9   4    6.68    0.91
  -5   9   4    8.08    1.24
   5   9  -4    9.25    1.18
  -5   9   4    7.85    0.94
   5  -9   4    6.99    0.82
   5 -10  -4    1.23    0.77
   5  10   4    0.94    0.68
  -5 -10   4    0.34    0.50
  -5  10  -4   -0.20    0.52
  -5  10  -4    0.30    0.39
   5 -10  -4   -0.27    0.81
  -5  10   4    0.11    0.57
   5 -10   4   -0.76    0.56
   5  10  -4   -0.79    0.88
  -5  10   4    0.21    0.61
  -5 -11   4   30.33    1.55
   5 -11  -4   26.77    2.08
  -5  11  -4   25.14    2.15
   5  11   4   27.06    1.88
   5 -11  -4   25.74    2.13
  -5  11  -4   28.18    1.62
   5 -11   4   29.54    1.82
   5  11  -4   28.20    2.10
  -5 -12   4    1.53    0.64
  -5  12  -4    2.07    0.77
  -5  12  -4    1.69    1.14
  -5 -12   4    1.74    0.55
   5  12   4    2.25    1.22
   5 -12  -4    4.02    1.29
  -5  12   4    2.51    1.33
  -5  12   4    5.46    1.06
   5  12  -4    3.26    1.19
   5 -12   4    3.39    0.93
  -5 -12  -4    3.13    1.13
  -5  13  -4    1.75    0.79
   5 -13  -4    1.49    1.25
  -5  13  -4   -0.01    1.41
   5  13   4    1.56    1.40
   5 -13  -4    0.70    1.31
  -5 -13   4    1.03    0.66
  -5 -13   4    1.02    0.54
  -5  13   4   -0.25    1.45
  -5 -13  -4   -0.15    0.99
  -5  13   4   -0.13    0.84
   5  13  -4   -0.78    1.39
   5  14   4    8.65    1.89
  -5 -14   4    3.42    0.58
  -5 -14   4    3.78    0.62
  -5  14  -4    2.06    0.94
   5 -14  -4    1.81    1.46
   5 -14  -4    2.45    1.66
  -5  14  -4    2.85    1.69
  -5 -14  -4    3.16    1.32
   5  14  -4    2.56    1.58
  -5  14   4    2.59    1.11
  -5  14   4    5.16    1.97
   5 -15  -4    1.64    1.93
   5 -15  -4    4.56    1.70
  -5  15  -4    1.26    2.57
  -5  15   4    2.64    1.21
   5  15  -4   -0.20    2.01
  -6   0  -4    7.71    0.70
  -6   0   4   10.54    0.86
   6   0   4    9.12    0.69
   6   0  -4    9.74    0.75
   6   0  -4    9.25    0.82
  -6   0   4    8.55    0.72
  -6  -1   4  128.09    4.45
   6   1   4  136.64    4.37
  -6   1  -4  131.65    4.37
   6  -1  -4  128.29    4.54
  -6  -1   4  123.85    4.30
   6  -1  -4  139.28    4.43
   6  -1   4  130.36    4.32
  -6  -1  -4  122.68    4.37
  -6   1   4  140.98    4.53
   6   1  -4  129.55    4.50
  -6   1   4  129.66    4.36
   6   1  -4  135.12    4.37
   6  -2  -4   34.12    1.56
  -6   2  -4   31.83    1.47
   6   2   4   33.75    1.51
  -6   2  -4   32.68    1.58
  -6  -2   4   33.07    1.56
   6  -2  -4   29.41    1.59
   6  -2   4   31.69    1.42
  -6   2   4   34.90    1.53
   6   2  -4   34.30    1.50
  -6   2   4   35.94    1.64
  -6  -3   4  140.11    4.72
   6  -3  -4  138.76    4.85
   6   3   4  135.18    4.69
  -6   3  -4  141.47    4.75
   6  -3  -4  134.06    4.73
  -6   3  -4  137.35    4.65
  -6   3   4  143.71    4.74
   6  -3   4  139.82    4.57
  -6   3   4  147.74    4.81
   6   3  -4  142.10    4.67
   6  -4  -4   53.18    2.38
  -6  -4   4   57.70    2.29
   6   4   4   56.65    2.33
  -6   4  -4   57.74    2.29
   6  -4  -4   54.98    2.34
  -6   4   4   54.72    2.33
   6  -4   4   53.44    2.13
   6   4  -4   58.58    2.30
  -6   4   4   59.15    2.37
  -6   5  -4    2.33    0.54
  -6   5  -4    1.46    0.48
   6  -5  -4    2.17    0.54
   6   5   4    1.79    0.50
  -6  -5   4    1.62    0.53
   6  -5  -4    1.14    0.54
  -6   5   4    1.18    0.49
   6  -5   4    2.36    0.48
  -6   5   4    2.01    0.58
  -6   5   4    1.74    0.55
   6   6   4   57.84    2.55
   6  -6  -4   60.63    2.58
  -6   6  -4   58.40    2.36
   6  -6  -4   60.53    2.62
  -6  -6   4   57.82    2.39
  -6   6  -4   62.38    2.54
  -6   6   4   58.15    2.48
   6  -6   4   56.41    2.29
  -6   6   4   60.00    2.47
  -6   6   4   60.40    2.60
  -6  -7   4   27.98    1.48
  -6   7  -4   27.65    1.43
   6  -7  -4   26.89    1.67
  -6   7  -4   26.99    1.63
   6   7   4   24.93    1.63
   6  -7  -4   27.77    1.71
  -6   7   4   28.88    1.60
  -6   7   4   27.54    1.72
  -6   7   4   29.60    1.58
   6  -7   4   24.76    1.65
  -6   8  -4   11.96    0.97
   6  -8  -4   11.17    1.29
   6  -8  -4   10.16    1.22
  -6   8  -4   13.00    1.30
   6   8   4   11.17    1.30
  -6   8  -4   11.45    1.00
  -6  -8   4    8.79    1.00
  -6   8   4   10.19    1.11
  -6   8   4    9.68    1.21
  -6   8   4    9.94    1.04
   6  -8   4   10.67    1.01
   6  -9  -4    7.41    1.11
  -6  -9   4    7.17    0.84
  -6   9  -4    6.54    1.08
  -6   9  -4    6.83    0.87
   6  -9  -4    7.79    1.14
  -6   9  -4    7.18    0.88
   6  -9   4    4.64    0.77
   6   9  -4    5.46    0.96
  -6   9   4    6.28    0.94
  -6   9   4    6.42    0.99
   6 -10  -4   65.05    3.48
   6 -10  -4   78.15    3.41
  -6  10  -4   75.02    3.47
  -6 -10   4   73.52    2.93
  -6  10  -4   79.71    2.81
  -6  10  -4   76.23    2.97
  -6  10   4   76.96    3.19
  -6  10   4   75.25    3.15
   6  10  -4   73.25    3.35
   6 -10   4   75.97    3.06
  -6  11  -4   30.81    2.41
   6 -11  -4   28.26    2.26
  -6 -11   4   30.46    1.74
  -6  11  -4   28.43    1.71
  -6  11  -4   28.71    1.51
   6 -11   4   31.06    1.92
  -6  11   4   32.29    1.98
   6  11  -4   29.25    2.58
  -6  11   4   30.77    1.96
   6 -12  -4   23.90    2.33
  -6  12  -4   26.42    2.45
  -6 -12   4   24.46    1.65
   6 -12  -4   23.43    2.25
  -6  12  -4   26.26    1.68
   6  12   4   25.39    2.43
  -6  12   4   22.64    2.66
  -6  12   4   29.43    1.98
   6  12  -4   23.64    2.27
   6 -12   4   28.69    1.99
  -6  13  -4   16.36    2.14
   6  13   4   11.46    2.06
   6 -13  -4   13.07    1.99
  -6 -13   4   14.10    1.25
  -6 -13   4   16.18    1.46
   6 -13  -4   14.80    1.79
  -6  13  -4   15.31    1.52
   6  13  -4   13.09    1.94
  -6 -13  -4   17.76    1.98
  -6  13   4   15.12    2.14
  -6  13   4   14.45    1.61
   6 -13   4   15.03    1.91
  -6 -14   4   11.64    1.06
   6  14   4    7.44    1.96
  -6 -14   4   10.60    1.20
  -6  14  -4    8.77    2.11
   6 -14  -4   12.03    1.89
   6 -14  -4   10.83    2.06
   6  14  -4    7.88    1.90
  -6  14   4   12.64    2.39
  -6  14   4   10.47    1.57
   6 -15  -4   -0.85    2.04
  -6  15  -4    0.24    1.02
   6 -15  -4    1.64    1.86
  -6  15   4    1.75    1.20
   7   0  -4  141.36    4.87
   7   0  -4  148.69    5.07
  -7   0   4  148.38    5.02
  -7   0  -4  143.42    4.88
   7   0   4  146.71    4.83
  -7   0   4  145.33    4.85
   7  -1  -4    8.30    0.91
   7   1   4   10.34    0.84
   7  -1  -4   10.57    0.87
  -7  -1   4    9.45    0.81
  -7  -1   4   10.37    0.91
  -7   1  -4    8.87    0.82
   7   1  -4   11.35    0.88
   7   1  -4   10.23    0.96
   7  -1   4   10.31    0.81
  -7  -1  -4    9.65    0.86
  -7   1   4    8.97    0.81
  -7   1   4   10.79    0.92
   7  -2  -4   24.39    1.35
   7  -2  -4   21.57    1.40
  -7  -2   4   23.93    1.37
  -7   2  -4   23.28    1.27
   7   2   4   24.20    1.29
  -7   2  -4   23.86    1.41
  -7   2   4   23.08    1.38
   7   2  -4   24.75    1.27
  -7   2   4   23.08    1.30
   7  -2   4   24.03    1.24
   7   3   4  181.71    5.91
  -7   3  -4  177.46    5.95
  -7  -3   4  181.61    5.95
   7  -3  -4  177.49    5.93
   7  -3  -4  173.71    6.05
  -7   3  -4  169.46    5.81
   7   3  -4  179.78    5.87
  -7   3   4  176.96    5.97
  -7   3   4  176.61    5.89
   7  -3   4  182.78    5.79
   7  -4  -4    2.10    0.62
   7   4   4    2.20    0.57
  -7   4  -4    3.77    0.65
   7  -4  -4    1.67    0.57
  -7   4  -4    1.51    0.55
  -7  -4   4    2.39    0.59
  -7   4   4    2.05    0.53
   7  -4   4    2.26    0.51
   7   4  -4    2.82    0.56
  -7   4   4    2.01    0.59
  -7   5  -4   30.86    1.62
   7  -5  -4   27.53    1.63
   7  -5  -4   27.30    1.72
   7   5   4   27.63    1.63
  -7  -5   4   29.46    1.60
  -7   5  -4   28.74    1.59
  -7   5   4   27.94    1.56
  -7   5   4   29.11    1.67
  -7   5   4   30.53    1.65
   7   5  -4   29.52    1.61
   7  -5   4   28.41    1.46
  -7   6  -4   44.89    2.04
   7  -6  -4   44.96    2.19
   7   6   4   43.85    2.17
  -7  -6   4   41.37    2.02
  -7   6  -4   44.58    2.14
   7  -6  -4   43.17    2.23
  -7   6   4   43.05    2.06
  -7   6   4   45.65    2.13
  -7   6   4   40.85    2.18
   7  -6   4   45.60    1.96
  -7  -7   4   32.21    1.75
   7  -7  -4   33.08    1.89
   7  -7  -4   32.66    1.99
  -7   7  -4   34.14    1.89
   7   7   4   33.03    1.93
  -7   7  -4   33.87    1.72
   7  -7   4   33.49    1.67
  -7   7   4   34.10    2.00
  -7   7   4   31.31    1.82
  -7   7   4   33.27    1.79
  -7   8  -4   25.84    1.53
   7  -8  -4   25.76    1.80
   7   8   4   26.16    1.90
  -7   8  -4   24.25    1.78
   7  -8  -4   24.88    1.85
  -7  -8   4   26.51    1.59
  -7   8  -4   27.17    1.53
  -7   8   4   22.95    1.91
   7  -8   4   23.60    1.49
  -7   8   4   25.73    1.62
  -7   8   4   28.69    1.70
   7  -9  -4    3.87    1.02
  -7   9  -4    3.20    0.94
  -7   9  -4    4.30    0.73
  -7  -9   4    3.74    0.77
   7  -9  -4    4.40    0.99
  -7   9  -4    3.21    0.71
   7   9  -4    2.65    0.89
  -7   9   4    3.93    0.84
   7  -9   4    4.02    0.76
  -7   9   4    2.65    0.86
  -7  10  -4   50.12    2.83
   7 -10  -4   55.19    2.81
  -7  10  -4   50.60    2.22
  -7  10  -4   50.94    2.35
  -7 -10   4   53.85    2.42
   7 -10  -4   43.61    3.12
  -7  10   4   53.31    2.55
  -7  10   4   47.18    2.49
   7  10  -4   49.02    2.73
   7 -10   4   48.00    2.37
  -7 -11   4   61.69    2.78
   7 -11  -4   60.92    3.25
  -7  11  -4   63.82    2.55
   7 -11  -4   61.18    3.26
  -7  11  -4   67.84    3.45
  -7  11  -4   60.20    2.72
   7  11  -4   61.60    3.27
  -7  11   4   63.24    2.96
  -7  11   4   61.08    2.93
   7 -11   4   61.49    2.87
  -7  12  -4    7.77    0.93
   7 -12  -4    7.06    1.48
  -7 -12   4    7.42    1.13
  -7  12  -4    7.75    1.10
   7 -12  -4    9.31    1.55
   7  12   4    7.41    1.55
  -7  12  -4    6.90    1.52
  -7  12   4   10.02    1.40
  -7  12   4    6.97    1.76
   7  12  -4    9.61    1.67
   7 -12   4    7.40    1.79
  -7  12   4    8.78    1.26
   7  13   4    0.62    1.52
  -7  13  -4    0.49    1.60
   7 -13  -4    1.10    1.45
   7 -13  -4    0.32    1.58
  -7 -13   4    0.10    0.88
   7 -13   4   -0.15    1.09
  -7  13   4   -0.78    1.65
  -7  13   4    1.04    1.01
   7  13  -4    1.60    1.52
  -7  14  -4   -0.27    0.96
  -7 -14   4   -0.96    0.81
  -7  14  -4   -0.07    1.85
   7 -14  -4    0.96    1.93
  -7 -14   4   -0.80    0.94
   7 -14  -4    2.45    1.86
   7 -14   4   -0.89    1.28
  -7  14   4   -0.48    1.01
   7  14  -4    2.30    1.91
   8   0   4  393.61   12.29
   8   0  -4  414.76   12.62
  -8   0  -4  398.60   12.40
   8   0  -4  410.36   12.39
  -8   0   4  391.44   12.34
  -8   0   4  389.44   12.50
   8  -1  -4   -0.44    0.48
  -8  -1   4   -0.03    0.35
  -8   1  -4   -0.06    0.38
   8   1   4    0.25    0.38
   8  -1  -4    0.13    0.42
  -8   1  -4    0.02    0.47
  -8  -1   4    0.13    0.49
  -8  -1  -4    1.57    0.48
  -8   1   4    0.69    0.50
   8  -1   4   -0.06    0.37
   8   1  -4   -0.43    0.36
  -8   1   4    0.00    0.37
  -8   2  -4   -0.11    0.45
   8  -2  -4   -0.19    0.53
   8   2   4    0.29    0.42
   8  -2  -4    0.42    0.44
  -8   2  -4    0.47    0.46
  -8  -2   4   -0.41    0.43
  -8   2   4   -0.35    0.43
  -8   2   4    0.35    0.41
   8   2  -4    0.76    0.43
   8  -2   4    0.10    0.37
  -8   3  -4   69.92    2.77
  -8  -3   4   71.14    2.88
   8   3   4   69.59    2.78
   8  -3  -4   67.53    2.82
  -8   3  -4   67.98    2.87
   8  -3  -4   70.67    2.98
   8  -3   4   72.40    2.71
   8   3  -4   69.24    2.77
  -8   3   4   63.78    2.75
  -8   3   4   67.54    2.87
   8  -4  -4  177.13    6.14
   8  -4  -4  171.06    5.98
  -8   4  -4  177.91    6.00
  -8   4  -4  179.15    5.93
   8   4   4  178.03    5.98
  -8  -4   4  171.12    5.96
   8   4  -4  174.03    5.93
  -8   4   4  169.00    5.97
  -8   4   4  176.75    5.96
   8  -4   4  173.02    5.79
  -8  -5   4    5.49    0.85
   8  -5  -4    5.15    0.86
   8   5   4    4.33    0.76
   8  -5  -4    4.90    0.92
  -8   5  -4    3.72    0.72
  -8   5  -4    4.51    0.75
   8   5  -4    5.44    0.81
   8  -5   4    4.69    0.70
  -8   5   4    3.99    0.74
  -8   5   4    3.68    0.76
   8   6   4   14.14    1.29
   8   6   4   14.91    1.40
   8  -6  -4   15.21    1.54
  -8  -6   4   13.92    1.38
  -8   6  -4   16.00    1.28
   8  -6  -4   11.55    1.28
  -8   6  -4   12.20    1.30
   8  -6   4   12.45    1.12
  -8   6   4   13.62    1.38
   8   6  -4   12.12    1.28
  -8   6   4   12.51    1.27
  -8   6   4   15.96    1.24
  -8  -7   4    0.99    0.68
  -8   7  -4    0.90    0.70
   8  -7  -4    1.35    0.75
   8   7   4    1.56    0.76
  -8   7  -4    1.72    0.64
   8  -7  -4    0.78    0.78
   8  -7   4    0.63    0.54
  -8   7   4    0.40    0.66
  -8   7   4    1.07    0.63
   8  -8  -4   23.10    2.21
  -8  -8   4   25.02    1.68
  -8   8  -4   26.35    1.63
   8  -8  -4   24.05    1.85
  -8   8   4   26.47    1.67
  -8   8   4   26.86    1.82
   8  -8   4   24.67    1.54
   8  -9  -4    9.05    1.34
  -8   9  -4    8.99    1.07
   8  -9  -4    9.46    1.37
  -8   9  -4    8.36    1.34
  -8  -9   4   11.67    1.38
  -8   9  -4    9.87    1.16
  -8   9   4   10.05    1.26
   8  -9   4    9.06    1.09
  -8   9   4   10.25    1.42
   8 -10  -4   83.75    3.94
   8 -10  -4   91.63    3.93
  -8  10  -4   89.95    3.41
  -8  10  -4   86.30    5.55
  -8  10  -4   85.20    3.47
  -8 -10   4   86.49    3.57
  -8  10   4   85.57    3.64
   8 -10   4   83.74    3.50
  -8  10   4   87.52    3.68
  -8 -11   4    4.96    1.08
   8  11   4    3.53    1.36
  -8  11  -4    6.92    1.09
   8 -11  -4    3.42    1.27
  -8  11  -4    3.70    1.31
  -8  11  -4    6.19    0.92
   8 -11  -4    3.98    1.34
   8 -11   4    7.17    1.17
   8  11  -4    4.91    1.30
  -8  11   4    4.54    1.40
  -8  11   4    5.14    1.10
  -8  11   4    5.19    1.14
   8  12   4   -1.49    1.28
   8 -12  -4    0.01    1.28
  -8  12  -4   -0.05    1.60
  -8 -12   4    0.91    0.98
  -8  12  -4    1.00    0.78
  -8  12   4    0.70    1.54
  -8  12   4   -0.29    0.98
  -8  12   4    0.33    0.89
   8 -12   4    0.90    1.06
   8  12  -4   -1.23    1.28
  -8 -13   4    2.58    1.11
  -8  13  -4    2.20    1.76
   8 -13  -4    2.87    1.65
   8  13   4   -1.80    1.56
  -8  13  -4    0.23    0.96
  -8  13   4    1.10    1.87
   8 -13   4    1.59    1.28
   8  13  -4    1.19    1.63
  -8  13   4    2.28    1.13
   8 -14  -4   15.22    2.82
  -8 -14   4   16.60    1.62
  -8  14  -4   19.05    4.20
   8 -14  -4   16.26    2.44
  -8  14  -4   23.91    2.00
   8 -14   4   24.49    2.61
  -8  14   4   17.08    1.98
  -9   0   4    9.19    1.00
  -9   0  -4   11.07    1.05
  -9   0   4   12.33    1.20
   9   0  -4   12.15    1.06
   9   0   4   10.60    1.00
   9   0  -4   10.70    1.23
  -9   1  -4   25.45    1.48
   9  -1  -4   23.35    1.67
   9   1   4   24.74    1.43
  -9  -1   4   20.64    1.38
   9  -1  -4   23.52    1.49
  -9   1  -4   23.73    1.64
  -9  -1   4   24.47    1.62
   9  -1   4   23.52    1.41
  -9  -1  -4   20.46    1.42
  -9   1   4   24.15    1.43
   9   1  -4   23.34    1.45
  -9   1   4   24.90    1.63
   9   2   4   -0.15    0.49
  -9   2  -4    0.12    0.59
  -9   2  -4   -0.03    0.44
   9  -2  -4    0.14    0.63
  -9  -2   4    0.48    0.52
   9  -2  -4   -0.44    0.47
   9   2  -4    0.07    0.44
   9  -2   4    0.04    0.48
  -9   2   4    0.07    0.45
  -9   2   4    0.62    0.56
  -9  -3   4  153.49    5.52
   9   3   4  150.94    5.38
  -9   3  -4  157.31    5.42
   9  -3  -4  150.98    5.63
  -9   3  -4  154.67    5.55
   9  -3  -4  152.87    5.46
  -9   3   4  162.52    5.60
   9  -3   4  156.97    5.33
  -9   3   4  161.53    5.46
   9   3  -4  157.68    5.41
   9   4   4   27.29    1.69
  -9  -4   4   25.94    1.70
   9  -4  -4   28.36    1.84
  -9   4  -4   29.55    1.69
   9  -4  -4   27.98    1.76
  -9   4  -4   28.79    1.78
   9   4  -4   29.89    1.72
  -9   4   4   27.88    1.73
   9  -4   4   26.45    1.57
  -9   4   4   28.26    1.78
  -9  -5   4   12.91    1.35
  -9   5  -4   17.43    1.44
   9   5   4   14.93    1.41
   9  -5  -4   16.05    1.41
  -9   5  -4   15.06    1.36
   9  -5  -4   12.58    1.51
   9  -5   4   16.24    1.28
   9   5  -4   17.35    1.43
  -9   5   4   16.29    1.43
  -9   5   4   14.20    1.38
   9   6   4   14.08    1.45
   9  -6  -4   12.42    1.38
  -9  -6   4   11.76    1.36
   9  -6  -4   11.08    2.16
  -9   6  -4   11.26    1.33
  -9   6  -4   10.36    1.29
  -9   6   4   10.73    1.19
   9  -6   4   12.66    1.20
  -9   6   4   11.51    2.20
   9   6  -4   11.86    1.35
  -9   6   4   12.59    1.34
   9  -7  -4   40.80    2.55
   9   7   4   45.10    2.50
  -9  -7   4   43.20    2.29
  -9   7  -4   43.11    2.25
   9  -7  -4   40.82    2.39
   9  -7   4   42.26    2.13
  -9   7   4   43.38    2.22
   9   7  -4   45.56    2.44
  -9   7   4   42.23    2.34
   9   8   4    4.01    1.04
  -9  -8   4    3.30    0.95
   9  -8  -4    3.46    0.97
   9  -8  -4    3.30    1.07
  -9   8  -4    3.23    0.84
  -9   8   4    2.57    0.89
   9  -8   4    3.27    0.75
  -9   8   4    3.13    0.94
   9   8  -4    3.69    1.10
   9   9   4   17.85    2.07
   9  -9  -4   18.35    1.89
  -9  -9   4   17.65    1.71
  -9   9  -4   14.61    1.88
   9  -9  -4   16.78    2.06
  -9   9  -4   17.15    1.55
  -9   9  -4   14.59    1.45
   9  -9   4   16.32    1.56
  -9   9   4   19.76    1.80
  -9   9   4   17.36    1.72
  -9  10  -4    2.43    0.84
  -9  10  -4    2.27    1.20
  -9 -10   4    2.30    1.01
   9 -10  -4    3.16    1.20
   9 -10  -4    2.88    1.31
  -9  10  -4    2.24    0.85
  -9  10   4    2.34    0.95
  -9  10   4    1.56    0.98
   9 -10   4    3.14    0.98
   9  10  -4    3.50    1.11
  -9  11  -4   66.24    2.91
   9 -11  -4   63.59    3.47
   9  11   4   65.67    3.65
  -9  11  -4   57.86    2.95
   9 -11  -4   60.99    3.60
  -9 -11   4   58.23    3.12
  -9  11  -4   62.10    3.66
   9 -11   4   63.29    3.08
  -9  11   4   63.80    3.12
   9  11  -4   61.44    3.47
  -9  11   4   58.95    3.71
  -9  11   4   64.98    3.20
  -9 -12   4    1.65    1.10
  -9  12  -4    1.03    0.96
   9  12   4    2.39    1.57
   9 -12  -4   -0.53    1.40
  -9  12  -4    1.23    1.63
  -9  12  -4    1.81    0.96
   9  12  -4    2.79    1.46
   9 -12   4   -1.23    1.63
  -9  12   4    1.78    1.83
  -9  12   4    1.82    1.08
   9 -13  -4    2.82    1.92
  -9 -13   4    0.76    1.20
   9 -13  -4   -2.05    1.64
  -9  13  -4   -1.40    1.92
  -9  13  -4   -0.29    0.95
  -9  13  -4    1.51    1.04
   9 -13   4    1.18    1.32
  -9  13   4    2.17    1.40
   9  13  -4    2.39    1.88
  -9  13   4    0.73    1.12
   9 -14  -4   -2.04    1.97
  -9 -14   4   -1.76    1.35
   9 -14  -4    2.77    2.18
  -9  14  -4   -1.72    1.12
   9 -14   4    0.35    1.57
  -9  14   4    0.71    1.17
 -10   0  -4  239.48    8.07
  10   0   4  238.09    7.72
  10   0  -4  230.73    7.76
 -10   0   4  241.08    7.98
 -10   0  -4  230.10    7.80
 -10   0   4  229.27    7.74
 -10   1  -4   46.44    2.41
  10  -1  -4   46.33    2.41
  10  -1  -4   40.15    2.14
 -10  -1   4   43.66    2.11
  10   1   4   41.71    2.08
 -10  -1   4   43.29    2.29
 -10   1  -4   43.38    2.17
 -10  -1  -4   42.98    2.19
  10  -1   4   41.46    2.07
 -10   1   4   39.05    2.19
 -10   1   4   42.59    2.13
  10   1  -4   41.82    2.14
  10   2   4    0.23    0.55
 -10  -2   4    0.77    0.65
  10  -2  -4   -0.03    0.74
 -10   2  -4    0.44    0.56
  10  -2  -4    0.41    0.59
 -10   2  -4    0.41    0.70
 -10   2   4    0.76    0.55
  10  -2   4   -0.32    0.53
  10   2  -4    1.46    0.59
 -10   2   4    0.48    0.64
 -10  -3   4    2.30    0.76
 -10   3  -4    2.42    0.74
  10   3   4    2.36    0.67
 -10   3  -4    2.66    0.82
  10  -3  -4   -0.40    1.11
  10  -3  -4    2.21    0.71
  10   3  -4    2.07    0.71
 -10   3   4    1.36    0.66
  10  -3   4    2.36    0.69
 -10   3   4    2.01    0.67
  10  -4  -4  141.09    5.57
 -10   4  -4  146.70    5.36
  10  -4  -4  147.91    5.32
  10   4   4  138.48    5.19
 -10   4  -4  144.81    5.24
 -10  -4   4  143.03    5.33
  10   4  -4  145.63    5.24
 -10   4   4  147.36    5.36
 -10   4   4  147.78    5.27
  10  -4   4  142.04    5.09
 -10  -5   4   11.24    1.40
  10   5   4    7.67    1.14
  10  -5  -4    8.44    1.23
 -10   5  -4    8.71    1.17
 -10   5  -4    7.96    1.15
  10  -5  -4    6.90    1.27
  10  -5   4    7.39    0.97
 -10   5   4    6.32    1.31
  10   5  -4   10.37    1.32
 -10   5   4    7.49    1.18
  10  -6  -4   36.57    2.48
 -10  -6   4   38.74    2.27
  10   6   4   38.67    2.31
 -10   6  -4   38.53    2.25
 -10   6  -4   39.22    2.26
  10  -6  -4   37.77    2.29
 -10   6   4   38.54    2.30
  10   6  -4   37.09    2.25
  10  -6   4   38.81    2.08
  10   7   4    2.11    0.92
 -10   7  -4   -0.98    0.74
 -10  -7   4    0.01    0.76
  10  -7  -4    1.21    0.92
 -10   7  -4    1.63    0.87
  10  -7  -4    1.52    1.04
 -10   7   4   -0.58    0.74
 -10   7   4    1.26    0.77
  10  -7   4    0.41    0.70
  10   8   4   38.83    2.69
 -10   8  -4   45.98    2.45
  10  -8  -4   41.42    2.61
 -10   8  -4   44.00    2.63
  10  -8  -4   43.28    2.82
 -10  -8   4   43.11    2.53
 -10   8   4   46.75    2.60
  10  -8   4   41.39    2.30
 -10   8   4   42.73    2.42
  10   8  -4   45.82    2.73
  10  -9  -4    1.67    1.10
 -10   9  -4    1.74    1.13
 -10   9  -4    1.54    0.88
  10   9   4    2.64    1.21
 -10  -9   4    1.83    1.00
  10  -9  -4    1.22    1.46
  10  -9   4    3.19    0.90
 -10   9   4    3.00    1.05
  10   9  -4    2.33    1.23
 -10   9   4    2.88    0.94
 -10  10  -4  100.55    3.89
  10  10   4   90.18    4.44
  10 -10  -4   90.59    4.24
 -10  10  -4   98.02    4.44
  10  10   4   81.96    4.26
 -10  10  -4   94.90    3.86
 -10 -10   4   86.84    3.98
 -10  10   4   93.48    3.98
 -10  10   4   87.11    4.21
  10 -10   4   90.55    3.83
  10  10  -4   91.53    4.44
 -10  10   4   88.51    4.45
  10  11   4    2.17    1.66
 -10  11  -4    2.55    1.05
  10  11   4    2.68    1.47
 -10  11  -4    2.16    0.97
 -10  11  -4    2.19    1.45
  10 -11  -4    2.64    1.46
 -10 -11   4    4.15    1.30
 -10  11   4    1.96    1.06
 -10  11   4    1.47    1.16
  10  11  -4    1.96    1.67
  10 -11   4    2.49    1.17
  10  11  -4    5.16    1.54
 -10  12  -4    2.89    1.05
  10  12   4   -0.32    1.78
 -10  12  -4    1.85    1.10
 -10  12  -4    4.24    1.85
  10 -12  -4    1.33    1.66
 -10 -12   4    0.87    1.32
  10  12   4    3.17    1.86
  10 -12  -4    2.89    1.80
  10  12  -4    1.30    1.64
 -10  12   4    4.89    1.99
 -10  12   4    2.32    1.19
  10 -12   4    2.60    1.32
 -10  12   4    1.79    1.27
  10 -13  -4    0.13    1.86
 -10  13  -4    1.09    1.14
 -10  13  -4    1.48    1.18
 -10 -13   4    0.64    1.46
  10 -13  -4    3.91    2.18
 -10  13   4    1.70    1.52
  10 -13   4    0.69    1.49
 -10  13   4    2.18    1.28
 -11   0   4   31.90    1.91
  11   0   4   33.92    1.89
 -11   0  -4   34.79    2.22
 -11   0  -4   32.20    1.96
  11   0  -4   32.16    1.93
 -11   0   4   31.71    2.13
 -11   1  -4  110.83    4.26
  11  -1  -4  101.57    4.18
 -11  -1   4  105.12    4.36
  11   1   4  109.75    4.16
 -11  -1   4  110.43    4.20
 -11   1  -4  110.45    4.46
 -11  -1  -4  110.05    4.50
 -11  -1  -4  106.39    4.24
 -11   1   4  107.70    4.19
  11  -1   4  111.83    4.18
  11   1  -4  110.72    4.23
 -11   1   4  110.95    4.43
  11  -2  -4    1.82    1.02
  11   2   4    4.46    0.85
 -11   2  -4    5.14    0.99
  11  -2  -4    3.47    0.88
 -11  -2   4    4.20    1.00
 -11   2  -4    4.25    1.03
  11   2  -4    3.59    0.85
  11  -2   4    4.32    0.85
 -11   2   4    4.05    0.92
 -11   2   4    4.14    0.97
 -11   3  -4   50.81    2.79
 -11  -3   4   51.38    2.74
  11   3   4   57.34    2.67
  11  -3  -4   54.01    2.97
  11  -3  -4   52.77    2.68
  11   3  -4   54.90    2.64
  11  -3   4   55.62    2.56
 -11   3   4   52.66    2.74
  11  -4  -4    0.91    0.75
 -11  -4   4    1.06    0.82
 -11   4  -4    1.02    0.84
  11  -4  -4    0.46    0.86
 -11   4  -4    1.31    0.74
  11   4   4    0.52    0.71
  11  -4   4    0.23    0.68
  11   4  -4    0.70    0.74
 -11   4   4   -0.04    0.70
 -11   4   4    1.37    0.79
  11  -5  -4   -2.04    0.87
 -11   5  -4    0.87    0.84
 -11   5  -4   -0.76    0.80
 -11  -5   4    0.79    1.29
  11   5  -4    0.76    0.81
 -11   5   4    1.42    0.83
 -11   5   4    1.80    0.89
  11  -5   4    0.21    0.69
 -11   6  -4    6.65    1.18
 -11   6  -4    7.60    1.32
  11  -6  -4    4.86    1.15
  11  -6  -4    5.98    1.40
  11   6   4    5.65    1.14
 -11  -6   4    6.94    1.29
 -11   6   4    5.72    1.19
  11   6  -4    8.24    1.32
  11  -6   4    7.63    1.15
  11   7   4   15.18    1.94
 -11   7  -4   14.19    2.12
  11  -7  -4   13.44    2.01
 -11  -7   4   14.98    1.79
 -11   7  -4   14.33    1.75
  11  -7  -4   15.79    1.80
  11   7  -4   14.83    1.87
 -11   7   4   16.51    1.61
 -11   7   4   14.83    1.68
  11  -7   4   14.70    1.60
  11   8   4    1.27    1.19
  11  -8  -4    1.04    1.08
 -11   8  -4    0.95    0.99
 -11   8  -4    1.29    1.07
 -11  -8   4    1.64    1.10
  11  -8   4    1.30    0.87
  11   8  -4   -0.39    1.13
 -11   8   4    1.40    0.89
 -11   8   4   -0.05    1.04
 -11   9  -4   21.23    2.06
  11   9   4   18.00    2.18
  11  -9  -4   24.15    2.35
 -11  -9   4   19.46    2.18
  11   9   4   22.72    2.41
 -11   9  -4   18.66    2.49
 -11   9   4   18.93    2.41
 -11   9   4   15.24    1.82
  11   9  -4   21.66    2.41
 -11   9   4   17.44    1.84
 -11  10  -4    0.37    1.05
 -11 -10   4   -0.87    1.29
  11  10   4   -2.24    1.30
  11 -10  -4   -3.92    1.52
  11 -10  -4    0.52    1.37
 -11  10  -4    0.70    1.45
  11  10   4   -0.63    1.41
 -11  10  -4   -1.00    0.91
 -11  10   4   -1.26    0.89
 -11  10   4    2.74    1.58
  11 -10   4   -0.92    1.00
  11  10  -4    0.84    1.40
 -11  10   4    0.23    1.14
 -11  11  -4    0.04    1.77
  11  11   4    6.41    1.92
 -11  11  -4    5.02    1.34
  11 -11  -4    4.23    1.94
  11  11   4    7.14    1.78
 -11 -11   4    5.11    1.48
 -11  11  -4    6.36    1.32
  11 -11  -4    5.09    1.62
  11 -11   4    5.23    1.34
 -11  11   4    3.76    1.55
 -11  11   4    5.29    1.31
  11  11  -4    8.59    1.93
  11  11  -4    4.41    1.75
 -11  11   4    7.98    2.02
 -11  12  -4   11.82    3.22
 -11  12  -4   18.90    1.90
 -11 -12   4   17.43    2.09
 -11  12  -4   14.69    1.75
  11  12   4   12.58    2.36
  11 -12  -4   16.87    2.61
  11 -12  -4   18.84    2.31
  11 -12   4   18.37    2.01
  11  12  -4   14.67    2.59
  11  12  -4   16.79    2.44
 -11  12   4   20.08    2.56
 -11  12   4   18.01    2.02
  12   0  -4   97.63    4.02
  12   0   4   96.92    3.93
 -12   0   4   99.07    4.25
 -12   0  -4   99.26    4.32
  12   1   4   15.07    1.51
 -12   1  -4   17.10    1.60
 -12  -1   4   14.64    1.73
 -12   1  -4   15.33    1.75
 -12  -1   4   13.90    1.86
 -12   1   4   15.91    1.78
  12   1  -4   16.20    1.57
 -12   1   4   14.54    1.56
 -12  -1  -4   15.00    1.69
  12  -1   4   14.68    1.53
 -12  -2   4    2.35    0.94
 -12   2  -4    2.39    0.87
  12   2   4    0.11    0.69
 -12   2  -4    0.09    0.89
  12  -2  -4   -0.44    0.81
  12  -2   4    1.01    0.73
  12   2  -4    1.67    0.87
 -12  -2  -4    1.51    1.05
 -12   2   4   -0.02    0.78
 -12   2   4   -0.23    0.77
 -12   3  -4   12.62    1.65
  12   3   4   12.41    1.70
 -12  -3   4   11.43    1.50
  12  -3  -4   10.02    1.54
 -12   3  -4   12.21    1.43
  12  -3   4   12.66    1.49
 -12   3   4   12.70    1.54
 -12  -3  -4   13.48    1.76
 -12   3   4   13.29    1.61
  12  -4  -4   41.85    3.19
 -12   4  -4   50.21    2.87
  12  -4  -4   50.55    2.74
 -12  -4   4   46.90    3.05
 -12   4  -4   51.31    2.74
  12   4   4   50.82    2.68
 -12   4   4   50.27    2.81
  12  -4   4   52.03    2.62
  12   4  -4   52.30    2.73
  12  -5  -4   25.23    2.10
 -12   5  -4   19.32    2.06
  12   5   4   22.89    2.01
 -12  -5   4   28.46    2.22
 -12   5  -4   22.19    1.97
  12  -5   4   24.69    1.92
 -12   5   4   28.62    2.18
  12   5  -4   22.46    1.95
  12  -6  -4   37.05    2.53
 -12   6  -4   36.59    2.53
  12   6   4   29.24    2.33
 -12   6  -4   32.51    2.39
 -12  -6   4   36.60    2.51
 -12   6   4   33.39    3.50
  12   6  -4   39.48    2.50
  12  -6   4   32.95    2.21
  12   7   4    4.04    1.28
  12  -7  -4    5.00    1.36
 -12   7  -4    4.64    1.28
 -12   7  -4    2.70    1.20
 -12  -7   4    5.27    1.28
 -12   7   4    4.62    1.34
 -12   7   4    5.16    1.14
  12   7  -4    6.49    1.44
 -12   7   4    2.56    1.17
  12  -8  -4   14.03    1.99
 -12  -8   4   19.20    2.24
  12   8   4   15.59    1.90
  12   8   4   18.35    2.13
 -12   8  -4   14.98    1.75
 -12   8  -4   18.02    2.20
  12  -8  -4   16.33    1.97
  12  -8   4   16.00    1.86
 -12   8   4   17.31    2.02
 -12   8   4   14.54    1.79
  12   8  -4   14.08    1.94
 -12   8   4   15.20    1.75
 -12   9  -4    9.49    1.53
 -12  -9   4    5.97    1.50
  12  -9  -4    8.97    1.71
  12   9   4    9.37    1.89
  12   9   4   10.05    1.86
  12  -9  -4    7.42    1.83
 -12   9  -4    6.70    1.69
 -12   9   4    9.43    1.87
  12   9  -4    8.35    1.71
  12  -9   4    9.58    1.43
 -12   9   4    8.12    1.41
 -12   9   4   11.56    1.74
  12  10   4    9.74    1.93
 -12  10  -4   12.02    1.69
  12 -10  -4   13.61    2.22
  12  10   4   11.80    2.06
 -12  10  -4    9.52    2.06
  12 -10  -4   10.78    1.93
 -12  10  -4   10.49    1.52
  12 -10   4   10.67    1.59
 -12  10   4   12.56    2.08
  12  10  -4   12.80    2.13
 -12  10   4   13.99    1.82
 -12  10   4    9.28    1.66
  12 -11  -4    3.70    1.81
 -12  11  -4    3.48    1.22
  12 -11  -4    9.79    2.13
  12  11   4    4.32    2.00
 -12  11  -4    3.65    1.49
 -12 -11   4    2.23    1.56
 -12  11  -4    6.23    2.13
  12  11  -4    3.24    2.05
 -12  11   4    3.48    1.61
  12 -11   4    0.95    1.39
 -12  11   4    3.03    1.25
  12  11  -4    5.63    1.86
 -12 -12   4    1.00    1.73
 -12  12  -4   -0.41    2.66
  12 -12  -4   -2.58    3.42
 -12  12  -4    1.75    1.16
  12 -12  -4    2.36    2.09
  12 -12   4   -2.92    1.55
  12  12  -4    2.71    2.30
 -12  12   4    2.59    1.37
 -12  12   4    2.00    1.69
 -13   0   4   13.17    1.64
 -13   0  -4    9.29    1.51
 -13   0   4    9.28    1.52
  13   0  -4    8.93    1.31
 -13  -1   4   12.96    1.76
 -13  -1   4   12.49    1.49
  13   1   4   11.44    1.40
  13  -1  -4   14.10    1.71
 -13   1  -4   13.67    1.75
 -13  -1  -4   13.64    1.95
 -13   1   4   13.17    2.55
  13   1  -4   12.84    1.52
 -13   1   4   13.00    1.61
  13  -1   4    7.93    1.58
 -13  -2   4    3.74    1.33
  13   2   4    2.37    0.89
 -13   2  -4    3.23    1.24
 -13   2  -4    3.63    1.18
  13  -2  -4    4.07    1.15
  13  -2   4    1.91    1.10
  13   2  -4    2.99    0.99
 -13   2   4    0.42    1.42
 -13   3  -4   12.47    2.43
 -13   3  -4   10.56    1.62
  13  -3  -4   13.26    1.59
 -13  -3   4    7.87    1.50
  13   3   4    9.89    1.37
  13   3  -4    8.95    1.37
 -13  -3  -4    9.59    1.62
 -13   3   4    9.16    1.50
  13  -4  -4    9.58    1.53
 -13   4  -4    7.63    1.27
 -13   4  -4    9.65    1.61
  13   4   4    8.63    1.32
 -13  -4   4   10.63    2.18
  13   4  -4    9.58    1.40
 -13   4   4   10.38    2.07
 -13  -4  -4    9.44    1.65
 -13   4   4   10.07    1.53
  13   5   4   -0.37    0.93
  13  -5  -4   -0.58    1.08
 -13   5  -4   -1.50    1.03
 -13   5  -4   -0.11    1.06
  13  -5   4    2.03    1.03
 -13  -5  -4   -0.12    1.25
 -13   5   4   -0.78    1.00
 -13   5   4    1.03    1.09
  13   5  -4    1.08    1.05
  13   6   4   -1.27    1.16
  13  -6  -4    0.19    1.21
 -13   6  -4   -1.09    1.14
 -13   6  -4   -0.40    1.80
  13  -6  -4    0.23    1.44
 -13  -6   4    0.25    1.21
  13  -6   4    0.30    0.97
 -13   6   4   -2.73    1.10
  13   6  -4   -1.66    1.12
 -13   6   4    0.73    1.16
 -13   7  -4   29.43    2.78
  13   7   4   39.11    2.81
 -13  -7   4   37.11    2.84
  13  -7  -4   34.96    2.80
  13  -7  -4   35.85    3.22
 -13   7   4   35.68    2.43
  13  -7   4   39.01    2.54
  13   7  -4   33.35    2.78
 -13   7   4   37.07    2.72
 -13   7   4   35.17    2.88
  13   8   4   -0.40    1.42
 -13   8  -4   -1.50    1.20
  13   8   4   -0.95    1.35
  13  -8  -4   -1.33    1.62
 -13   8  -4    0.59    1.44
  13  -8  -4    1.88    1.50
 -13  -8   4   -2.17    1.23
  13  -8   4   -1.56    1.12
 -13   8   4   -0.03    1.00
 -13   8   4    1.94    1.81
 -13   8   4   -0.39    1.26
  13   8  -4   -2.98    1.33
 -13   9  -4    0.90    1.64
  13  -9  -4   -2.27    1.85
 -13   9  -4    1.82    1.38
  13   9   4   -1.05    1.48
  13   9   4   -0.05    1.60
 -13  -9   4   -1.34    1.41
  13  -9  -4    0.17    1.51
 -13   9   4   -1.93    1.37
  13  -9   4    1.70    1.26
 -13   9   4    0.13    1.57
 -13   9   4    1.18    1.06
  13   9  -4    1.40    1.71
  13 -10  -4    4.45    1.93
 -13  10  -4    4.14    1.51
 -13  10  -4    1.90    1.23
 -13  10  -4    3.48    2.00
 -13 -10   4    1.59    1.63
  13  10   4    2.20    1.90
  13  10   4    2.63    1.97
  13 -10  -4    1.52    2.16
  13 -10   4    0.35    1.35
 -13  10   4    1.32    1.56
 -13  10   4    1.15    1.18
 -13  10   4    3.07    2.19
  13  10  -4    5.26    2.13
  13  11   4    8.12    2.57
 -13 -11   4   10.59    2.17
 -13  11  -4   13.11    2.04
  13 -11  -4   15.13    2.32
 -13  11  -4   11.44    1.68
  13  11  -4    8.86    2.45
 -13  11   4    9.81    1.98
 -13  11   4   12.38    1.86
  13 -11   4   13.05    1.96
  14   0  -4   42.12    2.74
  14   0   4   47.08    2.73
 -14   0  -4   52.08    3.27
 -14   0   4   49.40    3.10
 -14  -1   4   37.54    2.85
  14  -1  -4   35.69    2.57
 -14   1  -4   36.03    2.85
  14   1   4   40.62    2.56
  14  -1   4   43.74    2.56
  14   1  -4   38.10    2.60
 -14   1   4   33.76    2.61
 -14  -1  -4   41.69    2.91
  14   2   4   -0.49    0.95
  14  -2  -4    1.33    1.10
 -14  -2   4   -0.62    1.20
 -14   2  -4    0.39    1.23
 -14   2  -4    2.02    1.05
 -14  -2  -4    2.67    1.27
 -14   2   4    1.39    1.09
  14  -2   4   -0.65    0.89
  14   2  -4   -0.34    0.96
 -14   2   4    1.09    1.13
 -14   3  -4   16.05    2.08
  14  -3  -4   24.40    2.21
 -14  -3   4   17.85    2.15
  14   3   4   16.58    2.02
 -14   3  -4   19.65    2.40
 -14   3   4   19.97    2.19
 -14  -3  -4   22.64    2.57
 -14   3   4   22.00    2.37
  14   3  -4   19.15    2.08
  14  -3   4   21.35    2.04
  14   4   4    3.46    1.22
 -14   4  -4    5.73    1.84
 -14   4  -4    4.14    1.49
 -14  -4   4    3.95    1.39
  14  -4  -4    4.12    1.32
 -14   4   4    3.33    1.32
  14  -4   4    4.17    1.29
 -14   4   4    4.30    1.27
  14   4  -4    5.80    1.38
 -14  -4  -4    2.97    1.53
 -14   5  -4    2.65    1.25
 -14   5  -4    2.10    1.38
  14   5   4   -0.96    1.20
  14  -5  -4    0.03    1.29
 -14  -5   4    2.39    1.36
  14  -5   4    1.18    1.11
 -14   5   4    0.45    1.21
  14   5  -4    0.43    1.12
 -14  -5  -4    2.46    1.49
 -14   5   4    1.64    1.27
  14  -6  -4    5.35    1.52
 -14   6  -4    4.08    1.54
 -14  -6   4    4.93    1.56
 -14   6  -4    5.55    1.50
  14   6   4    6.65    1.61
 -14   6   4    6.27    1.62
 -14  -6  -4    4.51    1.78
 -14   6   4    5.42    1.53
  14   6  -4    6.39    1.47
  14  -6   4    4.20    1.34
 -14  -7   4    3.67    1.62
  14   7   4    2.74    1.55
 -14   7  -4    2.18    1.47
  14  -7  -4    3.85    1.62
 -14   7  -4    2.35    1.40
 -14   7   4    4.20    1.64
  14   7  -4    0.83    1.47
 -14   7   4    3.19    1.42
  14  -7   4    2.22    1.36
 -14  -7  -4    3.81    1.85
 -14   8  -4    4.10    1.58
  14   8   4    5.30    1.80
 -14  -8   4    5.84    1.76
  14   8   4    5.92    1.81
  14  -8  -4    7.73    2.18
 -14   8  -4    8.48    2.06
 -14   8   4    7.03    1.51
 -14  -8  -4    3.70    1.87
 -14   8   4    9.50    1.92
  14   8  -4    7.42    1.90
 -14   8   4    5.88    1.75
  14  -8   4    7.55    1.56
  14   9   4    5.70    2.20
 -14   9  -4    9.16    2.07
 -14   9  -4    5.11    1.72
  14   9   4    6.43    1.95
 -14  -9   4    4.91    1.89
  14  -9  -4    9.25    2.05
  14   9  -4    2.09    1.97
 -14   9   4    1.23    1.67
 -14   9   4    6.07    2.54
 -14  -9  -4    3.59    2.02
  14  -9   4    6.39    1.54
 -14   9   4    4.40    1.41
  14  10   4    1.53    2.15
 -14  10  -4    1.73    1.75
 -14 -10   4   -3.20    1.92
 -14  10  -4    4.08    1.44
  14 -10  -4    3.71    1.99
 -14  10   4    2.02    1.31
 -14 -10  -4    1.38    2.24
  14 -10   4    1.78    1.61
  14  10  -4    5.62    2.18
 -14  10   4    1.45    1.85
 -15   0   4   49.62    3.11
  15   0  -4   50.30    3.13
 -15   0  -4   52.00    3.51
  15   0   4   49.44    3.01
 -15   0   4   44.75    3.26
 -15   0  -4   49.04    3.14
 -15  -1   4   10.13    1.87
  15   1   4    8.69    1.44
 -15   1  -4    8.55    1.82
 -15   1  -4   10.05    1.89
  15  -1  -4   11.74    1.83
  15  -1   4    9.54    1.61
 -15   1   4   10.20    1.86
 -15  -1  -4    9.10    1.73
 -15   1   4   11.47    1.61
  15   1  -4   13.54    1.78
 -15  -1  -4    8.05    1.78
  15   2   4    3.45    1.24
 -15   2  -4    1.33    1.35
  15  -2  -4    1.63    1.26
 -15  -2   4    2.12    1.39
 -15   2  -4    1.41    1.24
  15  -2   4    0.70    1.16
 -15   2   4    0.75    1.20
  15   2  -4    0.32    1.19
 -15  -2  -4    1.38    1.53
 -15   2   4    0.25    1.27
 -15  -3   4    8.89    1.72
  15  -3  -4    9.90    1.64
 -15   3  -4    9.05    1.67
  15   3   4    8.14    1.56
 -15   3  -4    7.85    1.71
  15  -3   4    8.91    1.51
 -15  -3  -4    7.52    1.91
  15   3  -4    7.51    1.59
 -15   3   4    9.00    1.84
 -15   3   4    9.52    2.69
  15  -4  -4   -0.46    1.32
 -15   4  -4   -2.60    1.32
 -15  -4   4    0.08    1.47
  15   4   4    2.32    1.34
 -15   4  -4    1.00    1.46
 -15   4   4    0.25    1.24
 -15   4   4   -0.58    1.33
  15   4  -4    1.10    1.30
  15  -4   4    0.04    1.20
 -15  -4  -4   -1.14    1.50
 -15  -5   4   18.93    2.34
 -15   5  -4   25.46    2.70
  15   5   4   23.29    2.65
  15  -5  -4   18.25    2.19
 -15   5  -4   20.80    2.45
 -15  -5  -4   21.72    2.74
 -15   5   4   16.05    2.16
  15  -5   4   21.80    2.47
 -15   5   4   18.03    2.21
  15   5  -4   20.15    2.58
 -15  -6   4    5.49    1.88
 -15   6  -4    9.76    1.96
  15  -6  -4    9.32    1.89
 -15   6  -4    5.32    1.66
  15   6   4    7.11    1.83
 -15  -6  -4    4.53    1.88
  15  -6   4    6.01    1.73
 -15   6   4    3.23    1.75
  15   6  -4    6.40    1.83
 -15   6   4    5.19    1.76
  15  -7  -4    2.94    1.89
 -15  -7   4    0.82    1.85
  15   7   4    3.55    1.83
 -15   7  -4    0.44    1.78
 -15   7  -4    2.48    1.66
 -15   7   4    4.81    1.89
 -15   7   4    2.37    1.78
  15  -7   4    4.01    1.69
 -15  -7  -4    5.48    2.07
  15   7  -4    3.89    1.90
 -15   8  -4   -0.39    3.05
  15   8   4    6.24    2.12
  15  -8  -4    3.13    1.99
 -15   8  -4    4.36    1.85
 -15  -8   4    4.85    1.96
 -15   8   4    4.15    1.89
  15  -8   4    6.65    1.79
 -15   8   4    4.00    1.34
 -15  -8  -4    2.82    2.23
  15   8  -4    3.75    1.99
 -15  -9   4    1.88    2.19
 -15   9  -4    1.35    1.78
  15  -9  -4    2.08    2.15
  15   9   4    2.31    2.64
  15   9  -4    0.98    2.08
  15  -9   4   -0.77    1.71
 -15  -9  -4   -0.46    2.35
 -15   9   4    0.09    1.94
 -15   9   4    0.81    1.31
 -16   0   4   -0.30    1.35
 -16   0  -4    0.47    1.48
  16   0   4    1.27    1.37
  16   0  -4    0.68    1.38
 -16   0  -4    2.88    1.71
 -16   0   4    0.46    1.53
 -16  -1   4    9.38    2.00
 -16   1  -4    9.70    2.06
  16  -1  -4    8.12    1.73
 -16   1  -4    9.27    1.81
  16   1   4   10.71    1.70
  16  -1   4    6.47    1.62
  16   1  -4    7.42    1.75
 -16   1   4    6.37    1.79
 -16  -1  -4   11.03    2.02
 -16   1   4    6.83    1.88
 -16  -2   4   -0.96    1.68
 -16   2  -4    3.16    1.52
  16   2   4    1.49    1.42
  16  -2  -4    2.86    1.52
 -16   2  -4    1.19    1.79
 -16   2   4    2.38    1.58
 -16  -2  -4    2.65    1.80
 -16   2   4    0.20    1.46
  16   2  -4    1.69    1.45
  16  -2   4    2.20    1.43
 -16  -3   4    1.89    1.73
  16   3   4   -0.39    1.32
  16  -3  -4    1.71    1.47
 -16   3  -4    4.42    1.64
 -16   3  -4    1.05    1.67
 -16   3   4   -0.59    1.52
 -16  -3  -4    2.59    1.87
  16   3  -4    1.34    1.44
 -16   3   4   -2.44    1.42
  16  -3   4    0.64    1.41
 -16   4  -4    1.53    1.82
  16   4   4    2.79    1.70
 -16   4  -4    3.13    1.67
  16  -4  -4    2.63    1.69
 -16  -4   4    2.98    1.85
 -16   4   4    3.59    1.61
  16  -4   4    0.56    1.51
  16   4  -4    8.03    1.78
 -16  -4  -4    3.12    1.96
 -16   4   4    2.64    1.56
  16  -5  -4    4.86    2.05
 -16  -5   4    1.58    1.81
  16   5   4    1.17    1.72
 -16   5  -4   -1.50    1.68
 -16   5  -4    3.61    1.87
 -16  -5  -4    0.87    2.08
  16  -5   4    2.39    1.58
 -16   5   4    0.54    1.79
 -16   5   4   -1.99    1.69
  16   5  -4   -0.11    1.60
 -16  -6   4    1.42    2.04
 -16   6  -4    2.86    1.85
 -16   6  -4    3.46    1.96
  16  -6  -4   -0.81    1.85
  16   6   4    3.28    1.86
 -16  -6  -4    1.73    2.09
  16   6  -4   -4.12    1.81
  16  -6   4   -0.45    1.71
 -16   6   4    0.19    1.90
 -16   6   4   -0.90    1.83
 -16   7  -4    0.32    1.90
  16   7   4    2.39    2.03
 -16  -7   4    1.75    2.13
  16  -7  -4    0.20    2.11
 -16   7   4   -0.94    1.83
  16   7  -4    1.21    1.86
  16  -7   4    0.08    1.78
 -16  -7  -4    3.82    2.35
 -16   8  -4   11.27    2.27
 -16  -8   4   10.34    2.60
  16  -8  -4    7.04    2.39
  16  -8   4    7.22    2.07
 -16   8   4   10.73    1.93
 -16   8   4    6.16    2.41
 -16  -8  -4    9.24    2.77
 -17   0   4    2.84    1.81
 -17   0  -4    6.41    1.98
 -17   0  -4    4.93    1.90
  17   0   4    6.40    1.76
  17   0  -4    6.84    2.01
 -17   0   4    4.14    2.01
  17   1   4    1.87    1.68
 -17  -1   4    2.58    1.80
 -17   1  -4    4.53    1.96
 -17   1  -4    7.52    2.25
  17  -1  -4    6.97    1.84
  17  -1   4    5.55    1.80
 -17   1   4    5.72    1.90
 -17  -1  -4    6.83    2.19
  17   1  -4    3.63    1.82
 -17   1   4    4.30    1.99
 -17  -2   4    2.90    1.90
  17   2   4    1.71    1.68
 -17   2  -4    1.10    1.92
 -17   2  -4    6.65    2.07
  17  -2  -4    3.48    1.84
  17  -2   4    4.58    1.66
  17   2  -4    3.03    1.74
 -17   2   4    0.80    1.77
 -17  -2  -4    5.38    2.20
 -17   2   4    2.21    1.90
  17  -3  -4    1.50    1.78
 -17  -3   4   -2.77    2.02
  17   3   4    3.30    1.68
 -17   3  -4   -1.58    1.68
 -17   3  -4    4.17    2.20
  17   3  -4    1.28    1.67
 -17  -3  -4    1.18    2.03
  17  -3   4    3.38    1.76
 -17   3   4    2.33    1.90
 -17   3   4    3.75    1.88
 -17  -4   4   -2.99    2.04
  17   4   4    3.03    1.84
 -17   4  -4   -2.47    1.99
  17  -4  -4   -0.05    1.91
 -17  -4  -4   -1.02    2.24
  17  -4   4    2.15    1.85
  17   4  -4   -1.73    1.72
 -17   4   4    0.63    2.01
 -17   4   4    3.70    1.90
  17  -5  -4   23.88    2.76
 -17  -5   4   22.03    2.96
 -17   5  -4   23.53    3.03
  17   5   4   17.06    2.51
  17   5  -4   22.19    2.81
 -17  -5  -4   23.74    3.36
  17  -5   4   22.51    2.61
 -17   5   4   26.00    3.15
  17  -6  -4    4.70    2.25
 -17   6  -4    0.33    2.18
 -17  -6   4    0.21    2.24
  17   6   4    0.64    2.42
 -17   6   4   -0.20    2.17
 -17  -6  -4   -1.41    2.40
  17  -6   4    0.47    1.97
 -18   0  -4    2.04    2.16
  18   0   4    6.68    2.06
 -18   0   4    4.57    2.19
  18   0  -4    4.12    2.04
  18  -1  -4    8.34    2.22
  18   1   4    7.89    2.17
 -18  -1   4    5.99    2.36
 -18   1  -4    5.75    2.42
 -18  -1  -4    7.27    2.66
 -18   1   4    4.14    2.29
  18  -1   4    2.37    2.09
  18   1  -4    5.07    2.13
 -18  -2   4    0.83    2.21
 -18   2  -4    4.43    2.50
  18   2   4    2.28    2.05
  18  -2  -4   -0.72    1.98
  18   2  -4    0.26    2.06
  18  -2   4   -1.77    1.92
 -18   2   4    0.04    2.11
 -18  -2  -4    2.52    2.30
  18  -3  -4    0.89    3.22
  18   3   4    1.12    1.98
 -18   3  -4   -0.30    2.42
 -18  -3   4    3.93    2.47
 -18  -3  -4   -6.05    2.33
  18  -3   4    3.80    2.06
 -18   3   4   -0.05    2.01
 -18   4  -4   -1.52    2.32
 -18  -4   4   -0.45    2.47
 -18  -4  -4   -2.44    2.53
 -18   4   4   -1.77    2.14
   0   0   5    0.29    0.12
   0   0  -5    0.40    0.14
   0   0  -5    0.31    0.07
   0   0  -5    0.46    0.15
   0  -1   5   -0.01    0.09
   0   1  -5    0.16    0.11
   0   1  -5    0.10    0.11
   0   1   5    0.25    0.15
   0  -1  -5    0.23    0.15
   0  -1  -5    0.21    0.17
   0   1   5    0.08    0.09
   0  -1  -5    0.09    0.11
   0   2  -5  134.78    4.17
   0   2   5  139.88    4.34
   0   2   5  137.56    4.30
   0  -2  -5  140.75    4.33
   0  -2  -5  138.20    4.39
   0   2  -5  138.79    4.07
   0  -2  -5  138.47    4.32
   0   3   5   -0.12    0.19
   0  -3  -5   -0.08    0.19
   0  -3  -5    0.12    0.20
   0   3   5    0.26    0.19
   0   3  -5   -0.05    0.07
   0  -3  -5    0.01    0.28
   0   4   5   16.49    0.87
   0  -4  -5   14.94    0.93
   0   4   5   17.09    0.92
   0  -4  -5   17.20    0.94
   0  -4  -5   17.09    0.91
   0   4  -5   16.82    0.74
   0   5  -5   -0.21    0.19
   0   5  -5    0.17    0.13
   0   5   5    0.25    0.31
   0  -5  -5   -0.40    0.28
   0  -5  -5   -0.23    0.26
   0   5   5   -0.19    0.27
   0   6  -5   69.87    2.59
   0  -6  -5   73.82    2.72
   0   6   5   70.73    2.69
   0   6  -5   79.40    2.34
   0  -6  -5   76.00    2.83
   0   6   5   71.20    2.80
   0  -7  -5    0.40    0.43
   0   7  -5   -0.31    0.22
   0  -7  -5   -0.04    0.43
   0   7   5    0.82    0.47
   0   7   5   -0.95    0.37
   0   7  -5    0.10    0.34
   0   8   5   72.13    2.79
   0   8   5   74.54    2.99
   0  -8  -5   70.47    2.75
   0   8  -5   70.21    2.37
   0  -8  -5   67.21    2.97
   0   8  -5   68.72    2.74
   0   9  -5   -0.05    0.34
   0   9   5    0.35    0.62
   0  -9  -5   -0.64    0.58
   0   9   5   -0.06    0.47
   0   9  -5    0.43    0.51
   0  -9  -5   -0.33    0.48
   0 -10  -5   63.98    2.74
   0  10   5   66.26    2.82
   0  10  -5   66.14    2.89
   0 -10  -5   63.06    2.99
   0  10  -5   67.82    2.38
   0 -11  -5    0.34    0.69
   0  11   5    0.60    0.69
   0  11  -5   -0.13    0.45
   0  11  -5   -0.28    0.82
   0  12  -5   19.89    1.93
   0  12  -5   20.44    1.28
   0 -12  -5   20.79    1.72
   0 -12  -5   21.38    2.11
   0  13  -5   -0.05    1.07
   0  13  -5    0.63    0.70
   0  13   5    2.08    1.28
   0  13   5    0.03    0.88
   0 -13  -5   -0.59    1.10
   0 -14  -5    0.38    1.18
   0  14  -5    0.10    0.78
   0  14   5   -0.21    1.44
   0  14  -5   -0.22    1.32
   0  14   5   -1.26    0.90
   0  15  -5   -0.31    0.90
   0 -15  -5   -0.19    1.40
   0  15   5   -0.26    2.55
   0  15   5    0.31    1.16
   0  15  -5   -1.45    1.66
   0  16   5    5.92    1.58
   1   0  -5   -0.01    0.13
  -1   0   5   -0.27    0.10
   1   0   5   -0.03    0.13
  -1   0  -5   -0.02    0.07
   1   0  -5    0.03    0.07
   1   0  -5   -0.16    0.14
  -1   0   5   -0.19    0.12
  -1   0  -5   -0.10    0.14
  -1   0  -5   -0.08    0.07
   1   1   5   17.35    0.77
   1  -1  -5   17.36    0.77
  -1  -1   5   17.24    0.73
   1   1   5   17.43    0.69
  -1   1  -5   18.44    0.68
   1  -1  -5   17.46    0.82
  -1  -1   5   18.35    0.65
   1  -1  -5   18.13    0.73
  -1   1   5   17.22    0.69
   1   1  -5   17.99    0.75
  -1  -1  -5   17.69    0.77
  -1   1   5   18.44    0.76
  -1   1   5   18.00    0.81
  -1  -1  -5   17.29    0.72
  -1  -2   5    0.92    0.16
  -1  -2   5    1.05    0.11
   1  -2  -5    0.44    0.27
   1  -2  -5    0.83    0.21
   1   2   5    0.69    0.18
   1  -2  -5    0.61    0.22
   1   2   5    1.33    0.26
  -1   2  -5    1.07    0.15
  -1   2   5    0.86    0.20
   1   2  -5    0.86    0.16
  -1  -2  -5    0.93    0.22
  -1   2   5    0.90    0.23
  -1  -2  -5    0.87    0.26
  -1   2   5    1.10    0.24
   1  -3  -5    1.24    0.29
   1   3   5    1.00    0.25
   1  -3  -5    1.25    0.29
   1   3   5    0.92    0.29
   1  -3  -5    1.40    0.36
  -1   3  -5    1.18    0.16
   1   3  -5    0.95    0.16
  -1   3   5    0.97    0.28
  -1   3   5    1.13    0.28
  -1  -3  -5    1.36    0.34
  -1   3   5    1.10    0.27
  -1  -3  -5    1.49    0.30
  -1   4  -5   -0.01    0.08
   1   4   5   -0.04    0.22
   1  -4  -5    0.41    0.25
  -1  -4   5    0.18    0.08
   1   4   5    0.24    0.28
  -1   4  -5    0.04    0.16
  -1   4  -5    0.20    0.12
   1  -4  -5    0.11    0.23
   1  -4  -5   -0.71    0.38
  -1   4   5    0.23    0.26
  -1  -4  -5    0.37    0.27
  -1  -4  -5    0.12    0.36
  -1   4   5   -0.07    0.23
  -1   5  -5   17.23    0.66
  -1  -5   5   16.51    0.60
  -1   5  -5   15.90    0.83
   1  -5  -5   17.27    1.00
   1   5   5   15.33    0.94
   1   5   5   16.40    1.01
   1  -5  -5   15.82    0.95
  -1   5   5   17.64    0.93
  -1  -5  -5   16.27    1.01
  -1   5   5   14.42    1.00
   1   5  -5   17.23    0.84
   1  -6  -5    0.23    0.36
   1   6   5    0.11    0.37
  -1   6  -5   -0.19    0.18
  -1  -6   5    0.22    0.21
   1   6   5    0.42    0.37
  -1   6  -5    0.37    0.29
   1  -6  -5    0.91    0.37
  -1   6   5    0.31    0.34
   1   6  -5    0.25    0.19
  -1  -6  -5    0.09    0.32
   1   6  -5    0.27    0.26
  -1  -6  -5    0.61    0.41
  -1   6   5   -0.19    0.35
   1   7   5  105.22    3.83
  -1   7  -5  102.67    3.74
  -1   7  -5  104.47    3.31
   1  -7  -5  108.28    3.86
   1  -7  -5  102.14    3.69
   1   7   5   97.81    3.69
  -1  -7   5  105.10    3.29
   1   7  -5  106.00    4.04
  -1   7   5  101.34    3.67
   1   7  -5  108.03    3.31
  -1   7   5  106.64    3.87
  -1  -7  -5  103.71    3.86
  -1  -7  -5  108.03    3.70
  -1  -8   5   30.62    1.23
   1  -8  -5   30.78    1.75
   1   8   5   30.14    1.60
  -1   8  -5   29.35    1.56
   1  -8  -5   29.97    1.59
   1   8   5   30.31    1.72
  -1   8  -5   30.98    1.23
  -1   8   5   29.87    1.74
  -1  -8  -5   27.97    1.54
   1   8  -5   31.94    1.23
  -1  -8  -5   29.13    1.75
  -1   8   5   31.16    1.58
   1   8  -5   30.45    1.57
   1   9   5   17.24    1.31
   1   9   5   17.08    1.44
   1  -9  -5   17.52    1.27
  -1   9  -5   18.87    1.32
   1  -9  -5   17.95    1.46
  -1   9  -5   16.98    0.92
  -1   9   5   19.03    1.49
  -1   9   5   19.18    1.27
   1   9  -5   16.36    1.27
  -1  -9  -5   17.03    1.48
  -1  -9  -5   15.89    1.24
   1   9  -5   16.74    0.92
  -1  10  -5   -0.12    0.39
   1  10   5   -0.64    0.57
  -1  10  -5    0.36    0.66
   1 -10  -5    0.45    0.62
   1 -10  -5   -0.08    0.70
   1  10  -5    0.68    0.64
  -1 -10  -5   -0.20    0.58
  -1 -10  -5   -0.38    0.71
   1  10  -5    0.01    0.41
  -1  10   5   -0.85    0.48
  -1  11  -5   39.49    1.70
   1 -11  -5   39.24    2.12
   1 -11  -5   34.77    2.78
   1  11   5   36.01    2.09
   1  11  -5   40.36    1.71
  -1  11   5   41.68    2.10
  -1 -11  -5   40.50    2.08
  -1 -11  -5   36.33    2.83
  -1  12  -5   13.20    1.11
   1 -12  -5   12.79    1.59
   1 -12  -5   11.58    1.51
  -1  12  -5   13.35    1.56
   1  12  -5   13.87    1.10
  -1 -12  -5   15.16    1.58
   1  12  -5   15.30    1.81
   1  13   5    0.62    1.21
  -1  13  -5   -0.35    1.04
   1  13   5   -0.54    0.82
  -1  13  -5   -0.48    0.63
   1 -13  -5   -0.81    1.09
  -1  13   5    1.14    1.02
   1  13  -5    1.21    1.03
  -1  13   5   -1.33    1.26
   1  13  -5   -0.38    0.64
   1  14   5    0.92    1.01
  -1  14  -5    0.11    1.35
   1 -14  -5    1.24    1.23
   1 -14  -5    0.69    1.45
  -1  14  -5   -0.24    0.78
   1  14   5    0.48    1.45
   1  14  -5   -0.75    1.38
  -1 -14  -5   -1.06    1.10
  -1  14   5    0.19    0.99
  -1  14   5   -1.40    1.47
  -1  15  -5   15.93    2.28
   1 -15  -5   10.87    1.82
  -1  15  -5   14.49    1.42
   1  15   5   10.80    1.70
  -1  15   5   13.13    1.82
   1  15  -5   12.17    2.07
  -1 -15  -5   11.44    1.75
  -2   0   5    0.20    0.14
   2   0   5   -0.06    0.08
  -2   0  -5   -0.16    0.10
  -2   0  -5    0.15    0.20
   2   0   5    0.05    0.09
   2   0  -5   -0.01    0.11
  -2   0   5   -0.18    0.15
   2   0  -5    0.32    0.19
  -2   0   5    0.02    0.09
   2  -1  -5  506.73   14.38
   2   1   5  453.92   14.28
   2   1   5  479.10   14.29
  -2  -1   5  479.01   14.35
   2  -1  -5  504.05   14.35
   2  -1  -5  473.07   14.45
   2   1   5  477.48   14.39
  -2   1   5  465.42   14.29
   2   1  -5  462.98   14.21
  -2   1   5  514.85   14.36
  -2   1   5  487.15   14.43
   2   1  -5  489.01   14.38
  -2  -1  -5  499.61   14.36
   2  -2  -5  164.46    5.19
   2   2   5  164.56    5.14
  -2  -2   5  166.54    5.01
  -2   2  -5  157.86    4.91
   2  -2  -5  157.86    5.10
   2   2   5  157.72    5.07
   2  -2  -5  166.72    5.13
  -2   2   5  162.76    5.15
  -2   2   5  163.50    5.10
  -2   2   5  156.45    5.07
   2   2  -5  159.88    5.04
  -2  -2  -5  182.15    5.13
  -2  -2  -5  166.00    5.13
   2  -3  -5   47.80    1.81
   2  -3  -5   48.14    1.84
   2   3   5   46.07    1.77
  -2   3  -5   47.09    1.60
  -2  -3   5   46.45    1.60
   2   3   5   46.53    1.79
   2  -3  -5   47.78    1.81
  -2   3   5   49.39    1.82
   2   3  -5   47.33    1.63
  -2  -3  -5   48.80    1.78
  -2   3   5   46.74    1.75
  -2  -3  -5   47.85    1.82
  -2   3   5   45.08    1.77
   2   4   5   66.52    2.45
  -2  -4   5   74.36    2.11
   2  -4  -5   65.17    2.46
  -2   4  -5   68.38    2.28
   2   4   5   67.44    2.45
   2  -4  -5   61.81    2.44
   2  -4  -5   71.73    2.49
  -2   4  -5   69.33    2.17
  -2  -4   5   67.32    2.16
  -2   4   5   64.43    2.39
  -2  -4  -5   67.97    2.50
  -2   4   5   68.59    2.44
  -2  -4  -5   63.81    2.39
  -2   4   5   63.77    2.44
   2  -4   5   66.51    2.12
   2   5   5    0.24    0.31
  -2  -5   5    0.00    0.14
   2  -5  -5    0.15    0.31
  -2   5  -5    0.08    0.22
  -2   5  -5    0.21    0.19
  -2   5  -5   -0.07    0.15
  -2  -5   5    0.32    0.16
   2   5   5    0.18    0.30
   2  -5  -5    0.59    0.33
  -2   5   5   -0.62    0.26
   2  -5   5   -0.12    0.16
  -2   5   5   -0.18    0.27
  -2  -5  -5    0.15    0.33
  -2   5   5   -0.03    0.32
  -2   6  -5   71.65    2.63
  -2  -6   5   77.52    2.32
  -2  -6   5   72.90    2.29
  -2   6  -5   73.41    2.39
   2   6   5   71.70    2.80
   2  -6  -5   76.05    2.77
   2   6   5   66.02    2.70
   2  -6  -5   74.33    2.82
  -2   6   5   72.89    2.69
  -2  -6  -5   70.70    2.84
  -2   6   5   69.34    2.66
  -2   6   5   74.75    2.84
   2   6  -5   72.44    2.62
  -2   7  -5    1.20    0.30
   2  -7  -5    0.28    0.48
   2  -7  -5    0.22    0.46
   2   7   5    1.05    0.51
   2   7   5    1.11    0.53
  -2  -7   5    1.25    0.35
  -2   7  -5    0.74    0.41
  -2   7   5    1.25    0.54
  -2  -7  -5    1.02    0.56
  -2   7   5    0.61    0.43
   2   7  -5    1.15    0.41
   2  -8  -5  147.16    5.04
  -2  -8   5  142.91    4.37
   2   8   5  148.37    5.21
  -2  -8   5  144.34    4.56
   2   8   5  140.21    5.05
  -2   8  -5  149.11    4.64
  -2   8  -5  140.01    5.00
   2  -8  -5  144.43    5.16
  -2  -8  -5  159.76    5.01
  -2  -8  -5  150.54    5.25
  -2   8   5  143.79    5.22
  -2   8   5  140.50    4.97
   2   8  -5  156.52    5.04
   2   9   5    3.84    0.82
   2  -9  -5    3.00    0.68
   2   9   5    2.84    0.76
  -2  -9   5    3.41    0.56
   2  -9  -5    3.91    0.88
  -2   9  -5    3.36    0.51
  -2   9  -5    3.92    0.79
  -2   9   5    2.31    0.62
  -2  -9  -5    2.77    0.61
  -2  -9  -5    1.45    0.69
  -2   9   5    4.10    0.87
   2   9  -5    3.63    0.77
   2 -10  -5   89.04    3.48
   2 -10  -5   89.56    3.70
  -2 -10   5   86.99    3.05
  -2  10  -5   88.01    3.58
   2  10   5   85.88    3.51
  -2  10  -5   89.57    3.06
   2  10  -5   85.95    3.53
  -2 -10  -5   88.81    3.41
  -2  10   5   87.76    3.45
  -2  11  -5    0.09    0.46
   2  11   5    1.68    0.79
  -2  11  -5   -0.53    1.22
   2 -11  -5   -0.29    0.70
  -2 -11   5   -0.27    0.95
   2 -11  -5    0.63    0.87
  -2  11   5    0.66    0.63
   2  11  -5    0.21    1.01
  -2 -11  -5    0.38    0.68
  -2  12  -5   29.27    1.54
  -2  12  -5   26.47    2.20
   2 -12  -5   28.91    2.31
   2 -12  -5   30.46    2.10
  -2  12   5   29.19    1.96
   2  12  -5   30.58    2.24
  -2 -12  -5   28.95    1.94
   2  13   5    1.51    0.96
   2  13   5    3.58    1.41
   2 -13  -5   -1.15    1.12
  -2  13  -5    0.31    1.17
  -2  13  -5    0.58    0.65
   2  13  -5    0.88    1.22
  -2 -13  -5    2.20    1.19
  -2  13   5    2.88    1.44
  -2  13   5    2.57    0.96
   2  14   5   17.47    2.34
  -2  14  -5   17.25    1.48
   2 -14  -5   14.43    1.78
   2  14   5   14.84    1.77
  -2  14  -5   13.11    1.91
   2 -14  -5   15.13    1.98
  -2  14   5   14.11    1.69
  -2  14   5   14.72    2.38
   2  14  -5   13.21    1.94
  -2 -14  -5   21.18    2.12
   2 -15  -5    2.28    1.62
   2 -15  -5    6.83    1.99
  -2  15  -5    9.46    2.09
   2  15   5    4.75    1.37
  -2  15  -5    4.50    1.12
  -2  15   5    4.61    1.40
   2  15  -5    4.52    1.93
  -2 -15  -5    5.71    1.49
  -3   0   5    0.23    0.22
  -3   0  -5    0.00    0.23
   3   0   5   -0.25    0.12
  -3   0   5   -0.23    0.13
  -3   0  -5   -0.24    0.14
   3   0  -5   -0.29    0.14
   3   1   5   94.47    3.06
  -3  -1   5   97.22    3.13
   3   1   5   95.99    3.06
   3  -1  -5   93.31    3.21
  -3   1  -5   95.57    3.01
   3  -1  -5   88.72    3.08
  -3   1   5   97.09    3.11
   3   1  -5   98.23    3.18
  -3  -1  -5   97.70    3.13
   3   1  -5   97.93    3.03
  -3   1   5   90.34    3.05
  -3   1   5   93.40    3.18
   3  -1   5   93.10    2.94
  -3  -2   5  241.48    7.41
   3   2   5  233.02    7.49
   3   2   5  245.69    7.46
  -3   2  -5  235.66    7.33
   3  -2  -5  245.88    7.50
   3  -2  -5  237.03    7.57
   3   2   5  240.47    7.45
   3  -2   5  236.29    7.23
  -3   2   5  237.65    7.45
  -3   2   5  252.05    7.55
  -3  -2  -5  253.88    7.49
  -3   2   5  248.27    7.47
   3   2  -5  253.39    7.47
   3  -3  -5   17.76    0.97
   3  -3  -5   19.30    1.04
   3   3   5   19.00    1.00
   3   3   5   17.92    0.94
  -3  -3   5   19.21    0.86
  -3   3  -5   18.47    0.83
  -3   3   5   18.73    1.00
  -3   3   5   18.96    0.97
  -3   3   5   19.87    0.96
  -3  -3  -5   16.80    1.00
   3   3  -5   18.06    0.87
   3  -3   5   18.31    0.73
  -3   4  -5    1.77    0.29
   3  -4  -5    0.85    0.35
   3   4   5    1.22    0.33
  -3  -4   5    1.35    0.27
   3  -4  -5    1.45    0.39
  -3   4  -5    0.99    0.27
   3   4   5    0.84    0.34
   3  -4   5    1.82    0.24
  -3   4   5    1.05    0.34
  -3   4   5    1.14    0.36
  -3   4   5    1.68    0.40
   3  -5  -5    0.44    0.33
  -3   5  -5    0.54    0.29
  -3   5  -5    0.49    0.23
  -3  -5   5    0.52    0.24
   3  -5  -5    0.99    0.37
   3   5   5    0.89    0.38
   3   5   5    0.44    0.37
  -3  -5   5    1.16    0.26
  -3   5   5    0.26    0.31
   3  -5   5    0.55    0.22
  -3   5   5    0.76    0.37
  -3   5   5    0.52    0.31
   3   6   5   20.86    1.28
  -3  -6   5   22.85    0.92
  -3   6  -5   22.26    1.00
  -3   6  -5   21.82    0.91
   3   6   5   21.52    1.27
   3  -6  -5   23.08    1.30
  -3   6  -5   21.68    1.17
  -3  -6   5   22.11    0.95
   3  -6  -5   21.90    1.30
  -3   6   5   22.36    1.23
  -3   6   5   20.28    1.17
  -3   6   5   23.11    1.35
   3  -6   5   22.46    1.02
  -3  -7   5   10.18    0.65
  -3   7  -5   11.24    0.71
   3   7   5    9.24    1.00
   3   7   5   10.48    0.96
   3  -7  -5    9.56    0.99
  -3   7  -5    9.46    0.88
  -3  -7   5   10.33    0.62
  -3   7  -5   10.23    0.56
   3  -7  -5   10.59    1.02
   3   7  -5    9.95    0.89
  -3   7   5   11.09    0.91
  -3   7   5   10.36    0.94
   3  -7   5    9.49    0.73
  -3   7   5   10.00    1.07
  -3  -8   5   44.19    1.56
  -3   8  -5   41.52    1.68
   3   8   5   44.13    2.16
  -3   8  -5   44.93    2.05
  -3  -8   5   45.29    1.64
  -3   8  -5   43.32    1.47
   3  -8  -5   40.62    2.12
   3   8   5   41.64    2.05
   3  -8  -5   43.20    2.07
  -3   8   5   44.03    2.00
   3  -8   5   42.67    1.78
   3   8  -5   42.41    2.00
  -3   8   5   41.69    2.17
  -3   9  -5    6.94    0.71
  -3  -9   5    5.77    0.69
   3  -9  -5    6.34    0.95
   3   9   5    7.75    1.02
  -3  -9   5    6.09    0.54
   3  -9  -5    6.33    0.98
   3   9   5    5.38    0.90
  -3   9  -5    5.80    0.90
  -3   9   5    4.01    0.94
   3   9  -5    6.54    0.92
  -3   9   5    7.26    0.97
   3  -9   5    7.89    0.82
  -3  10  -5    1.27    0.73
  -3 -10   5    1.74    0.28
   3 -10  -5    2.24    0.88
  -3 -10   5    2.09    0.69
  -3  10  -5    2.72    0.54
   3  10   5    1.66    0.69
   3 -10  -5    2.18    0.75
  -3 -10   5    2.26    0.37
  -3  10   5    2.02    0.63
  -3 -10  -5    1.14    0.70
   3  10  -5    1.41    0.69
   3  11   5   34.40    2.03
   3 -11  -5   32.98    2.05
  -3  11  -5   33.01    1.57
  -3  11  -5   32.04    2.17
   3 -11  -5   32.10    2.24
  -3 -11  -5   32.07    1.91
  -3  11   5   32.81    1.89
   3  11  -5   29.73    2.05
   3 -12  -5   49.58    2.59
  -3  12  -5   45.95    2.06
   3  12   5   47.97    2.60
   3 -12  -5   48.58    2.85
  -3  12  -5   46.99    2.83
   3  12  -5   46.09    2.70
  -3  12   5   46.02    2.45
  -3 -12  -5   45.12    2.71
  -3  13  -5   10.20    1.67
   3 -13  -5   11.04    1.51
   3  13   5   14.95    1.90
   3 -13  -5   10.82    1.66
   3  13   5   14.08    1.73
  -3  13  -5    9.92    1.16
  -3 -13  -5   13.38    1.47
  -3  13   5   14.01    1.58
   3  13  -5   13.09    1.82
  -3  13   5   11.02    1.89
   3 -14  -5    5.85    1.51
   3  14   5    3.26    1.68
  -3  14  -5   -0.01    1.47
   3  14   5    5.28    1.35
  -3  14  -5    4.78    0.94
   3 -14  -5    5.67    1.65
   3  14  -5    1.26    1.47
  -3 -14  -5    3.00    1.23
  -3  14   5    2.53    1.03
  -3  14   5    2.88    1.68
   3 -15  -5   13.88    1.98
  -3  15  -5   13.61    1.39
   3  15   5   12.86    1.82
  -3  15  -5   10.07    2.15
   3 -15  -5   12.89    2.26
  -3 -15  -5   13.23    1.83
  -3  15   5   12.86    1.78
   3  15  -5   11.48    2.87
  -4   0   5    0.04    0.24
  -4   0   5   -0.27    0.16
  -4   0  -5    0.11    0.19
   4   0   5   -0.01    0.17
   4   0  -5    0.23    0.25
   4   0  -5    0.17    0.19
  -4   1  -5    6.56    0.51
   4  -1  -5    7.68    0.59
   4   1   5    7.02    0.53
  -4  -1   5    7.44    0.61
   4  -1  -5    5.68    0.65
  -4   1   5    7.28    0.54
  -4  -1  -5    8.42    0.68
   4   1  -5    6.70    0.61
  -4  -1  -5    9.02    0.61
   4   1  -5    8.12    0.53
   4  -1   5    8.32    0.51
  -4   1   5    7.84    0.65
   4  -2  -5  375.58   11.94
   4   2   5  420.12   11.93
   4  -2  -5  390.20   12.07
  -4   2  -5  398.95   11.83
  -4  -2   5  375.83   11.89
   4   2   5  388.36   11.91
  -4   2   5  403.55   11.94
  -4   2   5  400.49   12.02
   4  -2   5  390.61   11.74
   4   2  -5  385.85   11.83
  -4   2   5  397.19   11.92
  -4  -2  -5  394.84   11.93
   4   2  -5  405.32   11.97
  -4  -3   5   66.47    2.38
   4  -3  -5   63.52    2.47
   4   3   5   66.64    2.45
  -4   3  -5   66.31    2.34
   4  -3  -5   64.26    2.54
  -4   3   5   71.82    2.54
   4  -3   5   66.66    2.24
   4   3  -5   69.05    2.43
  -4   3   5   67.35    2.44
  -4   3   5   68.42    2.48
   4   4   5    6.13    0.66
   4   4   5    5.92    0.66
  -4   4  -5    6.66    0.59
  -4  -4   5    5.80    0.58
   4  -4  -5    7.36    0.74
  -4   4  -5    5.58    0.57
   4  -4  -5    5.64    0.68
  -4   4   5    6.30    0.68
  -4   4   5    6.01    0.68
   4  -4   5    6.47    0.48
  -4   4   5    6.65    0.66
   4   5   5    7.33    0.80
   4  -5  -5    7.30    0.78
  -4  -5   5    7.34    0.63
  -4   5  -5    8.15    0.71
   4   5   5    7.14    0.78
  -4  -5   5    5.88    0.62
   4  -5  -5    7.37    0.85
  -4   5  -5    7.45    0.62
   4  -5   5    7.19    0.55
  -4   5   5    7.53    0.76
  -4   5   5    7.34    0.79
  -4   5   5    6.87    0.71
   4  -6  -5  105.59    3.94
  -4  -6   5  106.65    3.60
  -4   6  -5  112.98    3.84
  -4  -6   5  108.43    3.52
   4  -6  -5  108.43    3.95
   4   6   5  108.18    3.94
  -4   6  -5  112.11    3.60
   4   6   5  109.94    3.93
  -4   6   5  108.83    3.99
  -4   6   5  114.21    3.89
  -4   6   5  111.19    3.86
   4  -6   5  110.53    3.61
  -4  -7   5   20.42    1.04
  -4  -7   5   19.39    1.01
  -4   7  -5   21.23    0.99
   4  -7  -5   20.84    1.39
   4   7   5   20.08    1.39
  -4   7  -5   19.38    1.26
  -4   7  -5   23.03    1.09
   4  -7  -5   19.35    1.36
   4   7   5   19.71    1.30
  -4   7   5   20.94    1.41
   4  -7   5   19.75    1.08
  -4   7   5   20.51    1.27
  -4   7   5   20.65    1.28
   4  -8  -5    9.13    1.14
  -4   8  -5    8.80    1.07
   4  -8  -5    8.34    1.02
   4   8   5   11.19    1.07
  -4   8  -5   10.01    0.66
   4   8   5   11.45    1.19
  -4   8  -5   10.18    0.80
  -4  -8   5    8.17    0.81
  -4  -8   5   10.47    0.77
  -4   8   5    9.80    1.17
   4  -8   5    9.33    0.85
  -4   8   5    7.50    0.91
  -4   8   5   10.68    1.04
   4   8  -5    8.30    1.00
   4  -9  -5   12.26    1.37
  -4   9  -5   13.71    0.95
   4  -9  -5   13.35    1.37
   4   9   5   14.92    1.27
  -4  -9   5   12.93    0.87
  -4   9  -5   14.27    1.35
  -4  -9   5   14.05    1.06
  -4   9  -5   14.24    0.76
  -4   9   5   14.00    1.19
  -4   9   5   16.38    1.23
   4  -9   5   12.91    1.06
   4   9  -5   11.77    1.27
   4 -10  -5   32.13    2.00
  -4  10  -5   33.14    2.04
  -4 -10   5   33.13    1.40
   4  10   5   32.29    1.94
   4 -10  -5   33.87    2.11
  -4  10  -5   33.53    1.58
   4 -10   5   31.70    1.67
  -4  10   5   30.45    1.80
   4  10  -5   31.46    1.98
   4  11   5    4.47    0.97
  -4  11  -5    5.55    1.10
  -4 -11   5    1.94    0.46
   4 -11  -5    2.95    0.98
   4 -11  -5    1.73    1.01
  -4  11  -5    3.71    0.69
  -4 -11   5    3.15    0.43
   4  11  -5    5.32    1.02
  -4 -11  -5    3.10    0.86
  -4 -12   5    3.25    0.40
  -4  12  -5    2.54    0.69
   4  12   5    3.64    1.04
  -4 -12   5    3.77    0.47
   4 -12  -5    0.78    1.10
  -4 -12  -5    2.96    0.96
  -4  12   5    3.34    0.98
   4  12  -5    3.37    1.98
   4 -13  -5    6.73    1.39
   4  13   5    4.56    1.48
  -4  13  -5    5.19    1.42
   4  13   5    6.27    1.34
  -4  13  -5    6.18    0.94
   4 -13  -5    7.25    1.57
  -4  13   5    6.27    1.68
  -4 -13  -5    7.92    1.34
  -4  13   5    8.03    1.23
   4  13  -5    8.06    1.51
  -4  14  -5    6.67    1.76
   4 -14  -5    9.38    1.91
  -4  14  -5    9.36    1.17
   4 -14  -5    5.32    1.63
   4  14   5    7.95    1.49
   4  14   5    9.95    1.92
   4  14  -5   10.14    1.89
  -4  14   5    9.38    2.14
  -4  14   5    6.14    1.32
  -4 -14  -5    8.88    1.50
   4  15   5    0.95    1.25
   4 -15  -5   -0.30    1.79
  -4  15  -5    0.17    0.97
  -4  15  -5   -0.58    2.04
  -4 -15  -5    3.49    1.50
   4  15  -5    0.59    1.89
  -4  15   5   -1.06    1.10
  -5   0   5    0.45    0.25
   5   0   5   -0.05    0.22
  -5   0  -5   -0.18    0.24
   5   0  -5    0.03    0.23
   5   0  -5   -0.03    0.28
  -5   0   5    0.07    0.27
   5  -1  -5  202.43    6.37
   5  -1  -5  199.88    6.22
   5   1   5  197.53    6.15
  -5  -1   5  191.21    6.09
  -5  -1   5  198.07    6.26
  -5   1  -5  199.04    6.15
  -5   1   5  188.34    6.27
   5   1  -5  191.72    6.29
  -5   1   5  194.92    6.15
   5  -1   5  192.35    6.07
  -5  -1  -5  198.65    6.20
   5   1  -5  194.32    6.14
  -5   2  -5  385.08   11.34
   5   2   5  370.59   11.39
   5  -2  -5  383.43   11.46
   5  -2  -5  370.67   11.59
  -5  -2   5  383.23   11.45
   5   2  -5  368.73   11.48
  -5   2   5  375.58   11.40
  -5   2   5  365.06   11.50
   5   2  -5  377.37   11.36
   5  -2   5  362.33   11.24
  -5   3  -5    8.20    0.73
  -5   3  -5    8.15    0.67
   5  -3  -5    8.26    0.87
   5   3   5    7.63    0.72
  -5  -3   5    9.74    0.75
   5  -3  -5    9.07    0.79
   5   3   5    8.73    0.73
  -5   3   5    7.74    0.80
   5  -3   5    7.90    0.59
  -5   3   5    8.05    0.73
   5   3  -5    7.56    0.67
  -5   3   5    8.45    0.72
   5  -4  -5   89.71    3.30
  -5   4  -5   89.88    3.17
   5  -4  -5   88.28    3.37
   5   4   5   88.10    3.27
  -5  -4   5   90.45    3.16
  -5   4  -5   90.26    3.18
  -5   4   5   88.01    3.28
  -5   4   5   99.94    3.29
   5  -4   5   89.49    3.02
  -5   4   5   89.57    3.28
  -5   5  -5   11.03    0.81
   5  -5  -5   10.06    0.97
  -5   5  -5    9.79    0.85
  -5  -5   5   10.97    0.82
   5   5   5    8.92    0.90
   5  -5  -5   11.12    1.03
   5  -5   5    9.83    0.70
  -5   5   5   10.66    0.97
  -5   5   5   10.18    0.92
  -5   5   5    9.75    0.86
   5   6   5   49.90    2.24
   5  -6  -5   48.23    2.23
   5  -6  -5   51.79    2.31
  -5  -6   5   49.98    2.01
  -5  -6   5   52.04    1.92
  -5   6  -5   50.44    1.99
  -5   6  -5   50.02    2.15
  -5   6   5   52.77    2.21
   5  -6   5   49.30    1.93
  -5   6   5   46.92    2.11
  -5   6   5   52.68    2.31
   5   7   5   13.00    1.19
   5   7   5   13.80    1.15
  -5   7  -5   12.18    0.87
  -5  -7   5   13.05    0.93
   5  -7  -5    9.71    1.15
  -5   7  -5   12.47    1.09
   5  -7  -5   13.40    1.20
  -5  -7   5   13.41    0.95
  -5   7   5   13.74    1.09
  -5   7   5   13.61    1.21
  -5   7   5   13.82    1.11
   5  -7   5   13.25    0.91
  -5  -8   5   17.21    1.18
  -5   8  -5   19.81    1.42
   5  -8  -5   20.32    1.52
   5   8   5   19.22    1.42
   5   8   5   19.12    1.46
  -5  -8   5   20.61    1.16
  -5   8  -5   20.30    1.15
  -5   8  -5   19.50    1.06
   5  -8  -5   20.75    1.52
  -5   8   5   19.91    1.37
  -5   8   5   18.73    1.57
  -5   8   5   17.16    1.29
   5  -8   5   19.54    1.16
  -5  -9   5    8.03    0.87
   5   9   5    6.60    1.33
  -5   9  -5    8.01    1.07
   5  -9  -5   11.45    1.31
   5  -9  -5    6.05    1.01
  -5   9  -5    7.72    0.86
   5   9   5    9.99    1.23
  -5   9  -5    7.30    0.72
  -5   9   5    9.19    1.08
   5  -9   5    8.33    0.97
   5   9  -5    6.84    1.00
  -5   9   5    8.54    1.08
   5  10   5    0.24    0.66
  -5  10  -5    1.12    0.40
   5 -10  -5   -0.76    0.80
  -5 -10   5    0.20    0.49
  -5  10  -5    1.01    0.56
  -5  10   5    0.99    0.68
   5 -10   5    1.19    0.60
  -5  10   5    0.53    0.62
  -5  11  -5    4.07    1.12
  -5  11  -5    3.88    0.76
  -5 -11   5    3.74    0.63
   5 -11  -5    2.29    1.15
   5 -11   5    4.24    0.82
   5  11  -5    2.79    1.00
  -5  11   5    3.90    0.94
  -5  12  -5   36.67    1.90
   5 -12  -5   36.33    2.52
  -5 -12   5   34.52    1.51
  -5  12  -5   38.70    2.66
   5 -12  -5   36.19    2.65
   5  12   5   35.68    2.66
   5  12   5   34.87    2.40
  -5 -12   5   34.57    1.62
   5 -12   5   37.45    2.12
  -5 -12  -5   43.39    2.33
  -5  12   5   38.22    2.24
   5  12  -5   34.94    2.53
  -5  12   5   40.99    2.81
   5  13   5   20.48    2.61
   5 -13  -5   19.98    2.03
  -5  13  -5   19.49    1.50
  -5 -13   5   17.95    1.06
   5 -13  -5   18.60    2.14
  -5 -13   5   18.18    0.98
  -5  13  -5   20.91    2.29
  -5  13   5   18.16    1.82
   5  13  -5   15.01    1.93
  -5 -13  -5   19.34    2.07
  -5  13   5   21.58    2.72
   5 -14  -5    1.66    1.76
  -5  14  -5    2.81    1.72
  -5  14  -5    0.24    0.84
   5  14   5    1.04    1.65
   5 -14  -5    0.25    1.52
   5  14  -5    1.17    1.59
  -5  14   5    4.97    2.01
  -5  14   5   -1.16    0.96
   5 -15  -5    3.02    2.00
  -5  15  -5   -0.89    0.95
  -5  15  -5    4.21    2.12
  -5  15   5    1.05    1.14
   5  15  -5   -3.85    2.03
  -6   0   5   -0.10    0.32
  -6   0  -5    0.23    0.31
   6   0  -5    0.14    0.37
  -6   0   5   -0.06    0.27
   6   0  -5   -0.23    0.28
   6   0   5    0.13    0.28
  -6  -1   5    1.85    0.47
   6  -1  -5    1.94    0.43
   6  -1  -5    1.59    0.45
  -6  -1   5    3.31    0.47
  -6   1  -5    1.95    0.41
   6   1   5    1.02    0.36
  -6  -1  -5    2.14    0.46
   6  -1   5    1.81    0.37
   6   1  -5    1.44    0.47
  -6   1   5    1.26    0.37
  -6   1   5    1.95    0.49
   6   1  -5    2.21    0.45
   6  -2  -5  206.86    6.82
  -6  -2   5  204.28    6.68
  -6   2  -5  211.97    6.59
   6   2   5  207.15    6.60
   6  -2  -5  197.29    6.64
   6   2  -5  214.15    6.76
   6  -2   5  210.47    6.51
  -6   2   5  206.30    6.62
   6   2  -5  204.06    6.57
  -6   2   5  208.90    6.74
   6  -3  -5    1.26    0.44
  -6  -3   5    1.03    0.41
   6   3   5    1.08    0.41
   6  -3  -5    0.51    0.44
  -6   3  -5    1.92    0.51
  -6   3  -5    1.15    0.39
  -6   3   5    1.79    0.46
  -6   3   5    1.35    0.48
   6  -3   5    1.72    0.38
   6   3  -5    1.68    0.41
  -6  -4   5   33.31    1.60
   6  -4  -5   30.46    1.71
   6   4   5   32.49    1.63
  -6   4  -5   34.61    1.59
   6   4   5   34.49    1.65
   6  -4  -5   35.31    1.71
  -6   4  -5   34.63    1.61
   6  -4   5   33.81    1.46
  -6   4   5   29.77    1.64
   6   4  -5   33.02    1.57
  -6   4   5   34.14    1.63
   6  -5  -5    3.18    0.66
  -6   5  -5    3.09    0.57
  -6  -5   5    2.66    0.52
   6  -5  -5    3.66    0.69
   6   5   5    3.05    0.61
  -6   5  -5    3.14    0.55
   6  -5   5    2.87    0.50
  -6   5   5    2.57    0.55
  -6   5   5    2.75    0.65
  -6   5   5    2.41    0.57
  -6   6  -5   46.10    2.00
  -6  -6   5   46.86    1.95
  -6  -6   5   49.11    2.04
  -6   6  -5   50.76    2.17
   6   6   5   51.05    2.27
   6  -6  -5   43.65    2.24
   6  -6  -5   46.56    2.22
  -6   6   5   49.08    2.26
   6  -6   5   46.94    1.90
  -6   6   5   43.46    2.07
  -6   6   5   44.16    2.12
   6  -7  -5    0.28    0.61
   6  -7  -5    0.29    0.58
  -6   7  -5    0.02    0.51
   6   7   5   -0.63    0.50
  -6  -7   5   -0.23    0.41
  -6   7  -5    0.10    0.41
  -6   7   5    0.22    0.52
   6  -7   5    0.11    0.40
  -6   7   5   -0.38    0.54
  -6   7   5    0.66    0.50
  -6   8  -5   18.76    1.18
   6  -8  -5   17.69    1.50
  -6   8  -5   15.79    1.43
   6  -8  -5   15.16    1.54
  -6  -8   5   17.82    1.20
  -6   8  -5   18.71    1.16
   6   8   5   17.94    1.54
  -6   8   5   16.14    1.55
  -6   8   5   17.53    1.32
  -6   8   5   19.43    1.42
   6  -8   5   16.23    1.13
   6  -9  -5    8.10    1.17
   6  -9  -5    9.57    1.27
  -6   9  -5    9.31    0.89
  -6  -9   5    6.92    0.85
  -6   9  -5    8.14    1.24
  -6   9  -5    9.93    0.98
   6   9  -5    8.76    1.14
  -6   9   5    7.39    0.98
  -6   9   5    7.59    1.07
   6  -9   5    8.17    1.02
  -6  10  -5   10.83    1.09
  -6 -10   5   11.61    1.15
  -6  10  -5   11.11    1.40
  -6  10  -5   12.48    0.99
   6 -10  -5   10.88    1.39
   6 -10   5   11.65    1.23
   6  10  -5   10.64    1.30
  -6  10   5   11.81    1.40
   6 -11  -5    1.91    1.08
  -6  11  -5    2.60    0.76
  -6  11  -5    1.07    0.51
  -6  11  -5    1.30    1.00
  -6 -11   5    1.76    0.66
   6 -11  -5    1.79    1.11
  -6  11   5    1.70    0.79
   6  11  -5    1.14    0.99
  -6  11   5    1.05    0.83
   6 -11   5    1.56    0.77
  -6 -12   5    0.07    0.66
   6  12   5   -1.25    1.16
   6 -12  -5    0.32    1.26
  -6  12  -5    0.61    1.21
  -6  12  -5    0.07    0.69
   6 -12  -5   -0.78    1.16
   6  12  -5    0.82    1.11
  -6  12   5    2.95    1.56
   6 -12   5   -0.27    0.82
  -6  12   5    1.27    0.90
   6 -13  -5    2.11    1.40
  -6 -13   5    0.49    0.72
  -6 -13   5    0.52    0.59
  -6  13  -5   -0.47    0.76
   6 -13  -5    0.18    1.43
   6  13   5   -1.14    1.44
  -6  13  -5   -0.45    1.43
  -6  13   5    0.73    1.63
  -6  13   5    0.59    0.94
   6  13  -5    1.43    1.34
  -6 -14   5   -0.26    0.54
  -6 -14   5    0.83    0.63
   6 -14  -5   -1.98    1.65
   6  14   5    0.99    2.17
   6 -14  -5   -2.83    1.90
  -6  14  -5    0.61    0.87
  -6  14  -5    0.93    1.81
  -6  14   5    3.58    2.33
  -6  14   5   -1.81    0.99
   6  14  -5    1.38    1.70
  -6  15  -5    6.66    1.41
   6 -15  -5    1.96    2.15
  -6  15   5    6.52    1.52
  -6 -15  -5    1.53    1.72
  -7   0  -5    0.02    0.32
  -7   0   5   -0.05    0.37
   7   0  -5   -0.09    0.35
   7   0  -5    0.02    0.43
   7   0   5   -0.32    0.30
  -7   0   5    0.20    0.31
  -7  -1   5   85.58    3.28
   7   1   5   85.54    3.13
  -7  -1   5   87.23    3.11
   7  -1  -5   86.11    3.20
   7  -1  -5   87.29    3.36
  -7   1  -5   88.28    3.17
  -7   1   5   86.60    3.30
   7   1  -5   87.66    3.35
   7   1  -5   87.75    3.23
  -7   1   5   89.46    3.17
  -7  -1  -5   83.18    3.18
   7  -2  -5   35.05    1.87
  -7   2  -5   34.38    1.64
   7  -2  -5   36.19    1.72
   7   2   5   34.03    1.64
  -7  -2   5   36.51    1.77
   7   2  -5   37.37    1.68
  -7   2   5   37.40    1.78
   7  -2   5   37.82    1.62
   7   2  -5   36.53    1.80
  -7   2   5   36.18    1.68
   7   3   5   25.43    1.41
  -7   3  -5   24.82    1.36
  -7  -3   5   24.24    1.44
  -7   3  -5   25.86    1.48
   7  -3  -5   23.14    1.54
   7  -3  -5   27.82    1.51
  -7   3   5   24.79    1.51
   7  -3   5   26.62    1.31
   7   3  -5   24.69    1.36
  -7   3   5   27.40    1.42
  -7  -4   5   89.18    3.42
  -7   4  -5   91.58    3.45
  -7   4  -5   95.60    3.43
   7  -4  -5   93.09    3.52
   7   4   5   94.83    3.48
   7  -4  -5   91.92    3.64
  -7   4   5   93.69    3.53
  -7   4   5   88.55    3.45
   7  -4   5   90.58    3.25
   7   4  -5   95.39    3.43
  -7   5  -5   75.51    3.01
   7  -5  -5   75.66    3.10
  -7  -5   5   77.46    2.99
   7   5   5   73.11    3.06
   7   5   5   74.33    3.09
   7  -5  -5   78.59    3.25
  -7   5  -5   79.06    3.01
  -7   5   5   79.49    3.05
   7  -5   5   76.77    2.83
  -7   5   5   81.23    3.11
   7   5  -5   74.69    3.01
  -7   6  -5   17.86    1.31
  -7   6  -5   17.18    1.24
   7   6   5   16.42    1.33
   7  -6  -5   16.05    1.48
   7  -6  -5   17.41    1.37
  -7  -6   5   15.67    1.22
  -7   6   5   17.03    1.37
  -7   6   5   15.60    1.21
   7  -6   5   15.61    1.08
  -7   6   5   15.42    1.24
   7  -7  -5    1.72    0.81
   7   7   5    2.87    0.77
  -7   7  -5    1.29    0.54
  -7  -7   5    1.81    0.58
   7  -7  -5    1.89    0.70
  -7   7  -5    1.72    0.66
   7  -7   5    2.25    0.55
  -7   7   5    2.35    0.74
  -7   7   5    1.99    0.81
  -7   7   5    1.41    0.64
  -7   8  -5    9.34    1.22
   7  -8  -5   10.96    1.40
  -7  -8   5   10.09    1.12
  -7   8  -5   10.98    1.09
   7  -8  -5   10.99    1.36
   7   8   5    8.64    1.20
  -7   8   5   10.65    1.24
  -7   8   5    9.25    1.09
   7  -8   5   11.27    1.03
  -7   8   5    9.55    1.43
  -7   9  -5   50.67    2.12
  -7   9  -5   45.12    2.13
  -7   9  -5   45.25    3.02
  -7  -9   5   47.29    2.20
   7  -9  -5   43.24    3.13
  -7   9   5   43.61    2.59
  -7   9   5   46.66    2.38
   7  -9   5   48.66    2.17
  -7  10  -5    3.72    0.77
  -7  10  -5    2.66    1.12
   7 -10  -5    5.94    1.29
   7 -10  -5    5.98    1.23
  -7 -10   5    4.26    0.82
  -7  10  -5    4.37    0.72
   7 -10   5    5.04    0.87
  -7  10   5    3.89    0.94
   7  10  -5    3.68    1.07
  -7  10   5    3.73    0.92
   7 -11  -5   12.85    1.67
  -7  11  -5   14.08    1.18
  -7  11  -5   14.04    1.32
   7 -11  -5   12.74    1.68
  -7 -11   5   12.76    1.41
  -7  11  -5   13.13    1.73
   7 -11   5   12.02    1.46
  -7  11   5   11.35    1.44
  -7  11   5   11.30    1.43
   7  11  -5   12.83    1.62
   7 -12  -5   15.63    1.93
  -7  12  -5   15.09    1.95
  -7 -12   5   14.78    1.50
   7  12   5   16.16    2.07
   7 -12  -5   15.46    1.88
  -7  12  -5   16.03    1.53
  -7  12  -5   17.94    1.49
  -7  12   5   16.79    1.71
  -7  12   5   16.75    1.87
  -7  12   5   20.09    2.30
   7  12  -5   17.50    2.23
   7 -12   5   16.69    1.77
   7 -13  -5   33.97    3.34
  -7 -13   5   36.02    2.00
  -7  13  -5   38.12    3.28
   7 -13  -5   34.75    3.04
   7  13   5   28.36    3.17
  -7  13  -5   38.26    2.15
  -7  13   5   36.85    2.43
   7 -13   5   34.26    2.38
   7  13  -5   41.50    3.12
  -7  13   5   39.81    3.55
  -7  14  -5   -2.86    1.89
  -7 -14   5    0.61    0.89
   7 -14  -5    0.33    1.88
  -7 -14   5    1.87    0.81
  -7  14  -5    0.66    1.00
   7  14  -5    1.54    1.79
  -7 -14  -5   -1.52    1.46
  -7  14   5    1.94    1.19
  -8   0   5   -0.24    0.37
  -8   0   5    0.01    0.52
   8   0  -5    0.40    0.54
   8   0  -5    0.76    0.43
  -8   0  -5    0.04    0.38
   8   0   5   -0.22    0.38
   8  -1  -5   11.98    1.04
  -8  -1   5   11.49    1.06
   8   1   5   11.37    0.97
  -8  -1   5   12.09    0.95
  -8   1  -5   10.57    0.99
   8  -1  -5   10.45    1.18
  -8   1   5   11.93    0.99
   8   1  -5   12.75    0.99
   8   1  -5   10.82    1.07
  -8   1   5   13.01    1.14
   8  -1   5   10.35    0.93
  -8  -1  -5   11.62    1.03
   8  -2  -5   11.15    1.06
  -8  -2   5    9.76    1.04
   8  -2  -5    9.53    1.15
  -8   2  -5   10.64    1.09
  -8   2  -5    9.77    0.95
   8   2   5   10.00    0.96
   8  -2   5   11.69    0.95
  -8   2   5   11.75    1.07
  -8   2   5   12.49    1.03
   8   2  -5   10.87    0.97
  -8  -3   5   -0.04    0.49
   8   3   5   -0.08    0.43
   8  -3  -5    0.19    0.57
   8  -3  -5    0.27    0.48
  -8   3  -5    0.41    0.50
  -8   3  -5   -0.30    0.41
  -8   3   5   -0.23    0.44
   8  -3   5    0.29    0.41
   8   3  -5   -0.16    0.42
  -8   3   5    0.00    0.43
   8  -4  -5   26.13    1.76
  -8  -4   5   24.78    1.57
   8  -4  -5   28.59    1.67
  -8   4  -5   24.69    1.50
  -8   4  -5   28.23    1.66
   8   4   5   25.61    1.56
   8   4  -5   25.11    1.53
   8  -4   5   26.83    1.42
  -8   4   5   25.81    1.66
  -8   4   5   29.75    1.60
   8  -5  -5    0.23    0.60
  -8  -5   5    1.03    0.56
  -8   5  -5    0.50    0.58
  -8   5  -5    0.42    0.50
   8   5   5   -0.58    0.49
   8  -5  -5   -0.96    0.61
   8  -5   5    0.33    0.44
  -8   5   5    0.69    0.63
   8   5  -5    0.13    0.51
  -8   5   5    0.56    0.55
  -8   5   5    0.59    0.60
   8  -6  -5    0.81    0.74
  -8   6  -5    0.08    0.61
   8  -6  -5    0.39    0.64
   8   6   5   -0.11    0.67
  -8  -6   5    0.96    0.60
   8   6   5   -0.03    0.62
  -8   6  -5   -0.04    0.58
   8   6  -5    0.97    0.62
  -8   6   5   -0.03    0.59
  -8   6   5    0.04    0.60
  -8   6   5    0.93    0.60
   8  -6   5    0.78    0.49
  -8   7  -5   -0.55    0.61
   8   7   5    1.75    0.89
  -8  -7   5    1.59    0.69
  -8   7  -5    0.79    0.62
   8   7   5    1.92    0.82
   8  -7  -5    2.80    0.91
   8  -7  -5    1.27    0.79
   8  -7   5    2.19    0.59
  -8   7   5    1.23    0.91
  -8   7   5    1.64    0.70
  -8   7   5    1.07    0.62
  -8   8  -5   -0.35    0.55
  -8  -8   5    1.28    0.65
   8  -8  -5   -0.16    0.87
   8  -8  -5   -0.10    0.88
   8  -8   5    0.64    0.60
  -8   8   5   -0.44    0.67
  -8   8   5    0.29    0.59
  -8   9  -5    6.24    0.91
  -8   9  -5    4.45    1.07
   8  -9  -5    6.18    1.23
  -8   9  -5    6.45    0.98
   8  -9  -5    6.58    1.39
  -8  -9   5    6.19    0.97
  -8   9   5    4.83    0.97
   8  -9   5    6.61    0.90
  -8   9   5    5.16    1.02
   8 -10  -5   48.76    2.92
  -8  10  -5   52.06    2.49
  -8  10  -5   63.19    2.50
  -8  10  -5   56.66    3.49
   8 -10  -5   51.67    3.07
  -8 -10   5   54.51    2.59
  -8  10   5   55.04    2.71
  -8  10   5   54.19    2.76
   8 -10   5   49.49    2.51
  -8  11  -5   -0.21    0.67
   8 -11  -5   -0.65    2.00
  -8  11  -5   -0.42    0.69
  -8 -11   5    0.04    0.84
  -8  11  -5   -2.33    1.15
   8 -11  -5    0.82    1.21
  -8  11   5    0.20    0.96
  -8  11   5   -0.47    1.35
   8 -11   5    0.76    0.89
   8  11  -5   -0.68    1.06
  -8  11   5    0.39    0.89
  -8 -12   5    8.52    1.19
  -8  12  -5    8.90    1.06
  -8  12  -5   10.57    1.28
  -8  12  -5    7.99    1.80
   8  12   5    8.88    1.73
   8 -12  -5    8.15    1.72
   8 -12   5   10.89    1.39
  -8  12   5   11.19    1.57
  -8  12   5    9.43    1.46
  -8  12   5    9.19    1.83
   8  12  -5    6.44    1.64
  -8  13  -5    1.35    0.95
   8  13   5    0.29    1.65
  -8 -13   5    0.69    0.97
  -8  13  -5   -0.66    1.66
   8 -13  -5   -1.04    1.59
  -8  13   5   -1.48    0.95
  -8  13   5   -0.34    1.76
   8 -13   5    1.16    1.23
   8  13  -5   -1.40    1.56
  -8 -14   5   20.03    1.92
  -8  14  -5   20.99    1.92
  -8  14  -5   20.13    3.65
   8 -14  -5   17.69    2.60
   8 -14  -5   18.33    2.48
  -8  14   5   19.62    2.19
  -9   0   5    0.11    0.46
   9   0  -5   -0.58    0.38
  -9   0  -5   -0.84    0.45
   9   0   5    0.34    0.44
   9   0  -5   -0.51    0.63
  -9   0   5   -0.24    0.54
   9  -1  -5  130.03    4.56
  -9  -1   5  125.79    4.65
  -9   1  -5  121.47    4.48
   9   1   5  121.93    4.42
  -9  -1   5  128.21    4.45
   9  -1  -5  126.21    4.76
  -9   1  -5  128.10    4.73
   9   1  -5  128.76    4.50
  -9  -1  -5  120.99    4.52
  -9   1   5  124.46    4.46
  -9   1   5  125.91    4.66
  -9   2  -5   13.67    1.33
   9  -2  -5   13.46    1.24
  -9  -2   5   13.82    1.28
  -9   2  -5   14.52    1.20
   9  -2  -5   16.19    1.40
   9   2   5   13.59    1.16
   9  -2   5   15.18    1.14
   9   2  -5   14.67    1.20
  -9   2   5   14.55    1.20
  -9   2   5   14.49    1.31
   9  -3  -5   49.59    2.34
   9   3   5   48.32    2.25
  -9   3  -5   49.71    2.24
   9  -3  -5   51.20    2.57
  -9   3  -5   49.90    2.42
  -9  -3   5   45.67    2.33
  -9   3   5   45.24    2.30
  -9   3   5   45.98    2.24
   9  -3   5   47.44    2.14
   9   3  -5   47.81    2.24
   9  -4  -5    0.40    0.63
   9   4   5    0.30    0.62
  -9  -4   5    0.96    0.64
  -9   4  -5    0.72    0.57
   9  -4  -5    0.48    0.72
  -9   4  -5    2.37    0.73
   9  -4   5    0.59    0.54
   9   4  -5    0.32    0.56
  -9   4   5    0.88    0.67
  -9   4   5    1.20    0.60
   9  -5  -5  123.37    4.88
  -9   5  -5  132.82    4.89
   9   5   5  132.31    4.92
  -9   5  -5  137.16    4.87
  -9  -5   5  134.06    4.88
   9  -5  -5  132.43    5.53
  -9   5   5  135.36    4.98
   9  -5   5  131.78    4.65
   9   5  -5  134.29    4.89
  -9   5   5  138.31    4.94
   9   6   5    6.46    1.00
  -9  -6   5    7.40    1.01
   9  -6  -5    6.80    1.10
   9  -6  -5    6.65    1.24
  -9   6  -5    5.33    0.94
  -9   6  -5    7.22    1.07
   9  -6   5    5.79    0.82
  -9   6   5    5.44    0.96
  -9   6   5    5.87    0.96
   9   6  -5    4.10    0.88
  -9  -7   5   -0.40    0.68
   9   7   5    0.48    0.88
   9  -7  -5    0.19    0.81
   9   7   5    0.67    0.76
  -9   7  -5    0.22    0.67
   9  -7  -5    0.70    0.95
   9   7  -5    1.42    0.81
  -9   7   5    0.91    0.74
  -9   7   5    1.19    1.00
   9  -7   5    0.61    0.59
  -9   7   5    0.61    0.79
  -9  -8   5   13.06    1.44
  -9   8  -5   11.14    1.24
   9  -8  -5   14.14    1.64
   9  -8  -5    7.52    1.35
  -9   8  -5   12.37    1.59
   9   8   5    9.18    1.32
  -9   8   5   10.52    1.32
  -9   8   5   11.42    1.34
   9   8  -5   14.01    1.61
   9  -8   5   10.94    1.26
  -9  -9   5   70.28    3.19
  -9   9  -5   71.60    3.12
  -9   9  -5   73.30    3.53
   9   9   5   74.61    3.66
  -9   9  -5   73.63    3.13
   9  -9  -5   70.15    3.66
   9  -9  -5   68.85    3.45
   9  -9   5   72.67    3.06
  -9   9   5   74.33    3.36
  -9   9   5   72.22    3.26
   9 -10  -5    1.57    1.49
  -9 -10   5    1.05    0.92
   9 -10  -5    3.33    1.28
  -9  10  -5    2.23    0.84
  -9  10  -5    0.33    0.76
  -9  10  -5    4.35    1.31
   9  10   5   -0.17    1.12
  -9  10   5    1.67    0.94
  -9  10   5    1.75    1.02
   9 -10   5    1.10    0.86
  -9  10   5    1.23    1.37
  -9 -11   5   20.57    1.97
   9  11   5   21.10    2.51
  -9  11  -5   20.91    1.77
  -9  11  -5   23.51    2.65
   9 -11  -5   24.29    2.53
  -9  11   5   19.16    1.86
  -9  11   5   24.59    2.74
   9 -11   5   20.91    1.99
   9  11  -5   20.28    2.34
  -9  12  -5    0.90    1.62
  -9  12  -5    1.57    0.90
   9 -12  -5    1.06    1.39
   9  12   5   -2.77    1.55
  -9 -12   5    0.92    1.08
  -9  12  -5    1.76    0.93
   9 -12  -5    2.50    1.66
   9  12  -5    1.20    1.49
   9 -12   5   -0.84    1.11
  -9  12   5    1.19    1.03
  -9  12   5    1.00    1.75
  -9  12   5    2.99    1.23
   9 -13  -5   19.34    2.46
  -9 -13   5   18.99    2.14
   9 -13  -5   21.44    2.53
  -9  13  -5   21.77    1.96
  -9  13  -5   19.36    2.63
  -9  13  -5   21.61    1.82
  -9  13   5   23.71    2.61
  -9  13   5   22.27    2.10
   9  13  -5   19.30    2.54
  10   0  -5    0.34    0.74
 -10   0   5   -0.02    0.51
 -10   0  -5   -0.18    0.53
  10   0  -5   -0.53    0.52
 -10   0   5   -0.34    0.89
  10   0   5   -0.07    0.51
 -10  -1   5   31.34    1.98
 -10   1  -5   32.52    2.00
  10   1   5   32.41    1.79
  10  -1  -5   33.47    2.15
  10  -1  -5   31.73    1.84
 -10   1  -5   33.00    1.87
 -10  -1   5   32.70    1.82
  10  -1   5   34.38    1.82
 -10   1   5   31.94    1.98
 -10  -1  -5   32.74    1.90
  10   1  -5   30.64    1.79
 -10   1   5   30.33    1.81
 -10   2  -5   74.37    3.11
 -10   2  -5   74.30    3.30
 -10  -2   5   81.13    3.33
  10  -2  -5   70.61    3.13
  10   2   5   73.74    3.07
  10   2  -5   72.90    3.10
 -10   2   5   70.15    3.19
  10  -2   5   75.10    3.02
 -10   2   5   75.16    3.11
 -10   3  -5   14.61    1.36
  10  -3  -5   12.96    1.74
 -10  -3   5   15.46    1.48
 -10   3  -5   17.20    1.56
  10   3   5   14.61    1.35
  10  -3  -5   15.36    1.40
 -10   3   5   16.85    1.50
  10  -3   5   15.21    1.29
 -10   3   5   16.94    1.40
  10   3  -5   17.16    1.39
  10  -4  -5   11.67    1.39
 -10  -4   5   11.17    1.41
 -10   4  -5   11.59    1.28
 -10   4  -5   13.81    1.49
  10  -4  -5   12.21    1.54
  10   4   5   12.23    1.32
  10   4  -5   10.96    1.29
 -10   4   5   12.13    1.33
 -10   4   5   13.84    1.37
  10  -4   5   15.11    1.28
 -10   5  -5    2.72    0.82
  10   5   5    3.67    0.94
  10  -5  -5    4.83    1.03
 -10  -5   5    2.32    0.88
 -10   5  -5    4.58    0.97
  10  -5  -5    3.07    1.09
  10   5  -5    2.64    0.84
  10  -5   5    3.68    0.77
 -10   5   5    3.42    0.94
 -10   5   5    3.41    0.95
  10  -6  -5    8.90    1.48
 -10  -6   5    9.39    1.25
 -10   6  -5    8.68    1.21
 -10   6  -5    8.18    1.16
  10   6   5    8.73    1.52
  10  -6   5    9.11    1.10
 -10   6   5   10.22    1.32
  10   6  -5   10.26    1.28
 -10   6   5   10.01    1.33
  10  -7  -5    1.85    0.96
 -10  -7   5    0.40    0.80
  10   7   5    1.86    0.98
 -10   7  -5    2.71    0.94
  10  -7  -5    1.88    1.18
 -10   7  -5    1.45    0.91
 -10   7   5    2.31    0.94
  10   7  -5    0.45    1.45
 -10   7   5    0.36    0.70
  10  -7   5    2.63    0.77
  10  -8  -5   19.59    3.38
 -10   8  -5   14.21    1.68
 -10  -8   5   17.33    1.73
  10  -8  -5   14.93    1.85
 -10   8  -5   11.78    1.38
  10   8   5   16.78    1.99
 -10   8   5   13.53    1.70
 -10   8   5   13.70    1.47
  10   8  -5   15.38    1.86
  10  -8   5   11.80    1.45
 -10   9  -5   -0.62    0.83
  10  -9  -5    1.17    1.06
 -10   9  -5    0.69    1.18
  10   9   5    0.20    1.10
 -10  -9   5    0.30    0.92
  10   9   5   -0.15    1.04
  10  -9   5    1.11    0.82
 -10   9   5    1.10    1.00
 -10   9   5    1.03    0.87
[truncated: 981,730 more chars]
