# Supplementary material for: Crystal structure of tetrakis­(acetyl­acetonato)di­chloridodi-μ3-methano­lato-tetra-μ2-methano­lato-tetra­iron(III)
Source: Acta Crystallogr E Crystallogr Commun. 2015 Jul 29;71(Pt 8):976–9. doi: 10.1107/S2056989015013535 (PMC4571370; doi:10.1107/S2056989015013535)
Supplement: Supplementary file 2 [file e-71-00976-Isup2.hkl]

data_I                                                                          
_shelx_title ' cd71lsa in Pbca'                                                 
_shelx_refln_list_code          4                                               
_shelx_F_calc_maximum      369.12                                               
_exptl_crystal_F_000      1808.00                                               
_reflns_d_resolution_high  0.7488                                               
                                                                                
loop_                                                                           
 _space_group_symop_operation_xyz                                               
 'x, y, z'                                                                      
 '-x+1/2, -y, z+1/2'                                                            
 '-x, y+1/2, -z+1/2'                                                            
 'x+1/2, -y+1/2, -z'                                                            
 '-x, -y, -z'                                                                   
 'x-1/2, y, -z-1/2'                                                             
 'x, -y-1/2, z-1/2'                                                             
 '-x-1/2, y-1/2, z'                                                             
                                                                                
_cell_length_a    14.0714                                                       
_cell_length_b    12.1888                                                       
_cell_length_c    21.3543                                                       
_cell_angle_alpha  90.000                                                       
_cell_angle_beta   90.000                                                       
_cell_angle_gamma  90.000                                                       
                                                                                
_shelx_F_squared_multiplier     1.000                                           
                                                                                
loop_                                                                           
 _refln_index_h                                                                 
 _refln_index_k                                                                 
 _refln_index_l                                                                 
 _refln_F_squared_calc                                                          
 _refln_F_squared_meas                                                          
 _refln_F_squared_sigma                                                         
 _refln_observed_status                                                         
   4   0   0      10480.58      11591.07       343.56 o                         
   6   0   0       4990.25       5155.09       128.20 o                         
   8   0   0       3374.46       3443.49       111.24 o                         
  10   0   0       1127.83       1218.83        83.73 o                         
  12   0   0       7217.20       7170.62       210.34 o                         
  14   0   0       3886.27       3803.03       184.25 o                         
  16   0   0      11375.60      11407.84       342.11 o                         
  18   0   0       5734.05       6085.30       572.92 o                         
   2   1   0        536.92        578.83        22.03 o                         
   4   1   0        651.25        819.07        27.05 o                         
   6   1   0      10440.38       9811.93       147.44 o                         
   8   1   0          1.87         39.67        21.87 o                         
  10   1   0       9187.05       8664.24       155.03 o                         
  12   1   0       3150.80       3264.26       135.26 o                         
  14   1   0      19907.95      19740.80       355.24 o                         
  16   1   0       9350.81       9091.53       268.92 o                         
  18   1   0         11.37       -102.32       183.27 o                         
   0   2   0       2739.09       2969.74        48.52 o                         
   2   2   0        332.18        300.57        16.01 o                         
   4   2   0       2957.30       3069.02        70.19 o                         
   6   2   0       3704.74       4149.63        87.10 o                         
   8   2   0       2188.77       2124.12        69.88 o                         
  10   2   0       2180.12       1956.42        79.21 o                         
  12   2   0        389.88        264.78        58.01 o                         
  14   2   0        644.31        625.25        85.76 o                         
  16   2   0        114.21        171.42        86.22 o                         
  18   2   0       2896.30       2847.46       182.66 o                         
   2   3   0       8285.28       8691.95       185.40 o                         
   4   3   0      24247.33      24337.42       383.90 o                         
   6   3   0      17627.29      16522.06       252.17 o                         
   8   3   0       1780.65       1917.63        70.75 o                         
  10   3   0       4090.34       4038.08       110.83 o                         
  12   3   0       1258.93       1312.48        93.99 o                         
  14   3   0       7355.87       7194.21       211.75 o                         
  16   3   0       4828.97       4728.72       205.23 o                         
  18   3   0        434.97        645.83       150.44 o                         
   0   4   0      56131.80      54336.87      1011.94 o                         
   2   4   0      14096.92      13086.88       150.89 o                         
   4   4   0      22173.71      21206.92       304.08 o                         
   6   4   0      21106.60      22036.70       365.66 o                         
   8   4   0          7.94         50.38        28.93 o                         
  10   4   0       1281.35       1369.06        74.11 o                         
  12   4   0       2746.37       2709.79       125.46 o                         
  14   4   0       2833.13       2748.46       208.28 o                         
  16   4   0      10935.31      11315.92       274.90 o                         
  18   4   0       6100.01       5537.31       330.25 o                         
   2   5   0      35258.26      38149.56       438.14 o                         
   4   5   0       4002.64       5034.91        87.11 o                         
   6   5   0       5161.78       4901.95       115.91 o                         
   8   5   0       2431.88       2542.98        83.14 o                         
  10   5   0      10003.88       9896.47       198.25 o                         
  12   5   0       2078.99       2216.26       126.11 o                         
  14   5   0        509.98        517.37        82.84 o                         
  16   5   0        346.48        422.96       107.08 o                         
   0   6   0       4794.84       4214.85        82.01 o                         
   2   6   0      24550.74      23681.26       265.71 o                         
   4   6   0       5455.13       5861.72       145.20 o                         
   6   6   0       1310.91       1123.22        64.84 o                         
   8   6   0        223.76        232.40        38.58 o                         
  10   6   0       8795.64       8930.45       206.48 o                         
  12   6   0         29.13        106.22        77.77 o                         
  14   6   0       4112.14       4165.81       221.11 o                         
  16   6   0        350.55        267.52       109.64 o                         
   2   7   0        106.73         60.43        18.12 o                         
   4   7   0      10460.00       9884.33       153.26 o                         
   6   7   0       2781.18       2541.67        71.36 o                         
   8   7   0       1791.04       1756.00        88.25 o                         
  10   7   0         27.20          6.94        48.96 o                         
  12   7   0      12943.06      13297.84       262.95 o                         
  14   7   0       9588.44       9249.80       235.27 o                         
  16   7   0       4249.41       4838.20       246.75 o                         
   0   8   0      15552.72      14945.42       258.07 o                         
   2   8   0      19918.86      18917.78       260.99 o                         
   4   8   0      19128.13      19421.54       270.75 o                         
   6   8   0      12571.32      12911.27       201.06 o                         
   8   8   0       8115.65       7957.00       151.17 o                         
  10   8   0       3030.46       2669.08       132.60 o                         
  12   8   0       2147.89       2118.06       125.52 o                         
  14   8   0       3683.35       3424.50       174.31 o                         
  16   8   0       1614.86       1787.17       194.98 o                         
   2   9   0       9426.42       9212.55       136.40 o                         
   4   9   0      28039.48      29035.96       388.55 o                         
   6   9   0       7807.14       7459.18       377.03 o                         
   8   9   0        987.56        912.21        59.99 o                         
  10   9   0         13.83         68.65        48.79 o                         
  12   9   0        806.18        907.44        88.91 o                         
  14   9   0          5.20        176.35        86.07 o                         
   0  10   0         63.18        102.99        63.96 o                         
   2  10   0       9216.53       9293.10       141.62 o                         
   4  10   0       9649.00       8872.38       172.55 o                         
   6  10   0        128.97        157.77        38.64 o                         
   8  10   0         37.00        -23.46        48.18 o                         
  10  10   0       6121.50       6041.39       152.46 o                         
  12  10   0       2482.87       2269.33       106.13 o                         
  14  10   0        953.01        935.36       116.16 o                         
   2  11   0       1482.55       1565.56        60.07 o                         
   4  11   0      13923.76      13517.38       213.15 o                         
   6  11   0          1.83          8.25        40.98 o                         
   8  11   0       1317.26       1167.18        72.98 o                         
  10  11   0        360.98        285.19        67.97 o                         
  12  11   0       6615.94       7211.13       242.49 o                         
   0  12   0         40.93         79.42        80.17 o                         
   2  12   0       5879.38       5747.29       160.21 o                         
   4  12   0       9448.89       9163.93       167.83 o                         
   6  12   0       6464.45       6343.92       191.60 o                         
   8  12   0       8389.38       8195.76       237.04 o                         
  10  12   0        328.01        312.40        79.92 o                         
  12  12   0        228.29        274.70       105.95 o                         
   2  13   0       3798.79       3637.15       106.04 o                         
   4  13   0       1008.08       1023.76        65.93 o                         
   6  13   0       1012.91       1043.73        75.37 o                         
   8  13   0       1009.54       1036.68        86.17 o                         
  10  13   0         28.30         -1.16        92.38 o                         
   0  14   0      15265.13      15069.24       377.72 o                         
   2  14   0       9040.26       8658.02       171.00 o                         
   4  14   0        857.49        769.92        69.93 o                         
   6  14   0         72.48        -27.90        71.07 o                         
   8  14   0        142.69        223.32       103.32 o                         
   2  15   0       1649.31       1715.82        89.59 o                         
   4  15   0          9.41        -12.75        76.28 o                         
   6  15   0         33.50        202.81       133.84 o                         
   0  16   0        330.86        120.33       157.77 o                         
   2  16   0        179.54        241.70       175.15 o                         
   2   1   1       2477.06       2553.15        33.46 o                         
   3   1   1      28953.99      28099.97       258.37 o                         
   4   1   1        541.27        682.80        17.72 o                         
   5   1   1       9148.95       9216.22        95.52 o                         
   6   1   1       3107.25       2898.80        44.21 o                         
   7   1   1        179.61        231.78        17.11 o                         
   8   1   1         94.80         96.86        17.33 o                         
   9   1   1        505.72        570.46        28.49 o                         
  10   1   1       1710.74       1804.97        48.93 o                         
  11   1   1       2114.15       2137.53        60.19 o                         
  12   1   1        213.59        236.70        37.73 o                         
  13   1   1       1103.94       1088.33        55.72 o                         
  14   1   1       2500.71       2608.73        88.41 o                         
  15   1   1       1803.57       1833.87        76.33 o                         
  16   1   1       1945.00       1984.93       102.19 o                         
  17   1   1       5950.00       5952.47       156.36 o                         
  18   1   1        169.78        222.48       115.61 o                         
   0   2   1      61415.72      57494.21       563.43 o                         
   1   2   1       7995.99       8602.50        68.78 o                         
   2   2   1       6226.88       5992.77        90.03 o                         
   3   2   1      12180.06      12716.86       146.47 o                         
   4   2   1        294.24        269.86        15.61 o                         
   5   2   1      10803.60      11113.43       123.47 o                         
   6   2   1       1121.48       1025.21        30.61 o                         
   7   2   1       2673.28       2648.79        50.37 o                         
   8   2   1      19513.47      19325.58       211.83 o                         
   9   2   1       5570.04       5699.05        88.52 o                         
  10   2   1       1084.02       1081.63        44.60 o                         
  11   2   1       6445.47       6325.24       104.31 o                         
  12   2   1       1124.06       1082.15        55.14 o                         
  13   2   1       5546.01       5296.20       119.23 o                         
  14   2   1       2517.07       2397.57       111.52 o                         
  15   2   1       4954.16       5094.25       121.12 o                         
  16   2   1       1576.89       1706.75       124.79 o                         
  17   2   1        229.14        389.00        77.07 o                         
  18   2   1        220.77        209.19        99.21 o                         
   1   3   1       7321.70       7024.85        57.26 o                         
   2   3   1      31178.80      31290.81       262.87 o                         
   3   3   1       3336.74       3093.67        42.88 o                         
   4   3   1       5049.18       5393.46        71.49 o                         
   5   3   1       8955.26       9014.36       105.26 o                         
   6   3   1       1746.56       1729.84        39.07 o                         
   7   3   1        700.38        577.49        27.21 o                         
   8   3   1       2929.95       2956.70        59.01 o                         
   9   3   1        409.44        509.78        31.62 o                         
  10   3   1        552.35        536.03        35.28 o                         
  11   3   1       4890.62       4737.96        92.15 o                         
  12   3   1        488.83        510.80        49.26 o                         
  13   3   1        485.47        508.55        55.13 o                         
  14   3   1        702.87        686.16        62.54 o                         
  15   3   1       1133.62       1159.37        85.53 o                         
  16   3   1        121.08        214.66        63.43 o                         
  17   3   1       1847.58       1690.75       122.25 o                         
  18   3   1        521.62        425.31       125.27 o                         
   0   4   1       2358.12       2600.39        35.38 o                         
   1   4   1       3802.41       4178.46        36.83 o                         
   2   4   1       9473.20       9296.84        81.34 o                         
   3   4   1       2019.14       2415.75        34.36 o                         
   4   4   1       5230.85       5498.12        70.33 o                         
   5   4   1          9.80         33.39        14.68 o                         
   6   4   1       2175.87       1950.69        43.23 o                         
   7   4   1        420.56        368.18        24.69 o                         
   8   4   1       1782.49       1767.81        48.56 o                         
   9   4   1       5098.28       5247.52        86.92 o                         
  10   4   1       7523.57       7456.32       112.47 o                         
  11   4   1          3.65         13.74        31.15 o                         
  12   4   1         44.04         62.56        43.65 o                         
  13   4   1       4013.13       4091.45       128.18 o                         
  14   4   1       3939.57       3667.10       117.12 o                         
  15   4   1       1300.56       1151.38        94.90 o                         
  16   4   1          0.49         40.17        67.22 o                         
  17   4   1        404.82        443.15       104.38 o                         
  18   4   1         68.58        100.37       123.03 o                         
   1   5   1      31465.68      30391.61       226.88 o                         
   2   5   1      11386.52      11734.73        98.71 o                         
   3   5   1      22704.26      22198.99       188.92 o                         
   4   5   1      13727.68      12865.63       144.79 o                         
   5   5   1       6754.43       6360.42        87.89 o                         
   6   5   1       3850.34       3928.49        71.77 o                         
   7   5   1       2447.14       2450.32        56.87 o                         
   8   5   1       3090.01       3132.76        64.73 o                         
   9   5   1        241.34        280.13        30.26 o                         
  10   5   1        437.38        469.27        38.47 o                         
  11   5   1          7.48          1.12        34.99 o                         
  12   5   1       2129.65       2352.29        96.86 o                         
  13   5   1       1436.68       1601.77        87.45 o                         
  14   5   1       1306.27       1285.64        71.26 o                         
  15   5   1       4031.17       3867.82       119.68 o                         
  16   5   1        169.00         27.54        74.69 o                         
  17   5   1       5133.84       5168.68       180.43 o                         
   0   6   1       1211.45       1347.90        29.74 o                         
   1   6   1       8129.66       8548.72        72.59 o                         
   2   6   1        808.23        884.63        20.50 o                         
   3   6   1      14123.11      15321.82       128.92 o                         
   4   6   1        564.88        629.76        23.66 o                         
   5   6   1       4355.54       4301.38        63.11 o                         
   6   6   1       5565.34       5378.33        84.17 o                         
   7   6   1        910.31        869.08        41.50 o                         
   8   6   1       6290.14       6000.87       100.42 o                         
   9   6   1        111.10        106.45        28.85 o                         
  10   6   1        320.74        228.35        43.35 o                         
  11   6   1        580.30        583.50        47.51 o                         
  12   6   1        858.14        789.16        56.30 o                         
  13   6   1       2140.66       1967.80        82.77 o                         
  14   6   1        703.78        871.21        67.10 o                         
  15   6   1       3372.02       3454.60       129.00 o                         
  16   6   1        331.58        372.69        79.75 o                         
  17   6   1       1836.99       1920.24       123.06 o                         
   1   7   1        393.42        338.99        15.49 o                         
   2   7   1        924.01        872.20        25.73 o                         
   3   7   1        533.63        595.41        20.66 o                         
   4   7   1       3855.13       3961.46        55.04 o                         
   5   7   1       3893.71       3694.99        57.49 o                         
   6   7   1         65.24         70.99        19.87 o                         
   7   7   1       4181.84       4179.30        78.39 o                         
   8   7   1         58.65         59.53        27.67 o                         
   9   7   1       1802.14       1785.91        62.13 o                         
  10   7   1       1057.19       1045.10        57.58 o                         
  11   7   1       2307.81       2305.00        91.87 o                         
  12   7   1        332.91        310.00        53.15 o                         
  13   7   1        234.23        209.96        53.70 o                         
  14   7   1        156.94        272.23        62.75 o                         
  15   7   1        416.39        333.66        73.67 o                         
  16   7   1        481.75        684.65        97.72 o                         
   0   8   1         42.20         64.65        25.58 o                         
   1   8   1         91.31        121.12        13.76 o                         
   2   8   1       4496.44       4296.82        60.39 o                         
   3   8   1       2913.45       2807.98        44.11 o                         
   4   8   1         12.79         32.63        16.47 o                         
   5   8   1       5340.48       4985.76        71.38 o                         
   6   8   1       7609.41       7584.95        96.70 o                         
   7   8   1        531.47        473.46        30.84 o                         
   8   8   1        564.27        618.29        38.83 o                         
   9   8   1        397.32        446.35        37.75 o                         
  10   8   1       6055.33       5950.44       110.60 o                         
  11   8   1       2287.76       2201.35        75.72 o                         
  12   8   1       3273.79       3234.15       117.37 o                         
  13   8   1       5902.25       5718.21       130.52 o                         
  14   8   1         89.11        120.21        72.51 o                         
  15   8   1       2610.84       2411.69       111.32 o                         
  16   8   1         45.98        219.45       124.90 o                         
   1   9   1      13373.37      13194.13       126.79 o                         
   2   9   1        333.08        363.66        20.83 o                         
   3   9   1      26084.56      26344.57       251.99 o                         
   4   9   1       9648.53       9708.53       107.87 o                         
   5   9   1       9900.20      10024.85       117.38 o                         
   6   9   1       1046.54       1110.27        43.65 o                         
   7   9   1       4422.55       4295.71        74.57 o                         
   8   9   1        484.24        508.92        36.37 o                         
   9   9   1        873.75        843.97        54.51 o                         
  10   9   1          0.98         -6.44        34.88 o                         
  11   9   1         41.68        111.64        41.72 o                         
  12   9   1       5410.57       5556.54       111.66 o                         
  13   9   1       3104.27       3261.74       100.89 o                         
  14   9   1        352.65        355.84        63.33 o                         
  15   9   1       3445.36       3519.29       124.02 o                         
   0  10   1       1691.28       1568.39        53.18 o                         
   1  10   1       3135.54       2915.04        48.78 o                         
   2  10   1       1107.59       1143.47        36.00 o                         
   3  10   1       3289.16       3085.15        55.64 o                         
   4  10   1       3191.14       2963.34        66.22 o                         
   5  10   1        400.89        386.00        29.52 o                         
   6  10   1         68.92         90.41        31.96 o                         
   7  10   1       1932.61       1844.10        57.58 o                         
   8  10   1        329.37        293.71        38.87 o                         
   9  10   1        376.30        355.18        46.28 o                         
  10  10   1        930.76        863.38        49.61 o                         
  11  10   1          2.62         -6.96        43.02 o                         
  12  10   1        152.53        144.30        49.82 o                         
  13  10   1        348.79        396.06        58.92 o                         
  14  10   1         33.40         65.10        80.09 o                         
   1  11   1        263.38        250.35        23.98 o                         
   2  11   1        249.63        228.02        26.17 o                         
   3  11   1         45.43         28.74        22.18 o                         
   4  11   1       1433.84       1511.33        46.49 o                         
   5  11   1        408.50        390.28        38.96 o                         
   6  11   1       2675.68       2603.06        68.32 o                         
   7  11   1       2036.06       1958.23        65.88 o                         
   8  11   1       1277.34       1213.77        57.98 o                         
   9  11   1       3006.10       2971.42        82.34 o                         
  10  11   1         20.64         67.93        45.09 o                         
  11  11   1       2023.56       2013.32        74.47 o                         
  12  11   1        170.43        238.04        58.67 o                         
  13  11   1        186.49        146.87        69.07 o                         
   0  12   1          6.34         48.25        36.58 o                         
   1  12   1         15.28         33.27        25.17 o                         
   2  12   1        494.26        484.66        31.69 o                         
   3  12   1       2201.22       2166.77        54.28 o                         
   4  12   1         24.86        104.48        29.14 o                         
   5  12   1       3512.07       3514.24        85.22 o                         
   6  12   1        910.46        955.68        54.89 o                         
   7  12   1        324.73        447.88        42.03 o                         
   8  12   1         65.07        112.27        41.67 o                         
   9  12   1          8.81         17.76        45.89 o                         
  10  12   1       1374.67       1380.48        70.24 o                         
  11  12   1       1346.50       1432.67        75.21 o                         
  12  12   1       1123.49       1213.76        82.28 o                         
   1  13   1      14609.05      14013.00       157.48 o                         
   2  13   1         22.05         10.71        29.41 o                         
   3  13   1       5326.35       5054.34        82.43 o                         
   4  13   1       1500.44       1474.56        55.67 o                         
   5  13   1       1586.29       1595.39        57.67 o                         
   6  13   1        170.05         75.74        42.29 o                         
   7  13   1       3174.43       3426.39       134.34 o                         
   8  13   1          1.99         32.38        48.06 o                         
   9  13   1        305.00        198.99        67.29 o                         
  10  13   1        611.57        647.12        84.37 o                         
  11  13   1         43.58        -52.47        71.34 o                         
   0  14   1       5582.60       5380.67       139.54 o                         
   1  14   1       1117.05       1149.75        51.03 o                         
   2  14   1        713.99        727.23        44.35 o                         
   3  14   1       1203.31       1124.34        50.79 o                         
   4  14   1        305.62        303.77        44.42 o                         
   5  14   1        425.55        463.98        47.96 o                         
   6  14   1        193.97        188.46        64.80 o                         
   7  14   1        332.54        298.01        58.72 o                         
   8  14   1        857.73        929.42        86.96 o                         
   9  14   1        478.04        545.70       124.33 o                         
   1  15   1       4452.44       4352.24       101.38 o                         
   2  15   1        889.34        845.39        56.07 o                         
   3  15   1        315.03        209.98        56.16 o                         
   4  15   1        187.59         78.28        55.57 o                         
   5  15   1         60.40         43.39        57.65 o                         
   6  15   1       1127.00       1097.83        88.29 o                         
   7  15   1        338.08        273.02        87.13 o                         
   0  16   1        590.62        832.35       131.42 o                         
   1  16   1        209.38        138.97        80.36 o                         
   2  16   1         16.01        -27.98        89.01 o                         
   3  16   1         10.46        144.15       111.89 o                         
   2   0   2      69590.77      64070.45       864.63 o                         
   3   0   2        249.11        179.79        12.39 o                         
   4   0   2      17202.89      16829.80       221.20 o                         
   5   0   2        403.77        274.49        24.72 o                         
   6   0   2       1415.57       1188.48        39.89 o                         
   7   0   2       8540.39       7428.97       123.31 o                         
   8   0   2       1816.43       1696.65        55.95 o                         
   9   0   2       4006.29       3973.07        90.92 o                         
  10   0   2        537.81        531.16        42.08 o                         
  11   0   2       1083.10       1028.57        71.51 o                         
  12   0   2       9457.92       8955.52       219.68 o                         
  13   0   2         92.34        141.45        54.79 o                         
  14   0   2      12189.95      12047.15       278.07 o                         
  15   0   2       4069.92       3906.07       139.58 o                         
  16   0   2        306.41        459.40        89.93 o                         
  17   0   2         27.08         13.12        93.36 o                         
  18   0   2       1813.62       1948.04       201.57 o                         
   1   1   2       2101.76       2239.55        22.47 o                         
   2   1   2        161.45        139.80         9.52 o                         
   3   1   2       6845.36       7185.62        71.69 o                         
   4   1   2        976.45       1066.00        21.44 o                         
   5   1   2        709.77        848.75        22.11 o                         
   6   1   2       3770.98       3945.05        53.50 o                         
   7   1   2       3948.74       3607.68        54.14 o                         
   8   1   2        368.40        442.58        23.38 o                         
   9   1   2       8662.22       8179.55       101.33 o                         
  10   1   2        270.42        346.93        26.75 o                         
  11   1   2       1043.60       1004.85        41.47 o                         
  12   1   2       1710.52       1603.54        66.15 o                         
  13   1   2       5299.55       5623.09       118.94 o                         
  14   1   2        713.42        822.44        60.56 o                         
  15   1   2        299.48        350.45        52.68 o                         
  16   1   2        348.24        340.01        64.52 o                         
  17   1   2         63.37         60.67        72.43 o                         
  18   1   2        945.43       1025.88       115.82 o                         
   0   2   2        270.35        309.52         8.97 o                         
   1   2   2       1436.53       1655.04        18.47 o                         
   2   2   2       2861.02       2956.57        34.45 o                         
   3   2   2      24133.29      24821.23       255.51 o                         
   4   2   2        147.74         90.59        12.09 o                         
   5   2   2      10311.19      10581.85       118.85 o                         
   6   2   2       3280.54       3556.91        56.19 o                         
   7   2   2        310.44        335.89        22.04 o                         
   8   2   2        120.47        213.19        22.74 o                         
   9   2   2        605.41        591.09        32.38 o                         
  10   2   2        643.82        711.93        38.34 o                         
  11   2   2         77.03         62.94        28.17 o                         
  12   2   2        463.99        400.40        39.53 o                         
  13   2   2        876.74        954.55        62.06 o                         
  14   2   2        543.59        567.12        55.59 o                         
  15   2   2        518.93        519.39        65.97 o                         
  16   2   2         68.01         70.37        62.14 o                         
  17   2   2        920.65        711.48        80.89 o                         
  18   2   2       1092.46       1023.95       118.85 o                         
   1   3   2       6573.32       6400.61        55.10 o                         
   2   3   2       5029.46       5237.51        52.92 o                         
   3   3   2       1134.13       1014.42        24.55 o                         
   4   3   2       4345.57       4552.20        93.93 o                         
   5   3   2       5064.18       5067.35        65.20 o                         
   6   3   2        304.19        311.16        21.32 o                         
   7   3   2      31113.29      31473.32       362.25 o                         
   8   3   2       4228.13       4340.80        72.37 o                         
   9   3   2      34217.67      34266.31       354.77 o                         
  10   3   2       1928.28       2141.64        61.99 o                         
  11   3   2      14205.20      13998.52       198.33 o                         
  12   3   2        270.19        274.29        42.65 o                         
  13   3   2       2216.30       2204.16        96.15 o                         
  14   3   2        301.59        306.43        51.24 o                         
  15   3   2       1258.89       1167.27        71.09 o                         
  16   3   2        259.89        386.70        67.13 o                         
  17   3   2       3468.80       3589.36       130.35 o                         
  18   3   2         83.70        187.19       102.52 o                         
   0   4   2      11794.02      11762.21       158.51 o                         
   1   4   2      15489.54      15351.74       121.22 o                         
   2   4   2      43917.11      43205.61       336.21 o                         
   3   4   2      23846.15      23642.41       206.05 o                         
   4   4   2      35451.05      35723.03       332.67 o                         
   5   4   2      32501.70      34672.47       397.02 o                         
   6   4   2       9711.05      10132.90       121.35 o                         
   7   4   2      37938.30      39016.12       391.80 o                         
   8   4   2      16059.98      16569.89       188.87 o                         
   9   4   2        393.94        425.31        31.48 o                         
  10   4   2       9513.52       9371.01       130.91 o                         
  11   4   2        543.11        607.41        43.40 o                         
  12   4   2       5187.17       5271.50       110.62 o                         
  13   4   2         44.09        127.63        47.91 o                         
  14   4   2       3452.06       3614.09       103.59 o                         
  15   4   2        779.52        872.40        67.60 o                         
  16   4   2       1345.85       1381.08        94.79 o                         
  17   4   2         12.47          7.16        82.53 o                         
  18   4   2       2191.38       2221.58       156.58 o                         
   1   5   2       8743.22       9134.25        79.34 o                         
   2   5   2       5939.19       6729.18        60.25 o                         
   3   5   2      30575.77      32819.67       271.48 o                         
   4   5   2       4175.74       4227.28        57.69 o                         
   5   5   2       1343.46       1415.45        36.21 o                         
   6   5   2       4198.08       4137.09        74.31 o                         
   7   5   2       2835.65       2712.32        59.88 o                         
   8   5   2       1497.03       1344.72        47.31 o                         
   9   5   2        538.24        550.13        35.42 o                         
  10   5   2         11.46         33.61        31.54 o                         
  11   5   2        433.81        477.59        44.99 o                         
  12   5   2       1979.80       1985.65        77.16 o                         
  13   5   2       3827.81       3817.25       113.25 o                         
  14   5   2        226.49        212.18        58.96 o                         
  15   5   2        245.47        204.66        67.84 o                         
  16   5   2        920.29        938.83        80.97 o                         
  17   5   2        227.09        211.83        94.97 o                         
   0   6   2      17449.04      17683.85       190.59 o                         
   1   6   2         38.23         40.99         8.46 o                         
   2   6   2          3.98         25.51        12.70 o                         
   3   6   2      10348.34      10309.17        98.61 o                         
   4   6   2         42.31         71.30        13.71 o                         
   5   6   2       7083.49       6992.31        88.39 o                         
   6   6   2       9681.99       9943.77       123.06 o                         
   7   6   2        155.53        210.65        26.66 o                         
   8   6   2       2146.97       2195.97        58.15 o                         
   9   6   2       3463.72       3540.80        76.68 o                         
  10   6   2         57.33         82.08        33.96 o                         
  11   6   2       2190.06       2300.63        81.80 o                         
  12   6   2        176.92        249.15        65.38 o                         
  13   6   2       9340.33       9384.55       171.58 o                         
  14   6   2          2.12         68.63        58.80 o                         
  15   6   2        938.09        896.07        75.58 o                         
  16   6   2       1815.68       1741.53        95.86 o                         
  17   6   2       1330.94       1582.92       156.42 o                         
   1   7   2       4701.89       4954.31        52.51 o                         
   2   7   2       1537.98       1260.71        28.79 o                         
   3   7   2       2941.81       3067.01        43.55 o                         
   4   7   2       1325.02       1327.66        31.39 o                         
   5   7   2      15593.07      15675.47       166.53 o                         
   6   7   2         29.65         19.19        19.05 o                         
   7   7   2      18521.52      18885.90       212.26 o                         
   8   7   2        308.94        242.23        31.95 o                         
   9   7   2       7102.31       7035.49       111.97 o                         
  10   7   2        812.55        893.07        54.38 o                         
  11   7   2      10673.40      10755.50       175.12 o                         
  12   7   2       1984.77       2229.18        91.26 o                         
  13   7   2       2133.70       2185.50        83.84 o                         
  14   7   2       3532.31       3517.32       117.94 o                         
  15   7   2          4.76        -33.24        80.55 o                         
  16   7   2       2338.17       2090.21       137.69 o                         
   0   8   2      10975.42      10841.26       138.63 o                         
   1   8   2        329.68        359.45        16.99 o                         
   2   8   2      10575.25      10557.38       108.54 o                         
   3   8   2       2841.75       2914.48        43.21 o                         
   4   8   2       9636.97       9571.83       103.94 o                         
   5   8   2       2624.35       2737.77        52.15 o                         
   6   8   2       5048.85       4889.83        73.33 o                         
   7   8   2       1407.07       1327.29        53.31 o                         
   8   8   2       3622.66       3687.52        80.07 o                         
   9   8   2        381.35        336.82        40.54 o                         
  10   8   2       5819.25       6154.36       111.33 o                         
  11   8   2        685.55        724.24        54.67 o                         
  12   8   2       3825.69       3784.95        98.77 o                         
  13   8   2       1388.44       1357.21        71.04 o                         
  14   8   2       1850.50       1921.41       123.24 o                         
  15   8   2         91.96         46.14        71.73 o                         
  16   8   2       2018.20       1982.07       188.95 o                         
   1   9   2         13.35         14.71        14.51 o                         
   2   9   2       1254.84       1274.94        32.70 o                         
   3   9   2       3095.90       3074.79        54.36 o                         
   4   9   2       2189.88       2212.29        46.02 o                         
   5   9   2         99.84        110.37        22.68 o                         
   6   9   2       1655.50       1417.41        46.43 o                         
   7   9   2        322.34        304.25        34.95 o                         
   8   9   2        210.75        185.34        32.49 o                         
   9   9   2         11.69         24.79        36.59 o                         
  10   9   2        760.62        718.45        47.18 o                         
  11   9   2        115.35        126.22        43.42 o                         
  12   9   2          7.46         58.30        46.93 o                         
  13   9   2         33.62         30.90        60.11 o                         
  14   9   2         86.63        143.87        64.33 o                         
  15   9   2         33.00         30.31        82.37 o                         
   0  10   2        245.69        244.98        28.48 o                         
   1  10   2          3.06         31.43        17.75 o                         
   2  10   2        499.01        525.87        26.06 o                         
   3  10   2       3610.06       3538.02        56.13 o                         
   4  10   2       5583.94       5639.22        91.21 o                         
   5  10   2       4713.80       4610.79        74.78 o                         
   6  10   2       4162.33       4095.20        85.60 o                         
   7  10   2       2213.06       2206.95        70.82 o                         
   8  10   2         74.67         59.22        33.89 o                         
   9  10   2       3212.65       3392.41        85.13 o                         
  10  10   2        560.51        664.44        47.58 o                         
  11  10   2       1891.18       2028.90        79.79 o                         
  12  10   2         95.14        214.73        51.94 o                         
  13  10   2       3871.81       3962.14       121.35 o                         
  14  10   2         69.17        108.59        83.61 o                         
   1  11   2        224.87        203.21        23.25 o                         
   2  11   2          8.11          5.63        20.11 o                         
   3  11   2       1454.02       1299.33        40.27 o                         
   4  11   2        709.45        691.26        33.85 o                         
   5  11   2       2642.96       2788.73        78.00 o                         
   6  11   2        296.83        260.92        34.42 o                         
   7  11   2       2044.34       1968.78        62.46 o                         
   8  11   2         35.04         41.66        39.45 o                         
   9  11   2       1194.20       1166.31        55.83 o                         
  10  11   2       1403.83       1311.54        59.62 o                         
  11  11   2       4786.35       5130.99       107.10 o                         
  12  11   2        320.91        306.90        58.56 o                         
  13  11   2        179.04        174.71        75.32 o                         
   0  12   2       4222.01       4166.12       106.75 o                         
   1  12   2       1236.66       1251.23        42.61 o                         
   2  12   2       1902.39       1818.35        49.08 o                         
   3  12   2        195.04        225.90        44.41 o                         
   4  12   2       3240.25       3184.65        65.71 o                         
   5  12   2        244.13        278.29        39.63 o                         
   6  12   2       5177.43       5111.68       112.37 o                         
   7  12   2       2815.46       2702.83        82.24 o                         
   8  12   2       1805.59       1945.43        67.59 o                         
   9  12   2        271.83        290.83        49.38 o                         
  10  12   2       1644.13       1728.44        79.86 o                         
  11  12   2       1367.77       1446.92        80.97 o                         
  12  12   2        345.95        294.07        90.16 o                         
   1  13   2       7929.00       7966.96       106.79 o                         
   2  13   2          1.67          9.99        28.74 o                         
   3  13   2       2335.51       2088.24        60.32 o                         
   4  13   2         70.82         83.69        34.82 o                         
   5  13   2        109.66        206.08        48.85 o                         
   6  13   2         20.90         72.61        44.46 o                         
   7  13   2       1320.30       1386.88        69.65 o                         
   8  13   2        219.93        216.83        49.90 o                         
   9  13   2       1484.90       1530.91        70.43 o                         
  10  13   2        206.32        316.49        68.25 o                         
  11  13   2        251.54        297.59        74.32 o                         
   0  14   2       3575.44       3613.86       135.53 o                         
   1  14   2        168.46        191.73        32.83 o                         
   2  14   2       2392.97       2430.54        70.68 o                         
   3  14   2       1255.28       1182.36        58.37 o                         
   4  14   2       1063.83       1073.99        65.80 o                         
   5  14   2       1272.16       1353.32        70.53 o                         
   6  14   2        113.54        108.57        48.31 o                         
   7  14   2        751.05        783.10        60.01 o                         
   8  14   2         10.20          5.43        79.53 o                         
   9  14   2         53.59        112.68       102.45 o                         
   1  15   2       1084.82       1007.81        63.25 o                         
   2  15   2         32.25         72.71        55.72 o                         
   3  15   2          3.04         35.77        51.34 o                         
   4  15   2        424.89        400.77        58.32 o                         
   5  15   2        482.73        684.46       145.42 o                         
   6  15   2          9.70         66.15        65.97 o                         
   7  15   2        447.91        577.66       100.28 o                         
   0  16   2        742.82        625.74       189.86 o                         
   1  16   2       1045.89       1282.59       125.83 o                         
   2  16   2        322.89        364.99       150.01 o                         
   3  16   2       1036.03       1253.31       144.57 o                         
   1   1   3         16.89         42.90         3.74 o                         
   2   1   3      16840.14      17604.55       145.15 o                         
   3   1   3      11319.60      11746.76       140.76 o                         
   4   1   3      20800.75      20554.76       196.39 o                         
   5   1   3        180.62        129.47        11.41 o                         
   6   1   3        942.67        589.71        21.64 o                         
   7   1   3       8701.03       7961.40        92.16 o                         
   8   1   3        564.15        756.93        29.14 o                         
   9   1   3      14369.85      14267.66       153.42 o                         
  10   1   3        138.52        163.12        24.73 o                         
  11   1   3       2055.06       1930.76        57.92 o                         
  12   1   3        213.71        163.43        38.46 o                         
  13   1   3       2627.31       2506.06        83.07 o                         
  14   1   3        828.08        813.33        79.25 o                         
  15   1   3        502.35        524.89        52.42 o                         
  16   1   3        865.56        792.10        74.56 o                         
  17   1   3         67.62        -21.87        71.72 o                         
  18   1   3         31.35         55.58       104.98 o                         
   0   2   3       5105.45       5107.55        71.60 o                         
   1   2   3       2690.00       2725.54        30.39 o                         
   2   2   3       1828.28       1997.76        26.36 o                         
   3   2   3       1038.54       1179.97        24.98 o                         
   4   2   3        210.56        141.73        11.16 o                         
   5   2   3       3187.53       3154.29        48.87 o                         
   6   2   3       9633.97       9233.62       110.07 o                         
   7   2   3      29181.27      29562.06       387.92 o                         
   8   2   3      28080.36      28508.43       297.34 o                         
   9   2   3         37.30         49.57        21.64 o                         
  10   2   3      25253.69      25077.43       274.02 o                         
  11   2   3          1.37         10.95        28.44 o                         
  12   2   3       7994.80       7763.64       165.71 o                         
  13   2   3        227.34        190.62        54.08 o                         
  14   2   3        785.94        846.79        76.14 o                         
  15   2   3       3120.63       3340.37       118.71 o                         
  16   2   3         25.53         23.23        65.34 o                         
  17   2   3       1430.48       1402.64       125.41 o                         
  18   2   3         35.67        117.33       106.82 o                         
   1   3   3       3500.23       3674.98        35.85 o                         
   2   3   3          2.19          9.77         5.90 o                         
   3   3   3      29037.52      29466.02       262.40 o                         
   4   3   3        423.39        507.23        21.51 o                         
   5   3   3         12.99         34.91        12.07 o                         
   6   3   3       1413.55       1405.12        36.18 o                         
   7   3   3      14687.41      14379.74       162.73 o                         
   8   3   3       2516.54       2683.70        56.75 o                         
   9   3   3      23204.41      22728.14       248.68 o                         
  10   3   3         24.38         36.97        26.28 o                         
  11   3   3       1006.22       1074.91        53.57 o                         
  12   3   3        715.95        782.54        57.02 o                         
  13   3   3       5417.76       5495.22       187.55 o                         
  14   3   3        334.91        335.96        50.60 o                         
  15   3   3        310.72        320.08        58.04 o                         
  16   3   3        497.05        498.64        68.57 o                         
  17   3   3        353.63        286.31        78.07 o                         
  18   3   3        370.86        317.48       148.44 o                         
   0   4   3       6410.47       6829.87        95.55 o                         
   1   4   3       1503.31       1561.88        18.88 o                         
   2   4   3          5.90         13.54         6.99 o                         
   3   4   3      12815.55      13503.83       124.47 o                         
   4   4   3        849.05        970.00        26.17 o                         
   5   4   3      11818.07      13117.53       185.49 o                         
   6   4   3         49.50         16.70        16.22 o                         
   7   4   3       1365.31       1492.35        43.31 o                         
   8   4   3       5654.92       5482.52        85.64 o                         
   9   4   3        377.61        357.02        30.60 o                         
  10   4   3      14265.50      14433.49       186.83 o                         
  11   4   3         11.22         12.06        31.37 o                         
  12   4   3       3970.07       3996.19        96.50 o                         
  13   4   3       1072.21       1080.89        63.58 o                         
  14   4   3         66.60         27.45        47.97 o                         
  15   4   3        119.54         68.73        56.78 o                         
  16   4   3       1494.87       1628.23        87.34 o                         
  17   4   3       1511.37       1443.08       103.24 o                         
  18   4   3       1950.55       1818.83       158.91 o                         
   1   5   3       2320.73       2393.09        29.22 o                         
   2   5   3       9269.41       9227.10        80.94 o                         
   3   5   3       9023.55       9251.38        96.50 o                         
   4   5   3      23908.47      23694.52       220.08 o                         
   5   5   3      21322.39      21141.33       210.51 o                         
   6   5   3      20638.12      20498.32       230.79 o                         
   7   5   3      18826.22      19434.45       224.96 o                         
   8   5   3       3703.58       3726.05        70.59 o                         
   9   5   3      16654.58      17260.03       201.77 o                         
  10   5   3       1332.01       1395.70        57.80 o                         
  11   5   3      12871.84      12889.15       191.87 o                         
  12   5   3       4394.18       4428.56       109.25 o                         
  13   5   3       2174.79       2121.24        83.74 o                         
  14   5   3       1527.14       1711.78        77.63 o                         
  15   5   3       1113.01       1250.72        79.31 o                         
  16   5   3        175.71        128.70        75.42 o                         
  17   5   3        309.02        272.26        95.77 o                         
   0   6   3        255.10        381.68        17.86 o                         
   1   6   3       1500.99       1574.15        23.90 o                         
   2   6   3          6.91          2.97         8.35 o                         
   3   6   3       2731.74       2823.95        40.41 o                         
   4   6   3       5104.48       5086.79        64.67 o                         
   5   6   3       3367.82       3452.60        55.71 o                         
   6   6   3      17347.69      17590.04       194.56 o                         
   7   6   3       3409.18       3522.40        66.59 o                         
   8   6   3       7946.80       7980.20       107.74 o                         
   9   6   3       1339.50       1347.55        53.33 o                         
  10   6   3       1180.93       1237.54        56.19 o                         
  11   6   3       2933.10       2891.53        85.43 o                         
  12   6   3       1696.00       1829.52        79.63 o                         
  13   6   3        605.93        607.20        61.08 o                         
  14   6   3       1067.06       1353.55        73.66 o                         
  15   6   3          8.90         42.57        63.48 o                         
  16   6   3         15.07        -21.34        76.24 o                         
  17   6   3       1290.45       1155.15       122.55 o                         
   1   7   3       7135.30       7351.54        69.84 o                         
   2   7   3         42.27         55.55        12.55 o                         
   3   7   3       3950.27       3538.70        47.06 o                         
   4   7   3       2011.20       2235.13        38.78 o                         
   5   7   3        258.44        236.00        20.40 o                         
   6   7   3       1422.37       1515.22        45.89 o                         
   7   7   3       2773.80       2967.58        63.52 o                         
   8   7   3        270.89        286.05        30.25 o                         
   9   7   3       1977.72       1811.53        65.49 o                         
  10   7   3        988.40        885.62        55.28 o                         
  11   7   3        318.34        320.10        44.32 o                         
  12   7   3        148.88        124.35        52.88 o                         
  13   7   3       2288.49       2339.52        90.68 o                         
  14   7   3        115.99        182.98        63.44 o                         
  15   7   3        462.19        390.18        73.67 o                         
  16   7   3        178.59         94.41        93.60 o                         
   0   8   3       1147.82        974.92        33.97 o                         
   1   8   3       1334.46       1419.58        28.35 o                         
   2   8   3       1774.48       1743.19        32.90 o                         
   3   8   3       6084.30       6268.82        71.39 o                         
   4   8   3        210.78        189.50        18.56 o                         
   5   8   3       5483.62       5650.70        81.10 o                         
   6   8   3       2258.86       2378.44        53.77 o                         
   7   8   3       3023.23       2884.26        68.05 o                         
   8   8   3       4463.13       4497.43       114.24 o                         
   9   8   3        444.17        455.83        44.80 o                         
  10   8   3       4183.91       4035.59        91.78 o                         
  11   8   3         70.14         20.44        41.96 o                         
  12   8   3       4018.96       3884.73        96.22 o                         
  13   8   3        278.46        226.98        59.82 o                         
  14   8   3       1098.46       1182.32        74.75 o                         
  15   8   3        430.67        434.49        77.26 o                         
  16   8   3        170.40        176.34       101.37 o                         
   1   9   3       1313.71       1307.73        31.14 o                         
   2   9   3       1602.90       1713.13        34.57 o                         
   3   9   3        459.03        495.34        27.62 o                         
   4   9   3       4016.78       4036.49        60.96 o                         
   5   9   3      11982.08      12119.79       154.68 o                         
   6   9   3       6611.09       6423.50        96.32 o                         
   7   9   3       4263.88       4254.88        80.06 o                         
   8   9   3       4816.83       4798.11       123.49 o                         
   9   9   3       4539.12       4598.01       135.88 o                         
  10   9   3        162.86        189.52        40.38 o                         
  11   9   3      11052.45      11200.04       169.17 o                         
  12   9   3       3999.68       4013.89       108.25 o                         
  13   9   3        663.50        662.58        74.71 o                         
  14   9   3       1320.62       1351.56        78.88 o                         
  15   9   3       1499.36       1524.14        99.70 o                         
   0  10   3        103.00        120.26        26.26 o                         
   1  10   3        160.16        165.79        19.28 o                         
   2  10   3        194.33        197.56        20.11 o                         
   3  10   3       1549.49       1487.00        43.35 o                         
   4  10   3       1153.34       1163.64        43.19 o                         
   5  10   3         47.56         55.64        24.61 o                         
   6  10   3       3104.37       3023.31        68.89 o                         
   7  10   3       1981.96       1999.40        67.29 o                         
   8  10   3       2585.84       2432.49        76.17 o                         
   9  10   3        251.44        387.08        41.97 o                         
  10  10   3       1932.73       1918.59        66.82 o                         
  11  10   3         42.07         34.42        47.18 o                         
  12  10   3       2287.11       2289.38        90.07 o                         
  13  10   3        104.79         53.75        61.43 o                         
  14  10   3       1121.40       1201.12        87.70 o                         
   1  11   3       2365.92       2218.07        46.71 o                         
   2  11   3       1487.26       1539.83        42.78 o                         
   3  11   3        612.83        564.22        29.71 o                         
   4  11   3       1366.82       1300.11        50.22 o                         
   5  11   3        108.93        150.04        34.91 o                         
   6  11   3       2063.37       2063.00        84.75 o                         
   7  11   3        135.78         97.66        34.14 o                         
   8  11   3       2509.56       2613.40        74.51 o                         
   9  11   3       1647.69       1717.91        67.68 o                         
  10  11   3         71.28         53.90        48.30 o                         
  11  11   3        367.16        333.18        54.28 o                         
  12  11   3        948.14       1148.74        71.24 o                         
  13  11   3        180.94        115.07        71.75 o                         
   0  12   3         13.17         64.27        43.65 o                         
   1  12   3        217.34        211.62        23.22 o                         
   2  12   3          8.12         13.09        22.89 o                         
   3  12   3       2185.93       2218.75        75.81 o                         
   4  12   3        906.17        953.31        44.68 o                         
   5  12   3       6486.13       6290.20        96.97 o                         
   6  12   3       4006.60       3977.75       108.26 o                         
   7  12   3        439.56        403.98        42.24 o                         
   8  12   3       3799.18       3791.82       109.82 o                         
   9  12   3          2.14        -45.24        45.24 o                         
  10  12   3       2630.59       2724.31       113.86 o                         
  11  12   3        609.65        689.50        64.63 o                         
  12  12   3       2220.78       2304.09       122.53 o                         
   1  13   3       4566.47       4514.46        96.83 o                         
   2  13   3        171.65        136.79        28.39 o                         
   3  13   3        286.03        336.43        33.48 o                         
   4  13   3        119.54         46.33        33.34 o                         
   5  13   3       5248.08       5068.69       121.41 o                         
   6  13   3        144.28        231.07        41.65 o                         
   7  13   3       2439.34       2538.11        88.10 o                         
   8  13   3        534.89        592.83        57.35 o                         
   9  13   3        960.12        993.51        70.28 o                         
  10  13   3        596.24        507.35        70.48 o                         
  11  13   3       2475.48       2793.91       119.62 o                         
   0  14   3       7691.17       7625.98       280.46 o                         
   1  14   3        494.76        481.39        57.98 o                         
   2  14   3       4665.67       4634.29       140.34 o                         
   3  14   3        315.89        261.16        51.35 o                         
   4  14   3        469.78        549.14        52.63 o                         
   5  14   3        500.72        494.81        57.82 o                         
   6  14   3        250.27        307.50        47.95 o                         
   7  14   3        481.18        475.03        58.82 o                         
   8  14   3         98.92        152.24        76.40 o                         
   9  14   3        400.85        433.07        94.41 o                         
   1  15   3       2006.51       2069.61        80.85 o                         
   2  15   3        818.90        806.80        68.63 o                         
   3  15   3         14.67         48.08        69.62 o                         
   4  15   3       1204.68       1164.53        95.28 o                         
   5  15   3        831.01        988.12        74.05 o                         
   6  15   3        664.51        922.09       102.08 o                         
   7  15   3         50.84        283.72        98.08 o                         
   0  16   3         85.70        119.83       110.60 o                         
   1  16   3         62.31        108.44       112.16 o                         
   2  16   3          2.67         35.44       124.67 o                         
   0   0   4      16036.04      16054.22       329.09 o                         
   1   0   4       9843.54      10044.96        93.88 o                         
   2   0   4       3572.45       3761.88        48.16 o                         
   3   0   4      94755.31      90093.13      1172.22 o                         
   4   0   4       6620.65       6863.85       102.38 o                         
   5   0   4       8959.21       9301.58       136.69 o                         
   6   0   4       1815.64       1221.01        41.36 o                         
   7   0   4      17340.72      19471.66       268.42 o                         
   8   0   4      55091.33      53460.54       678.05 o                         
   9   0   4       1820.44       1474.39        58.90 o                         
  10   0   4      30300.02      31391.46       428.04 o                         
  11   0   4       4217.95       4381.82       108.95 o                         
  12   0   4      13549.15      13123.62       275.48 o                         
  13   0   4       1557.79       1367.69       118.27 o                         
  14   0   4       6294.10       6346.32       236.99 o                         
  15   0   4       7178.75       6584.68       173.70 o                         
  16   0   4        140.61        113.88        79.45 o                         
  17   0   4        595.13        712.62       103.93 o                         
  18   0   4        781.79        591.35       141.03 o                         
   1   1   4      40617.95      39578.92       326.60 o                         
   2   1   4       9577.22       9939.06        85.87 o                         
   3   1   4       1552.66       1518.36        23.75 o                         
   4   1   4      14755.50      14948.81       147.45 o                         
   5   1   4      10615.90      10343.96       108.14 o                         
   6   1   4      17500.71      17583.54       182.12 o                         
   7   1   4       1413.61       1333.98        33.30 o                         
   8   1   4         39.32         16.96        15.83 o                         
   9   1   4       2974.37       3147.47        57.68 o                         
  10   1   4       5342.15       5708.23        84.38 o                         
  11   1   4      14600.65      14555.72       165.11 o                         
  12   1   4       2177.84       2047.52        69.62 o                         
  13   1   4       1739.13       1683.22        70.59 o                         
  14   1   4       5235.67       5171.01       140.74 o                         
  15   1   4       1353.33       1374.09        69.75 o                         
  16   1   4       1126.03       1167.56        76.95 o                         
  17   1   4        572.10        659.01        80.41 o                         
  18   1   4        885.27        793.59       107.50 o                         
   0   2   4       4378.38       4574.00        67.20 o                         
   1   2   4       4092.72       4143.36        44.71 o                         
   2   2   4       1296.01       1539.04        21.22 o                         
   3   2   4       7641.25       7631.00        77.60 o                         
   4   2   4       4431.30       4653.93        57.50 o                         
   5   2   4        477.92        478.85        20.89 o                         
   6   2   4       4455.24       4442.02        64.79 o                         
   7   2   4       3308.55       3165.97        55.99 o                         
   8   2   4          8.27         18.49        18.27 o                         
   9   2   4         16.13         10.31        20.99 o                         
  10   2   4         70.05         61.54        25.37 o                         
  11   2   4        558.89        542.20        39.24 o                         
  12   2   4        136.21        103.89        41.98 o                         
  13   2   4        476.30        379.99        53.29 o                         
  14   2   4         45.06         81.46        45.50 o                         
  15   2   4        134.49        175.91        53.75 o                         
  16   2   4        210.84        226.90        65.47 o                         
  17   2   4        278.12        419.13        78.15 o                         
  18   2   4         26.57        114.32       100.26 o                         
   1   3   4       5676.08       5898.83        55.72 o                         
   2   3   4       4640.31       4272.91        46.95 o                         
   3   3   4       2148.80       2080.07        31.98 o                         
   4   3   4      11943.50      11414.25       119.11 o                         
   5   3   4      12189.67      12358.54       137.02 o                         
   6   3   4      18384.21      18731.76       199.41 o                         
   7   3   4      24199.55      23779.48       249.91 o                         
   8   3   4       9673.15       9231.96       119.11 o                         
   9   3   4      20619.46      20856.65       231.43 o                         
  10   3   4        324.81        271.16        30.94 o                         
  11   3   4       7263.49       7198.42       128.43 o                         
  12   3   4       1743.27       1649.86        69.99 o                         
  13   3   4       1374.67       1364.14        73.81 o                         
  14   3   4       2471.68       2686.63        95.05 o                         
  15   3   4       1265.21       1157.20        72.91 o                         
  16   3   4        115.99        121.86        64.47 o                         
  17   3   4        238.63        219.07        77.72 o                         
  18   3   4        141.57         67.27       121.93 o                         
   0   4   4       8988.28       9722.69       132.50 o                         
   1   4   4          7.02         22.43         7.21 o                         
   2   4   4       4885.50       5210.48        51.66 o                         
   3   4   4       5353.54       5624.81        61.79 o                         
   4   4   4      17257.20      17302.72       173.18 o                         
   5   4   4       4322.08       4260.14        66.18 o                         
   6   4   4       7783.36       7524.78       102.65 o                         
   7   4   4        317.05        317.47        24.10 o                         
   8   4   4      24209.28      23366.51       252.09 o                         
   9   4   4       3758.56       3750.01        72.80 o                         
  10   4   4      19025.36      19324.10       223.79 o                         
  11   4   4         73.73         98.58        31.98 o                         
  12   4   4       6534.71       6694.25       125.26 o                         
  13   4   4       1339.61       1251.09        69.00 o                         
  14   4   4        559.19        565.00        58.32 o                         
  15   4   4         85.99          0.67        56.59 o                         
  16   4   4        434.68        439.11        71.88 o                         
  17   4   4         10.37         25.16        94.32 o                         
  18   4   4         59.16       -157.11       157.11 o                         
   1   5   4       2352.79       2218.25        28.27 o                         
   2   5   4        304.71        300.33        12.41 o                         
   3   5   4        804.50        861.28        23.89 o                         
   4   5   4       1944.75       2149.73        37.39 o                         
   5   5   4      21960.57      22768.75       224.75 o                         
   6   5   4        244.72        246.36        21.99 o                         
   7   5   4       3637.23       3859.13        64.86 o                         
   8   5   4        649.43        616.46        32.94 o                         
   9   5   4       2107.70       2068.97        60.97 o                         
  10   5   4       1064.82       1114.51        52.15 o                         
  11   5   4         11.52         47.47        47.50 o                         
  12   5   4       3284.62       3261.73       127.22 o                         
  13   5   4          7.84          8.96        46.76 o                         
  14   5   4        148.86        157.87        53.00 o                         
  15   5   4       2537.46       2726.52       102.43 o                         
  16   5   4        143.14        140.98        74.67 o                         
  17   5   4       3069.08       3020.60       135.35 o                         
   0   6   4       1921.20       1815.72        45.32 o                         
   1   6   4       4911.98       4844.50        49.73 o                         
   2   6   4       8395.38       7991.71        76.11 o                         
   3   6   4        355.59        333.58        16.14 o                         
   4   6   4         12.35         20.17        13.58 o                         
   5   6   4        366.57        429.42        27.04 o                         
   6   6   4       8187.42       7914.89       104.90 o                         
   7   6   4       5990.32       5866.55        89.09 o                         
   8   6   4       1892.98       1845.99        52.71 o                         
   9   6   4       1536.81       1597.00        56.33 o                         
  10   6   4       4841.96       5117.20       101.19 o                         
  11   6   4        851.50        895.32        54.74 o                         
  12   6   4       4310.70       4664.94       136.64 o                         
  13   6   4          0.35        -50.18        50.18 o                         
  14   6   4        762.41        725.97        64.94 o                         
  15   6   4        804.48        875.10        76.56 o                         
  16   6   4         56.46         81.35        83.97 o                         
  17   6   4        152.53         91.63       112.14 o                         
   1   7   4       1294.59       1282.85        23.04 o                         
   2   7   4       1161.63       1110.09        31.78 o                         
   3   7   4       5708.62       5906.44        65.90 o                         
   4   7   4      17777.26      17391.96       164.14 o                         
   5   7   4       1129.18        953.26        32.13 o                         
   6   7   4       3832.59       3666.17        67.74 o                         
   7   7   4       4541.18       4429.72        77.61 o                         
   8   7   4         98.62        137.77        29.87 o                         
   9   7   4       5624.81       5746.39       104.06 o                         
  10   7   4          0.95         85.71        43.22 o                         
  11   7   4       1886.99       2005.23        75.94 o                         
  12   7   4        496.24        615.96        56.47 o                         
  13   7   4       4825.80       4804.84       116.66 o                         
  14   7   4        440.34        380.73        64.37 o                         
  15   7   4        425.15        406.17        77.13 o                         
  16   7   4        260.75        134.89        93.40 o                         
   0   8   4       1387.91       1538.64        51.04 o                         
   1   8   4        124.45        134.04        12.64 o                         
   2   8   4       1530.12       1586.60        29.78 o                         
   3   8   4        459.78        477.77        21.04 o                         
   4   8   4       1752.01       1695.48        37.42 o                         
   5   8   4       1801.31       1727.78        41.42 o                         
   6   8   4       1359.01       1444.42        44.77 o                         
   7   8   4       3424.05       3441.84        67.75 o                         
   8   8   4       3168.67       3396.30        87.98 o                         
   9   8   4        449.54        444.55        41.49 o                         
  10   8   4       5475.31       5806.52       108.45 o                         
  11   8   4        125.76        127.90        45.66 o                         
  12   8   4       2142.97       2151.67        75.00 o                         
  13   8   4         40.32        -50.52        50.52 o                         
  14   8   4        796.84        900.56        68.65 o                         
  15   8   4        546.19        561.87        80.81 o                         
  16   8   4       1211.06       1240.06       116.31 o                         
   1   9   4       5745.71       5703.73        72.95 o                         
   2   9   4       5100.43       4991.15        61.16 o                         
   3   9   4       1118.47       1118.02        35.61 o                         
   4   9   4       5234.47       5201.09        70.71 o                         
   5   9   4       1066.82       1038.46        35.76 o                         
   6   9   4        664.60        881.30        39.61 o                         
   7   9   4        458.71        495.08        35.21 o                         
   8   9   4       1189.29       1290.02        55.73 o                         
   9   9   4       2454.99       2278.65        73.34 o                         
  10   9   4        294.66        302.36        44.60 o                         
  11   9   4       2553.52       2637.29        95.73 o                         
  12   9   4       1174.85       1193.42        63.87 o                         
  13   9   4          2.04         16.52        55.62 o                         
  14   9   4        815.59        743.06        72.80 o                         
  15   9   4        126.84        113.99        84.79 o                         
   0  10   4       5139.89       5034.28       105.99 o                         
   1  10   4        122.38        158.28        22.49 o                         
   2  10   4       3531.95       3496.74        81.55 o                         
   3  10   4       1496.45       1360.86        40.33 o                         
   4  10   4       1004.71        990.17        43.47 o                         
   5  10   4         11.54         15.86        24.46 o                         
   6  10   4      10157.52      10074.86       133.50 o                         
   7  10   4       7218.88       6755.71       115.70 o                         
   8  10   4      11510.51      11599.61       167.12 o                         
   9  10   4        298.35        342.07        42.81 o                         
  10  10   4      12496.11      12246.51       160.10 o                         
  11  10   4          8.81        -46.80        46.80 o                         
  12  10   4       1466.31       1535.64        71.41 o                         
  13  10   4        309.13        318.02        60.71 o                         
  14  10   4        223.94        271.90        74.52 o                         
   1  11   4        121.54        103.76        30.64 o                         
   2  11   4         59.99         61.63        19.05 o                         
   3  11   4      10129.31       9987.86       131.93 o                         
   4  11   4       7531.37       7699.28       103.37 o                         
   5  11   4       3768.80       3750.40        88.61 o                         
   6  11   4       3939.51       4008.28        86.03 o                         
   7  11   4       8295.97       8326.31       125.41 o                         
   8  11   4        848.96        724.36        45.57 o                         
   9  11   4       8087.09       8345.29       127.07 o                         
  10  11   4        351.98        349.18        48.90 o                         
  11  11   4        594.53        733.10        56.83 o                         
  12  11   4        433.71        545.99        62.34 o                         
  13  11   4       1637.58       1587.48        91.93 o                         
   0  12   4        555.29        628.94        57.04 o                         
   1  12   4         76.41         46.97        33.08 o                         
   2  12   4        923.32        917.02        65.43 o                         
   3  12   4       2520.51       2320.42        72.74 o                         
   4  12   4       5180.43       5042.88        88.38 o                         
   5  12   4        354.73        375.78        39.52 o                         
   6  12   4       3436.30       3454.24        88.50 o                         
   7  12   4       1062.86       1085.75        51.96 o                         
   8  12   4         10.38         21.38        45.80 o                         
   9  12   4        191.18        175.97        53.31 o                         
  10  12   4        272.26        298.40        52.85 o                         
  11  12   4       2214.83       2290.51        86.22 o                         
  12  12   4        149.17        125.32        81.46 o                         
   1  13   4        359.40        431.53        40.94 o                         
   2  13   4       1476.14       1404.20        61.20 o                         
   3  13   4        503.90        436.15        46.73 o                         
   4  13   4       2297.09       2321.93        62.54 o                         
   5  13   4         45.35         88.80        37.09 o                         
   6  13   4       2080.94       1992.32        67.19 o                         
   7  13   4          0.91         63.07        56.43 o                         
   8  13   4        140.06        182.64        59.48 o                         
   9  13   4          0.92        101.90        55.49 o                         
  10  13   4        196.25        188.98        67.28 o                         
   0  14   4        111.17        146.49        81.48 o                         
   1  14   4         37.42        -21.30        43.74 o                         
   2  14   4         42.02        156.12        54.04 o                         
   3  14   4        316.83        333.04        54.79 o                         
   4  14   4       1012.66       1090.02        65.02 o                         
   5  14   4        471.74        470.67        54.93 o                         
   6  14   4       1420.16       1433.81        72.06 o                         
   7  14   4         33.43         -9.38        52.62 o                         
   8  14   4       2534.76       2596.37       175.03 o                         
   9  14   4        119.49        -57.99        93.18 o                         
   1  15   4       1115.36       1209.83        73.36 o                         
   2  15   4         19.12        120.34        64.24 o                         
   3  15   4       3446.89       3218.80       111.60 o                         
   4  15   4        767.30        892.57        74.46 o                         
   5  15   4        125.27        289.50       102.65 o                         
   6  15   4         24.95        101.57        90.45 o                         
   0  16   4       4489.69       4796.99       233.14 o                         
   1  16   4        328.36        369.65        97.85 o                         
   2  16   4       1844.10       2089.21       192.41 o                         
   1   1   5       2624.72       2375.54        26.23 o                         
   2   1   5      67036.61      64793.66       579.03 o                         
   3   1   5      12200.78      12690.40       114.49 o                         
   4   1   5        852.33       1016.01        29.29 o                         
   5   1   5      24790.07      26173.00       239.11 o                         
   6   1   5        296.91        263.06        16.45 o                         
   7   1   5      11372.75      11607.27       129.91 o                         
   8   1   5       1457.13       1549.07        39.42 o                         
   9   1   5      17402.59      16799.28       183.77 o                         
  10   1   5       4290.50       4315.51        72.85 o                         
  11   1   5      16746.87      16502.88       182.10 o                         
  12   1   5       6212.00       5902.36       102.22 o                         
  13   1   5       2080.64       2069.68        85.24 o                         
  14   1   5       5331.11       5448.79       124.89 o                         
  15   1   5        209.54        129.24        51.23 o                         
  16   1   5       1651.79       1633.82        83.41 o                         
  17   1   5        165.13        243.42        80.93 o                         
  18   1   5        209.92        105.67        99.33 o                         
   0   2   5      18718.04      18496.34       215.80 o                         
   1   2   5         78.97        126.43         6.65 o                         
   2   2   5      22318.96      21894.94       188.70 o                         
   3   2   5      32558.91      32525.72       276.27 o                         
   4   2   5      52665.13      52772.10       441.88 o                         
   5   2   5      51988.12      50053.46       482.85 o                         
   6   2   5      27382.23      27707.48       281.22 o                         
   7   2   5       4951.17       4837.61        72.50 o                         
   8   2   5       1428.77       1451.33        43.17 o                         
   9   2   5       1789.08       1929.89        52.38 o                         
  10   2   5       9960.47       9921.49       140.24 o                         
  11   2   5        310.03        335.91        35.56 o                         
  12   2   5       1257.61       1197.45        58.05 o                         
  13   2   5       4778.84       4662.54       112.93 o                         
  14   2   5         13.83         16.45        44.79 o                         
  15   2   5       1037.00       1049.92        67.87 o                         
  16   2   5      10051.45       9860.06       175.65 o                         
  17   2   5         26.93        -33.22        74.09 o                         
  18   2   5       3169.90       3161.68       165.86 o                         
   1   3   5        109.09        153.39         9.54 o                         
   2   3   5       6187.22       6324.19        64.78 o                         
   3   3   5       2434.30       2480.22        35.40 o                         
   4   3   5       8752.34       8970.85       102.58 o                         
   5   3   5       1286.39       1109.02        27.83 o                         
   6   3   5        265.80        186.25        18.10 o                         
   7   3   5       3395.94       3419.57        60.40 o                         
   8   3   5          0.36          3.15        19.08 o                         
   9   3   5       6552.36       6426.75        97.21 o                         
  10   3   5       2068.34       2107.89        60.58 o                         
  11   3   5       8250.33       8275.17       140.63 o                         
  12   3   5        535.15        528.84        49.62 o                         
  13   3   5          7.77          4.42        43.51 o                         
  14   3   5       1423.98       1395.46        67.69 o                         
  15   3   5        265.10        187.42        57.91 o                         
  16   3   5        472.37        422.12        77.10 o                         
  17   3   5         25.76        -13.27        77.07 o                         
  18   3   5        342.91        376.96       126.35 o                         
   0   4   5       2286.35       2227.07        47.80 o                         
   1   4   5          6.38         13.22         6.99 o                         
   2   4   5       9087.15       9018.50        85.60 o                         
   3   4   5        271.16        187.93        13.44 o                         
   4   4   5        862.17        835.45        25.06 o                         
   5   4   5      12162.55      12096.34       136.47 o                         
   6   4   5       4217.18       4463.53        65.07 o                         
   7   4   5      12202.37      12364.18       146.13 o                         
   8   4   5       3566.52       3556.22        67.00 o                         
   9   4   5         79.17        107.72        26.19 o                         
  10   4   5       1732.54       1685.46        57.61 o                         
  11   4   5        538.97        572.10        41.66 o                         
  12   4   5        150.95        159.01        39.49 o                         
  13   4   5        219.18        222.74        48.71 o                         
  14   4   5        567.87        702.36        61.93 o                         
  15   4   5        639.15        603.73        66.59 o                         
  16   4   5          3.71        133.06        70.28 o                         
  17   4   5         60.21        135.41        90.68 o                         
   1   5   5       2351.22       2207.38        34.18 o                         
   2   5   5          8.89          6.85         7.59 o                         
   3   5   5         79.42         86.32        11.20 o                         
   4   5   5       1100.14        968.37        26.98 o                         
   5   5   5       1545.80       1370.33        36.70 o                         
   6   5   5        455.30        392.82        24.45 o                         
   7   5   5       9984.69      10288.26       122.62 o                         
   8   5   5         32.69         34.94        21.86 o                         
   9   5   5      17711.59      17820.98       208.47 o                         
  10   5   5        567.35        470.90        38.44 o                         
  11   5   5       8721.48       8787.05       140.97 o                         
  12   5   5       2510.35       2606.83        96.71 o                         
  13   5   5       2399.20       2413.32       121.29 o                         
  14   5   5         64.83        178.02        53.98 o                         
  15   5   5        160.60        134.48        62.05 o                         
  16   5   5        138.08        208.22        74.64 o                         
  17   5   5        461.79        610.78       146.81 o                         
   0   6   5      10487.82       9883.73       175.64 o                         
   1   6   5          1.34         30.49        10.25 o                         
   2   6   5      10266.23       9736.82        97.25 o                         
   3   6   5       2979.51       2951.85        41.18 o                         
   4   6   5      14846.82      14682.52       146.47 o                         
   5   6   5       6771.65       6737.31        85.24 o                         
   6   6   5       6329.97       6301.88        90.98 o                         
   7   6   5       2288.42       2192.76        53.77 o                         
   8   6   5         62.21         53.37        23.37 o                         
   9   6   5        787.41        819.61        41.44 o                         
  10   6   5       1127.50       1244.17        56.85 o                         
  11   6   5          9.17         19.00        40.34 o                         
  12   6   5       3397.45       3470.13        97.57 o                         
  13   6   5         63.36         23.72        51.61 o                         
  14   6   5       3136.76       3193.27       109.81 o                         
  15   6   5        215.21        212.39        70.92 o                         
  16   6   5       3496.65       3604.55       146.85 o                         
  17   6   5        611.27       1037.88       137.98 o                         
   1   7   5      13632.72      13994.97       135.68 o                         
   2   7   5        116.34        124.58        17.31 o                         
   3   7   5       1269.66       1367.65        28.60 o                         
   4   7   5       2819.49       2741.36        44.19 o                         
   5   7   5       1867.45       1741.41        40.53 o                         
   6   7   5          0.89          4.80        20.44 o                         
   7   7   5        242.69        259.19        27.85 o                         
   8   7   5        164.46        185.62        28.72 o                         
   9   7   5         30.49         76.17        30.78 o                         
  10   7   5        167.05        213.84        38.47 o                         
  11   7   5        569.74        607.45        47.66 o                         
  12   7   5       1252.23       1208.59        57.73 o                         
  13   7   5          0.15        -41.48        59.54 o                         
  14   7   5        402.78        294.72        63.16 o                         
  15   7   5        105.85         62.71        66.65 o                         
  16   7   5         91.58        133.48        81.92 o                         
   0   8   5       8840.45       9434.55       149.75 o                         
   1   8   5       4133.16       4060.81        55.86 o                         
   2   8   5      18576.80      19635.46       184.46 o                         
   3   8   5       6072.05       5775.74        68.83 o                         
   4   8   5       1268.90       1288.64        37.64 o                         
   5   8   5       2567.51       2599.49        48.13 o                         
   6   8   5       2236.35       2349.75        53.69 o                         
   7   8   5       1261.40       1372.37        50.61 o                         
   8   8   5         48.94         24.67        33.26 o                         
   9   8   5       1529.91       1537.58        70.68 o                         
  10   8   5       1749.65       1931.84        84.63 o                         
  11   8   5       1916.64       1842.10        68.81 o                         
  12   8   5         16.41         60.66        52.73 o                         
  13   8   5       1477.68       1460.75        69.50 o                         
  14   8   5       2420.14       2452.27        90.64 o                         
  15   8   5       2414.65       2390.74       109.93 o                         
  16   8   5         27.86        -65.57       168.42 o                         
   1   9   5       2229.33       2328.65        47.61 o                         
   2   9   5        391.62        435.06        26.37 o                         
   3   9   5        780.57        862.53        32.12 o                         
   4   9   5       1879.74       1848.37        41.94 o                         
   5   9   5       1051.13       1090.95        44.58 o                         
   6   9   5       1056.07       1129.33        43.76 o                         
   7   9   5       6207.89       6268.89       113.03 o                         
   8   9   5        804.78        795.80        45.53 o                         
   9   9   5       9425.16       9654.82       140.46 o                         
  10   9   5         20.38         75.55        39.99 o                         
  11   9   5       3009.47       3113.41        89.18 o                         
  12   9   5       2649.81       2841.58        91.50 o                         
  13   9   5       1904.67       1964.75        79.67 o                         
  14   9   5        921.23       1044.03        82.95 o                         
  15   9   5         29.38        -58.17        84.62 o                         
   0  10   5       8698.88       8785.16       163.70 o                         
   1  10   5         10.34        -13.58        22.84 o                         
   2  10   5      12130.22      11764.04       151.45 o                         
   3  10   5        303.83        261.77        21.33 o                         
   4  10   5       4374.80       4343.24        79.71 o                         
   5  10   5         99.63         84.22        26.74 o                         
   6  10   5       1473.94       1535.97        57.49 o                         
   7  10   5        513.00        584.08        39.14 o                         
   8  10   5       7238.95       7269.70       144.97 o                         
   9  10   5        145.41        213.00        40.78 o                         
  10  10   5       3377.52       3326.51        87.70 o                         
  11  10   5        231.18        231.48        50.21 o                         
  12  10   5       1769.06       1661.51        74.88 o                         
  13  10   5        649.44        830.00        79.35 o                         
  14  10   5       2326.87       2627.59       161.13 o                         
   1  11   5       5312.56       5235.09       100.13 o                         
   2  11   5         42.85         41.75        32.30 o                         
   3  11   5       4439.73       4345.87        92.49 o                         
   4  11   5        409.03        459.00        50.49 o                         
   5  11   5        495.28        497.20        43.56 o                         
   6  11   5        182.78        211.90        33.12 o                         
   7  11   5       1719.15       1719.51        61.91 o                         
   8  11   5          4.43        -24.10        37.84 o                         
   9  11   5       2764.59       2863.48        97.21 o                         
  10  11   5        183.88        190.42        57.07 o                         
  11  11   5        599.75        630.51        57.31 o                         
  12  11   5        764.67        811.51        78.37 o                         
  13  11   5         19.24        114.18        90.47 o                         
   0  12   5       2769.49       2751.13       111.36 o                         
   1  12   5       2071.51       1819.74        70.58 o                         
   2  12   5       3924.87       3902.81       100.56 o                         
   3  12   5       6326.06       6282.15       121.02 o                         
   4  12   5        468.59        432.73        32.42 o                         
   5  12   5       4979.46       4923.67        80.75 o                         
   6  12   5         12.20         38.44        40.06 o                         
   7  12   5       2264.53       2212.86        69.44 o                         
   8  12   5       1278.26       1253.57        58.35 o                         
   9  12   5         45.35        135.21        46.93 o                         
  10  12   5        151.65        156.74        52.31 o                         
  11  12   5         84.66         81.18        58.14 o                         
  12  12   5        414.43        463.81        77.24 o                         
   1  13   5         62.03        -18.31        39.55 o                         
   2  13   5        233.28        182.17        56.50 o                         
   3  13   5       1648.80       1638.00        73.58 o                         
   4  13   5        884.67        912.19        56.63 o                         
   5  13   5       2507.32       2497.55        65.93 o                         
   6  13   5         10.99         50.16        41.13 o                         
   7  13   5       5089.94       4877.91       121.14 o                         
   8  13   5          3.19         -8.58        55.52 o                         
   9  13   5       2542.48       2816.23       100.35 o                         
  10  13   5          3.91         70.31        64.73 o                         
   0  14   5         11.74        -35.96        61.99 o                         
   1  14   5          5.57          3.64        48.44 o                         
   2  14   5       2237.27       2108.90        86.65 o                         
   3  14   5        474.06        495.34        71.62 o                         
   4  14   5       1165.10       1134.08        67.34 o                         
   5  14   5         48.41        131.05        65.44 o                         
   6  14   5         13.52          5.15        67.40 o                         
   7  14   5        127.66         77.43        60.09 o                         
   8  14   5       2473.31       2634.68       125.41 o                         
   1  15   5       1778.75       1722.80        90.18 o                         
   2  15   5        610.56        708.73        75.43 o                         
   3  15   5       1524.35       1730.81        89.69 o                         
   4  15   5          2.73         57.90        68.53 o                         
   5  15   5          1.40         62.38       167.85 o                         
   6  15   5        639.33        662.15       187.00 o                         
   0  16   5       1702.03        791.53       211.25 o                         
   0   0   6      14836.12      15684.88       242.67 o                         
   1   0   6        979.20        976.72        19.00 o                         
   2   0   6       7970.57       8337.14        82.62 o                         
   3   0   6       1210.61       1050.04        22.33 o                         
   4   0   6         29.10         17.77        10.77 o                         
   5   0   6       2043.91       2074.88        48.94 o                         
   6   0   6      22880.77      24305.49       321.33 o                         
   7   0   6       4442.06       4551.83        89.86 o                         
   8   0   6       3512.71       3683.91        83.37 o                         
   9   0   6          1.93        -18.98        26.20 o                         
  10   0   6      15439.82      14893.80       231.68 o                         
  11   0   6       4681.48       4588.13       121.60 o                         
  12   0   6       5303.93       4991.72       137.03 o                         
  13   0   6       9075.84       8766.42       225.79 o                         
  14   0   6          7.07         46.92        74.34 o                         
  15   0   6       9874.85       9488.05       228.91 o                         
  16   0   6        223.47        235.73        93.71 o                         
  17   0   6       4233.02       4316.05       207.39 o                         
  18   0   6       2753.16       2882.84       207.47 o                         
   1   1   6      13591.66      13234.16       101.26 o                         
   2   1   6        445.79        459.02        10.33 o                         
   3   1   6      35917.74      35571.03       288.06 o                         
   4   1   6      26357.63      27148.21       234.72 o                         
   5   1   6      14876.82      15134.69       146.52 o                         
   6   1   6       1074.14       1022.36        28.39 o                         
   7   1   6        897.02       1174.96        32.96 o                         
   8   1   6         32.42         20.25        18.01 o                         
   9   1   6        783.35        683.04        31.46 o                         
  10   1   6        205.59        194.33        26.63 o                         
  11   1   6       1170.41       1084.59        47.66 o                         
  12   1   6       5630.00       5350.42       104.11 o                         
  13   1   6       1036.36       1104.71        60.24 o                         
  14   1   6          2.18         57.49        48.68 o                         
  15   1   6       1677.94       1668.33        77.29 o                         
  16   1   6        315.34        219.25        64.47 o                         
  17   1   6       1288.49       1392.70        93.77 o                         
  18   1   6        277.23        398.16       111.99 o                         
   0   2   6      39074.03      39488.29       418.25 o                         
   1   2   6       8291.55       8458.86        76.65 o                         
   2   2   6        346.11        451.87        13.89 o                         
   3   2   6      34680.17      35561.80       327.37 o                         
   4   2   6      21955.48      23346.54       205.14 o                         
   5   2   6      27983.18      30688.63       290.71 o                         
   6   2   6       3549.25       3882.49        60.52 o                         
   7   2   6       7522.18       7838.05       101.65 o                         
   8   2   6        949.84        841.27        39.01 o                         
   9   2   6         36.15         40.39        22.24 o                         
  10   2   6        394.99        465.92        34.07 o                         
  11   2   6       2491.24       2533.86        69.70 o                         
  12   2   6         49.04         55.28        37.58 o                         
  13   2   6        537.58        457.32        74.48 o                         
  14   2   6        797.56        709.14        56.68 o                         
  15   2   6         44.78         47.43        54.34 o                         
  16   2   6         32.87        -12.74        64.43 o                         
  17   2   6         14.51         71.28        78.56 o                         
  18   2   6         44.77        153.03       115.36 o                         
   1   3   6      18795.91      17338.63       153.47 o                         
   2   3   6         64.71        118.61         9.76 o                         
   3   3   6      17664.05      16563.18       156.76 o                         
   4   3   6        160.15        284.56        16.29 o                         
   5   3   6       7169.12       7228.49        81.93 o                         
   6   3   6       1118.08       1135.27        31.13 o                         
   7   3   6        807.92        939.53        35.13 o                         
   8   3   6       7724.85       7807.35       106.57 o                         
   9   3   6         98.60         99.88        24.76 o                         
  10   3   6       2316.35       2226.32        62.33 o                         
  11   3   6        605.16        650.59        48.41 o                         
  12   3   6       1837.74       1841.51        74.90 o                         
  13   3   6        436.71        510.18        56.82 o                         
  14   3   6       2408.98       2367.11        87.09 o                         
  15   3   6       6747.44       6770.23       139.51 o                         
  16   3   6        214.67        190.45        67.41 o                         
  17   3   6       8121.84       8183.07       189.28 o                         
  18   3   6        119.57         39.82       137.33 o                         
   0   4   6        367.96        308.46        31.59 o                         
   1   4   6       4676.96       5080.01        62.54 o                         
   2   4   6      10204.40      11059.08       120.64 o                         
   3   4   6      10663.61       9941.59       111.19 o                         
   4   4   6       1607.88       1834.68        34.84 o                         
   5   4   6       2717.10       2856.48        49.63 o                         
   6   4   6       8461.35       8809.53       100.24 o                         
   7   4   6       2366.17       2393.85        47.40 o                         
   8   4   6       2199.82       2192.37        54.01 o                         
   9   4   6        353.87        300.31        29.84 o                         
  10   4   6       3415.13       3420.64       106.16 o                         
  11   4   6       2124.89       1999.21        70.88 o                         
  12   4   6        275.04        280.17        43.53 o                         
  13   4   6       6105.54       6242.31       130.85 o                         
  14   4   6        224.62        214.00        51.72 o                         
  15   4   6       4493.19       4411.24       124.37 o                         
  16   4   6        684.84        622.43        76.29 o                         
  17   4   6       1480.96       1564.46       112.45 o                         
   1   5   6       4818.51       4621.44        65.33 o                         
   2   5   6       3988.45       3935.60        50.46 o                         
   3   5   6       4782.04       5100.37        60.22 o                         
   4   5   6        732.42        604.59        22.12 o                         
   5   5   6       4333.73       4031.07        63.31 o                         
   6   5   6       3369.21       3338.45        59.64 o                         
   7   5   6        829.23        835.40        47.00 o                         
   8   5   6        235.29        215.23        23.96 o                         
   9   5   6        114.00        110.36        25.78 o                         
  10   5   6       2099.46       2171.62        66.63 o                         
  11   5   6        405.05        421.64        42.40 o                         
  12   5   6       4488.32       4541.21       138.52 o                         
  13   5   6       1672.87       1595.48        71.91 o                         
  14   5   6         40.06         -9.68        52.59 o                         
  15   5   6       2351.97       2431.91       144.88 o                         
  16   5   6         10.80         56.59        74.71 o                         
  17   5   6       1481.47       1322.01       113.53 o                         
   0   6   6       3332.96       2911.10        59.36 o                         
   1   6   6        658.42        564.29        26.80 o                         
   2   6   6       1119.64       1081.22        24.97 o                         
   3   6   6       6598.03       6597.54        71.72 o                         
   4   6   6        162.42        154.41        16.00 o                         
   5   6   6       7359.41       7403.89        87.82 o                         
   6   6   6       1479.36       1306.88        38.99 o                         
   7   6   6        301.97        343.35        27.29 o                         
   8   6   6       5308.16       5195.12        79.81 o                         
   9   6   6       3155.48       3047.22        69.04 o                         
  10   6   6         53.01         12.12        31.76 o                         
  11   6   6       5488.29       5560.43       110.27 o                         
  12   6   6        400.69        472.33        57.15 o                         
  13   6   6       2320.01       2492.27        94.36 o                         
  14   6   6       2322.32       2350.07        91.41 o                         
  15   6   6       1328.56       1497.50        85.62 o                         
  16   6   6        990.24       1065.34       106.58 o                         
  17   6   6        878.78        719.35       159.31 o                         
   1   7   6      91947.91      91959.73       833.73 o                         
   2   7   6      18142.15      18655.07       189.77 o                         
   3   7   6      38279.88      38625.05       333.36 o                         
   4   7   6       2006.01       2054.66        38.13 o                         
   5   7   6       3181.57       2849.59        50.25 o                         
   6   7   6        819.40        809.20        33.47 o                         
   7   7   6        136.74         94.26        24.15 o                         
   8   7   6        354.01        347.92        29.98 o                         
   9   7   6          1.35         29.15        32.22 o                         
  10   7   6       2591.97       2655.55        78.49 o                         
  11   7   6        226.14        183.14        41.84 o                         
  12   7   6        309.58        274.17        46.24 o                         
  13   7   6       1009.56       1046.74        67.66 o                         
  14   7   6         26.30        117.96        55.34 o                         
  15   7   6       3212.11       3385.73       109.32 o                         
  16   7   6        736.29        800.04        97.29 o                         
   0   8   6       4718.21       4901.06        94.43 o                         
   1   8   6         92.32         89.09        19.13 o                         
   2   8   6       2012.63       1984.09        42.04 o                         
   3   8   6         62.79         99.87        16.84 o                         
   4   8   6         39.43         32.20        15.52 o                         
   5   8   6         90.32        114.15        20.12 o                         
   6   8   6        192.85        163.37        26.55 o                         
   7   8   6        257.37        266.82        34.91 o                         
   8   8   6        292.06        240.96        36.04 o                         
   9   8   6        153.25        180.59        35.16 o                         
  10   8   6        903.11        855.57        47.09 o                         
  11   8   6       2392.18       2410.50        76.93 o                         
  12   8   6       1861.66       1899.11        71.69 o                         
  13   8   6       2343.83       2131.40        80.17 o                         
  14   8   6       1204.81       1156.85        74.53 o                         
  15   8   6       1140.47       1012.97        91.13 o                         
   1   9   6        447.72        413.81        25.30 o                         
   2   9   6        191.69        266.20        23.57 o                         
   3   9   6        421.04        432.41        22.25 o                         
   4   9   6          5.40         19.76        17.17 o                         
   5   9   6        344.13        323.24        23.35 o                         
   6   9   6       2436.17       2447.91        71.11 o                         
   7   9   6        189.44        290.69        35.05 o                         
   8   9   6        602.34        516.62        40.93 o                         
   9   9   6       2545.54       2571.20        78.33 o                         
  10   9   6        760.18        875.11        54.33 o                         
  11   9   6       3593.12       3439.86       112.61 o                         
  12   9   6        367.10        373.47        54.72 o                         
  13   9   6        722.76        782.47        66.74 o                         
  14   9   6        923.50        911.85        84.15 o                         
  15   9   6         12.08        -72.98       112.89 o                         
   0  10   6       6965.37       6825.29       138.19 o                         
   1  10   6        748.57        755.74        40.18 o                         
   2  10   6          3.37         -1.66        33.60 o                         
   3  10   6       3556.60       3555.82        72.51 o                         
   4  10   6        209.38        217.01        30.89 o                         
   5  10   6       2161.40       1997.64        63.34 o                         
   6  10   6        269.51        293.35        31.11 o                         
   7  10   6        220.01        260.59        33.92 o                         
   8  10   6       6584.36       6556.68       110.55 o                         
   9  10   6        332.45        384.20        43.33 o                         
  10  10   6        782.46        807.74        50.39 o                         
  11  10   6       1470.65       1521.62        65.39 o                         
  12  10   6        263.52        205.69        55.85 o                         
  13  10   6       1136.76       1189.23        76.38 o                         
  14  10   6         84.94        250.26        87.78 o                         
   1  11   6       6789.01       6610.34       110.21 o                         
   2  11   6       3015.82       2791.89        84.82 o                         
   3  11   6       7589.15       7261.16       130.51 o                         
   4  11   6         13.71         27.86        47.37 o                         
   5  11   6       2813.19       2872.36        91.25 o                         
   6  11   6       2209.99       2096.10        61.00 o                         
   7  11   6       1482.54       1463.51        57.45 o                         
   8  11   6        635.56        792.30        66.01 o                         
   9  11   6       2752.42       2642.29        81.76 o                         
  10  11   6        173.84        194.69        45.52 o                         
  11  11   6       1794.09       1704.47        69.79 o                         
  12  11   6        592.66        527.47        69.90 o                         
  13  11   6        797.71        848.08        86.72 o                         
   0  12   6       1845.80       1839.20       110.61 o                         
   1  12   6        403.45        374.95        49.82 o                         
   2  12   6       1094.10       1077.55        62.84 o                         
   3  12   6        237.66        289.78        43.72 o                         
   4  12   6       2216.85       2422.84        81.56 o                         
   5  12   6        468.93        506.02        38.91 o                         
   6  12   6        198.39        151.27        51.79 o                         
   7  12   6        396.67        370.70        41.95 o                         
   8  12   6       1703.02       1776.18        68.94 o                         
   9  12   6        360.24        320.21        50.16 o                         
  10  12   6        167.44        190.14        65.26 o                         
  11  12   6        873.24        931.18        70.42 o                         
  12  12   6        352.93        365.35        77.28 o                         
   1  13   6       2566.03       2446.43        79.22 o                         
   2  13   6        466.31        550.72        47.81 o                         
   3  13   6        936.32        935.84        67.97 o                         
   4  13   6       3396.48       3461.94        95.57 o                         
   5  13   6        176.51        188.03        52.59 o                         
   6  13   6        623.82        690.07        44.90 o                         
   7  13   6       3223.46       3319.87       119.20 o                         
   8  13   6         14.52        142.61        63.11 o                         
   9  13   6       3596.18       3710.79       141.86 o                         
  10  13   6          4.87        -28.30        65.94 o                         
   0  14   6          1.38          6.38        64.88 o                         
   1  14   6        877.47        951.77        74.68 o                         
   2  14   6        162.76        146.91        51.06 o                         
   3  14   6       1660.61       1731.58        77.32 o                         
   4  14   6        191.47        228.79        57.68 o                         
   5  14   6        460.25        371.56        70.07 o                         
   6  14   6        193.18        268.44        73.55 o                         
   7  14   6        949.11        885.25       102.41 o                         
   8  14   6       1085.10       1037.81       153.71 o                         
   1  15   6       2955.11       2586.67       127.57 o                         
   2  15   6         29.18        137.37        65.60 o                         
   3  15   6       4496.54       4084.20       173.50 o                         
   4  15   6         28.19         47.76        76.83 o                         
   5  15   6       2341.40       2312.58       135.96 o                         
   6  15   6       1021.80       1085.73       104.56 o                         
   1   1   7        421.41        497.73        11.42 o                         
   2   1   7       3823.87       3674.91        35.44 o                         
   3   1   7         24.68         44.67         6.16 o                         
   4   1   7      22305.24      22914.83       186.69 o                         
   5   1   7       3586.11       3850.65        57.44 o                         
   6   1   7       9240.90       9734.37       104.66 o                         
   7   1   7          0.50        -14.88        14.88 o                         
   8   1   7       2325.21       2282.47        46.77 o                         
   9   1   7        180.61        199.58        23.10 o                         
  10   1   7        913.73        874.12        39.68 o                         
  11   1   7         26.29         42.44        33.01 o                         
  12   1   7      12698.34      12435.86       171.64 o                         
  13   1   7        184.08        195.62        46.22 o                         
  14   1   7       3658.56       3688.71       102.02 o                         
  15   1   7        136.32        161.18        56.66 o                         
  16   1   7       2819.86       2749.08       107.89 o                         
  17   1   7        277.85        339.74        80.94 o                         
  18   1   7       2873.64       2620.43       156.91 o                         
   0   2   7      11475.50      10107.16       137.22 o                         
   1   2   7       7295.83       7695.68        76.45 o                         
   2   2   7      88460.07      82284.62       629.97 o                         
   3   2   7       3309.56       3766.74        45.24 o                         
   4   2   7      63016.96      62795.02       544.63 o                         
   5   2   7         41.00         38.62        11.64 o                         
   6   2   7       8055.47       8465.31        98.57 o                         
   7   2   7          1.64         10.23        17.00 o                         
   8   2   7       9007.79       8545.18       112.57 o                         
   9   2   7       1638.96       1620.42        50.15 o                         
  10   2   7        502.76        484.78        35.06 o                         
  11   2   7         22.83         95.17        34.26 o                         
  12   2   7         61.87          8.97        44.69 o                         
  13   2   7          5.65         22.23        46.15 o                         
  14   2   7       7786.08       7631.38       138.28 o                         
  15   2   7       1305.20       1365.65        75.45 o                         
  16   2   7       5821.56       5872.84       144.03 o                         
  17   2   7          3.98         12.72        81.94 o                         
  18   2   7       7720.74       7479.99       339.42 o                         
   1   3   7       5677.57       6229.53        69.73 o                         
   2   3   7      20299.18      22461.77       189.37 o                         
   3   3   7          9.10         24.87        10.12 o                         
   4   3   7        277.11        136.75        11.92 o                         
   5   3   7       1874.57       1930.80        35.72 o                         
   6   3   7       1126.50       1155.51        31.39 o                         
   7   3   7        376.76        391.54        22.58 o                         
   8   3   7        373.65        388.20        27.35 o                         
   9   3   7        999.18        940.87        40.95 o                         
  10   3   7          0.92        -26.80        26.80 o                         
  11   3   7       2275.47       2210.96        84.26 o                         
  12   3   7       8271.48       8051.38       185.77 o                         
  13   3   7        270.13        199.57        61.08 o                         
  14   3   7       1875.73       2078.98        89.40 o                         
  15   3   7         25.50         74.53        67.79 o                         
  16   3   7        737.51        780.40        75.80 o                         
  17   3   7         57.36        156.57        85.47 o                         
   0   4   7      10194.55       9662.51       151.79 o                         
   1   4   7        301.99        347.30        13.69 o                         
   2   4   7       1943.01       1866.37        26.75 o                         
   3   4   7      11245.78      11737.73       124.41 o                         
   4   4   7        366.54        290.45        16.73 o                         
   5   4   7       5273.65       5315.85        73.89 o                         
   6   4   7       2452.33       2507.61        45.68 o                         
   7   4   7          0.00         10.20        17.33 o                         
   8   4   7      11173.34      11153.18       127.22 o                         
   9   4   7        141.78        193.74        28.22 o                         
  10   4   7        112.40         79.55        29.94 o                         
  11   4   7        893.26        926.39        50.64 o                         
  12   4   7        299.89        325.64        55.55 o                         
  13   4   7        367.73        328.54        50.84 o                         
  14   4   7         30.81         -5.25        52.19 o                         
  15   4   7        457.56        474.57        65.21 o                         
  16   4   7       3096.29       3205.95       121.71 o                         
  17   4   7         94.81         -2.25        92.58 o                         
   1   5   7       1891.57       2036.05        36.90 o                         
   2   5   7      15972.48      16412.92       165.46 o                         
   3   5   7        482.49        543.67        20.37 o                         
   4   5   7       7916.80       7935.61        87.49 o                         
   5   5   7          0.84         12.05        14.70 o                         
   6   5   7       4226.13       3921.20        62.41 o                         
   7   5   7          0.45         29.42        18.32 o                         
   8   5   7         78.62         52.52        21.76 o                         
   9   5   7        467.18        424.40        30.42 o                         
  10   5   7       4616.40       4470.53        84.36 o                         
  11   5   7        833.36        823.66        46.50 o                         
  12   5   7       6800.38       6849.29       132.54 o                         
  13   5   7         51.57        160.10        49.92 o                         
  14   5   7       7983.24       8005.88       160.11 o                         
  15   5   7        163.37         39.59        85.35 o                         
  16   5   7       5645.96       5562.95       154.70 o                         
  17   5   7        385.63        310.06       113.61 o                         
   0   6   7      83111.42      82187.70      1106.95 o                         
   1   6   7        543.10        484.37        20.74 o                         
   2   6   7      57968.00      57792.48       589.71 o                         
   3   6   7        922.07        874.29        30.06 o                         
   4   6   7      13974.37      14033.18       141.29 o                         
   5   6   7        880.75        835.96        29.71 o                         
   6   6   7       4004.34       3871.73        62.73 o                         
   7   6   7       1128.55       1168.23        41.61 o                         
   8   6   7       4158.18       4139.58        74.76 o                         
   9   6   7          3.94          8.58        25.53 o                         
  10   6   7        712.37        756.54        43.74 o                         
  11   6   7         65.39         37.34        40.35 o                         
  12   6   7       1490.83       1595.29        62.01 o                         
  13   6   7        343.12        281.45        49.58 o                         
  14   6   7       4960.07       5066.79       115.77 o                         
  15   6   7        593.20        588.39        69.19 o                         
  16   6   7       5374.99       5339.30       197.16 o                         
   1   7   7       2346.30       2721.67        54.64 o                         
   2   7   7      11002.30      11113.96       122.86 o                         
   3   7   7       1086.30       1067.99        26.20 o                         
   4   7   7         62.04         84.04        14.72 o                         
   5   7   7        224.69        262.57        21.17 o                         
   6   7   7        174.35        208.50        23.38 o                         
   7   7   7        295.89        330.19        29.42 o                         
   8   7   7        956.27        877.89        39.29 o                         
   9   7   7         63.86         63.23        30.63 o                         
  10   7   7         10.53         30.19        36.12 o                         
  11   7   7        847.18        923.17        51.71 o                         
  12   7   7        247.94        241.07        48.67 o                         
  13   7   7         98.33        190.12        53.79 o                         
  14   7   7        314.69        245.25        58.86 o                         
  15   7   7         66.78        188.56        68.74 o                         
  16   7   7         27.43        -27.41        84.42 o                         
   0   8   7      78052.14      77678.89       962.04 o                         
   1   8   7       3410.36       3292.03        57.58 o                         
   2   8   7      21293.50      20938.67       216.53 o                         
   3   8   7        286.97        329.94        23.92 o                         
   4   8   7       2255.96       2263.00        45.96 o                         
   5   8   7       1065.14       1034.92        32.97 o                         
   6   8   7          6.67         23.01        23.08 o                         
   7   8   7        425.36        306.19        31.33 o                         
   8   8   7       6596.93       6595.28       114.96 o                         
   9   8   7         64.81         78.64        35.51 o                         
  10   8   7        126.44        126.65        40.31 o                         
  11   8   7        426.08        509.16        46.94 o                         
  12   8   7         25.69         18.67        47.26 o                         
  13   8   7        410.17        307.59        62.65 o                         
  14   8   7         92.62        142.65        61.54 o                         
  15   8   7        122.45        172.17        82.55 o                         
   1   9   7       2728.23       2551.40        80.48 o                         
   2   9   7       5505.00       5388.00        81.96 o                         
   3   9   7        273.30        283.52        26.89 o                         
   4   9   7        570.08        626.62        29.29 o                         
   5   9   7        556.27        584.82        27.01 o                         
   6   9   7       3174.69       3127.24        62.61 o                         
   7   9   7        685.57        711.10        42.89 o                         
   8   9   7         10.40          7.72        33.15 o                         
   9   9   7        186.58        140.47        37.67 o                         
  10   9   7       4267.09       4495.52        99.22 o                         
  11   9   7        383.95        415.29        49.09 o                         
  12   9   7       1719.15       1689.61        73.73 o                         
  13   9   7        154.55        319.40        62.94 o                         
  14   9   7       5451.30       5649.98       170.37 o                         
   0  10   7      19718.56      19856.26       288.45 o                         
   1  10   7        584.90        561.63        34.53 o                         
   2  10   7       5425.23       5427.55        92.97 o                         
   3  10   7        202.35        233.84        30.41 o                         
   4  10   7       1934.27       1895.87        59.45 o                         
   5  10   7          6.20          2.95        23.94 o                         
   6  10   7       5064.95       4922.35        94.57 o                         
   7  10   7        275.85        353.67        38.30 o                         
   8  10   7       2117.16       2105.08        65.62 o                         
   9  10   7         13.96         57.06        38.50 o                         
  10  10   7       2585.53       2551.51        83.94 o                         
  11  10   7         79.72         22.84        46.83 o                         
  12  10   7       2536.15       2714.72        97.32 o                         
  13  10   7        203.87        222.68        71.67 o                         
  14  10   7       1291.96       1413.22       126.26 o                         
   1  11   7        496.02        569.92        49.26 o                         
   2  11   7         10.78         20.51        40.21 o                         
   3  11   7        399.14        388.95        42.15 o                         
   4  11   7        732.41        774.92        45.38 o                         
   5  11   7        381.92        401.69        39.61 o                         
   6  11   7       3183.71       3104.56        73.15 o                         
   7  11   7        112.64        160.70        34.38 o                         
   8  11   7       1465.01       1443.43        59.12 o                         
   9  11   7        657.07        634.92        49.26 o                         
  10  11   7         61.71         70.65        46.26 o                         
  11  11   7        135.98        240.90        53.31 o                         
  12  11   7        149.10        206.96        65.68 o                         
  13  11   7         68.29         94.91        77.67 o                         
   0  12   7       4374.77       4541.00       122.21 o                         
   1  12   7        118.59        140.39        37.55 o                         
   2  12   7       2256.45       2310.20        74.31 o                         
   3  12   7        210.19        279.65        54.06 o                         
   4  12   7       1868.05       1934.95        69.74 o                         
   5  12   7        754.78        810.56        56.52 o                         
   6  12   7         39.46         30.92        39.81 o                         
   7  12   7         34.11        -49.34        49.34 o                         
   8  12   7       1830.73       1781.48        63.68 o                         
   9  12   7        401.73        437.66        52.93 o                         
  10  12   7          5.80        120.04        52.25 o                         
  11  12   7        136.67        125.50        60.54 o                         
   1  13   7        272.14        306.49        45.73 o                         
   2  13   7        850.24        913.00        54.38 o                         
   3  13   7         36.55         76.51        45.61 o                         
   4  13   7          4.10         27.31        47.41 o                         
   5  13   7         23.23        143.78        80.98 o                         
   6  13   7        954.84       1001.01        72.93 o                         
   7  13   7        266.85        308.20        52.19 o                         
   8  13   7         16.19         81.34        59.06 o                         
   9  13   7         43.61        147.75        61.03 o                         
  10  13   7        593.28        646.26        76.16 o                         
   0  14   7       1499.17       1478.08       147.97 o                         
   1  14   7         48.80        111.51        55.06 o                         
   2  14   7        145.30         88.21        52.39 o                         
   3  14   7         86.16         80.44        56.67 o                         
   4  14   7       1518.48       1584.26       100.99 o                         
   5  14   7          9.12        117.48        58.37 o                         
   6  14   7       4159.81       4485.78       189.25 o                         
   7  14   7        157.63        277.38        76.38 o                         
   8  14   7       2057.46       2303.07       123.67 o                         
   1  15   7        355.54        342.42        97.23 o                         
   2  15   7       1127.74       1155.83        97.16 o                         
   3  15   7          0.11        -46.34        74.75 o                         
   4  15   7       5001.58       4976.58       187.16 o                         
   5  15   7         32.31         49.98        77.46 o                         
   0   0   8       2070.04       1810.69        43.98 o                         
   1   0   8      11770.51      12553.11       143.23 o                         
   2   0   8      12183.43      12185.67       133.01 o                         
   3   0   8        434.55        343.78        16.13 o                         
   4   0   8       2477.68       2622.01        46.01 o                         
   5   0   8       9853.92       9781.16       132.36 o                         
   6   0   8       5362.60       5507.25        97.16 o                         
   7   0   8         19.41         25.73        21.23 o                         
   8   0   8       7716.05       7436.09       130.06 o                         
   9   0   8       4483.99       4324.98        97.66 o                         
  10   0   8      14932.69      14702.80       230.44 o                         
  11   0   8        120.43        215.58        47.97 o                         
  12   0   8       5559.56       5339.49       134.23 o                         
  13   0   8       7438.12       7618.81       172.23 o                         
  14   0   8          2.44        123.37        69.58 o                         
  15   0   8       4456.95       4378.39       172.93 o                         
  16   0   8         76.57        120.93        84.94 o                         
  17   0   8       6637.85       6205.04       333.04 o                         
  18   0   8        993.97       1069.76       186.97 o                         
   1   1   8       4500.00       4402.75        40.88 o                         
   2   1   8       2582.43       2600.71        27.07 o                         
   3   1   8      24926.03      24472.29       197.22 o                         
   4   1   8      17682.53      18040.90       149.85 o                         
   5   1   8       1280.60       1012.89        23.49 o                         
   6   1   8       1470.64       1414.15        32.80 o                         
   7   1   8       3838.10       3631.89        61.41 o                         
   8   1   8          3.34         38.07        19.03 o                         
   9   1   8       3216.38       3077.40        59.03 o                         
  10   1   8        344.50        335.80        29.79 o                         
  11   1   8         30.01         -0.40        36.55 o                         
  12   1   8       6280.89       6105.00       121.89 o                         
  13   1   8       3249.39       3223.48        98.56 o                         
  14   1   8       1943.63       1856.63        75.14 o                         
  15   1   8       1782.22       1931.06        97.32 o                         
  16   1   8        155.28        204.84        66.59 o                         
  17   1   8       1495.72       1320.95       103.68 o                         
  18   1   8        150.97        436.55       292.81 o                         
   0   2   8       6530.25       7341.21        91.01 o                         
   1   2   8      11945.94      13182.99       114.57 o                         
   2   2   8       8702.73       9294.95        80.21 o                         
   3   2   8      20492.29      21138.47       173.35 o                         
   4   2   8       5013.45       5551.19        67.89 o                         
   5   2   8       2538.43       2989.59        44.43 o                         
   6   2   8       1676.33       1926.82        38.04 o                         
   7   2   8          1.11         25.00        15.98 o                         
   8   2   8        196.10        196.31        29.06 o                         
   9   2   8       1555.06       1567.24        50.49 o                         
  10   2   8        267.04        288.91        32.03 o                         
  11   2   8         60.68         36.46        39.51 o                         
  12   2   8        104.31        103.45        39.35 o                         
  13   2   8        153.38        259.69        47.65 o                         
  14   2   8        181.17        111.76        49.92 o                         
  15   2   8       1861.69       1913.24        86.91 o                         
  16   2   8        531.46        319.05        69.05 o                         
  17   2   8         38.61        158.18        88.15 o                         
   1   3   8      36293.76      35078.09       342.11 o                         
   2   3   8       9785.00      10275.72        97.38 o                         
   3   3   8      16541.27      15765.34       150.96 o                         
   4   3   8      17124.80      17215.37       173.82 o                         
   5   3   8       8365.81       8224.67        90.80 o                         
   6   3   8       8941.39       8952.93       100.10 o                         
   7   3   8       3994.42       4003.54        60.87 o                         
   8   3   8       2867.10       2939.34        55.03 o                         
   9   3   8          1.17         -2.32        23.94 o                         
  10   3   8        113.03        124.35        29.90 o                         
  11   3   8         19.50         23.78        38.17 o                         
  12   3   8        830.16        746.77        53.73 o                         
  13   3   8       4133.82       4174.76       118.30 o                         
  14   3   8       1193.71       1200.89        68.20 o                         
  15   3   8       4946.97       4991.81       129.34 o                         
  16   3   8        455.24        483.70        86.75 o                         
  17   3   8       2503.60       2632.71       120.40 o                         
   0   4   8       1039.21       1033.44        36.56 o                         
   1   4   8       1970.50       2017.51        31.50 o                         
   2   4   8       3239.64       3048.71        50.46 o                         
   3   4   8        708.09        558.18        22.26 o                         
   4   4   8        452.16        438.25        22.50 o                         
   5   4   8       2428.41       2320.63        42.55 o                         
   6   4   8       1142.71       1006.35        31.69 o                         
   7   4   8          0.38          9.90        16.98 o                         
   8   4   8       2806.76       2929.86        56.82 o                         
   9   4   8        518.70        505.54        31.20 o                         
  10   4   8       4839.58       4902.17        82.21 o                         
  11   4   8       3959.77       3969.67        92.22 o                         
  12   4   8        235.29        282.27        46.31 o                         
  13   4   8       8087.40       7929.96       145.46 o                         
  14   4   8        160.84         45.76        55.46 o                         
  15   4   8        855.21        837.55        78.43 o                         
  16   4   8          2.16        -15.44        71.37 o                         
  17   4   8       1054.34       1017.33       138.76 o                         
   1   5   8       1634.75       1500.69        29.18 o                         
   2   5   8       2823.42       2840.62        44.75 o                         
   3   5   8      12137.80      11709.13       139.01 o                         
   4   5   8       1858.45       1869.00        41.97 o                         
   5   5   8         88.04        130.71        16.28 o                         
   6   5   8         13.69          1.93        16.89 o                         
   7   5   8       6152.56       5965.79        85.23 o                         
   8   5   8        678.00        694.15        33.14 o                         
   9   5   8       5785.89       5887.51        87.96 o                         
  10   5   8        199.83        190.67        32.20 o                         
  11   5   8        263.46        256.76        36.84 o                         
  12   5   8        105.60        108.23        43.28 o                         
  13   5   8        579.22        648.44        53.62 o                         
  14   5   8         28.27         45.33        60.23 o                         
  15   5   8        208.67        252.59        68.60 o                         
  16   5   8        398.94        285.92        81.66 o                         
  17   5   8        753.68        815.53       124.28 o                         
   0   6   8      26057.81      26088.58       379.88 o                         
   1   6   8       2602.32       2493.56        49.24 o                         
   2   6   8       4764.83       4735.14        65.67 o                         
   3   6   8       2135.65       2031.02        35.92 o                         
   4   6   8        226.92        275.94        19.80 o                         
   5   6   8       3561.45       3658.30        54.97 o                         
   6   6   8          4.18         32.80        19.43 o                         
   7   6   8       2453.56       2415.49        55.03 o                         
   8   6   8       5138.57       5147.65        80.04 o                         
   9   6   8       5271.67       5234.45       102.40 o                         
  10   6   8       2571.73       2650.58        77.09 o                         
  11   6   8        263.80        154.40        40.78 o                         
  12   6   8        437.05        519.58        46.65 o                         
  13   6   8          8.00         -1.31        47.74 o                         
  14   6   8        101.95        164.71        56.55 o                         
  15   6   8       5280.97       5087.36       141.29 o                         
  16   6   8        708.27        755.38        83.46 o                         
   1   7   8      53892.88      53397.91       497.13 o                         
   2   7   8         96.25         68.78        21.53 o                         
   3   7   8      14681.50      15220.71       153.10 o                         
   4   7   8        479.18        587.00        26.57 o                         
   5   7   8       8858.36       8719.94       100.74 o                         
   6   7   8       1809.24       1898.82        46.90 o                         
   7   7   8        117.88        125.41        29.99 o                         
   8   7   8         14.25         40.76        42.03 o                         
   9   7   8        468.56        476.56        35.21 o                         
  10   7   8        520.24        614.09        47.79 o                         
  11   7   8       3919.07       4030.46        90.79 o                         
  12   7   8        340.74        321.33        49.87 o                         
  13   7   8       1929.38       1876.68        80.07 o                         
  14   7   8       3512.74       3608.56       110.74 o                         
  15   7   8       2244.93       2276.20        93.10 o                         
  16   7   8       1569.97       1718.98       111.08 o                         
   0   8   8       3094.12       3242.12        90.95 o                         
   1   8   8        473.47        465.98        25.48 o                         
   2   8   8        184.82        201.28        21.83 o                         
   3   8   8        780.97        797.50        36.44 o                         
   4   8   8        578.41        671.98        26.67 o                         
   5   8   8        262.49        307.48        23.23 o                         
   6   8   8         27.22         30.03        22.01 o                         
   7   8   8         63.91        138.29        29.18 o                         
   8   8   8        153.65        210.75        32.33 o                         
   9   8   8        408.85        419.97        48.51 o                         
  10   8   8        813.13        882.63        49.03 o                         
  11   8   8       1305.93       1282.91        57.95 o                         
  12   8   8        188.14        170.80        52.79 o                         
  13   8   8       1233.62       1243.90        70.84 o                         
  14   8   8         89.05         94.63        63.21 o                         
  15   8   8        879.03        854.78        92.94 o                         
   1   9   8       1471.53       1589.34        44.86 o                         
   2   9   8          2.95         36.84        23.83 o                         
   3   9   8       1771.97       1787.43        69.34 o                         
   4   9   8       1085.89       1178.91        39.06 o                         
   5   9   8        133.06        148.46        30.72 o                         
   6   9   8       3745.59       3542.27        65.37 o                         
   7   9   8        261.98        292.65        33.45 o                         
   8   9   8        147.38        150.33        36.45 o                         
   9   9   8       1440.81       1578.70        64.99 o                         
  10   9   8        517.61        541.88        46.76 o                         
  11   9   8       1032.67       1003.99        58.48 o                         
  12   9   8        276.26        198.65        61.04 o                         
  13   9   8       1051.42       1144.56        94.88 o                         
  14   9   8        868.43        929.42        84.28 o                         
   0  10   8      14027.65      14968.96       289.80 o                         
   1  10   8       1646.89       1673.41        52.40 o                         
   2  10   8       1562.65       1593.44        53.87 o                         
   3  10   8        596.73        614.26        39.83 o                         
   4  10   8        232.77        288.18        34.15 o                         
   5  10   8        351.24        329.71        39.34 o                         
   6  10   8        519.55        604.52        34.78 o                         
   7  10   8        846.80        919.78        43.90 o                         
   8  10   8       6708.83       6696.02       116.13 o                         
   9  10   8       1708.90       1761.74        77.77 o                         
  10  10   8       4490.72       4597.09       101.57 o                         
  11  10   8        817.15        861.97        56.73 o                         
  12  10   8        413.08        382.87        61.60 o                         
  13  10   8        774.71       1061.97        82.54 o                         
   1  11   8      10074.14      10125.24       145.57 o                         
   2  11   8       1102.75       1105.97        53.54 o                         
   3  11   8       2330.86       2267.07        76.14 o                         
   4  11   8       1410.05       1350.02        50.06 o                         
   5  11   8       9704.31       9602.70       139.05 o                         
   6  11   8       3995.68       3781.64        90.04 o                         
   7  11   8       3166.98       2947.41        82.16 o                         
   8  11   8        971.59        917.18        47.66 o                         
   9  11   8       1301.34       1402.06        58.37 o                         
  10  11   8          7.04        -42.36        45.63 o                         
  11  11   8       3941.63       4235.27       144.85 o                         
  12  11   8         19.38        179.25        74.17 o                         
   0  12   8        496.81        559.97        69.50 o                         
   1  12   8       2493.84       2450.58        72.52 o                         
   2  12   8        849.21        934.07        51.73 o                         
   3  12   8        606.49        591.24        47.07 o                         
   4  12   8        139.13        122.51        46.09 o                         
   5  12   8        523.33        597.74        54.63 o                         
   6  12   8         12.07         38.28        53.58 o                         
   7  12   8         88.60         80.41        45.66 o                         
   8  12   8        158.91        270.68        44.21 o                         
   9  12   8       1697.94       1624.55        67.65 o                         
  10  12   8        167.19        240.70        54.79 o                         
  11  12   8        127.35         98.28        63.40 o                         
   1  13   8       1177.84       1124.44        80.07 o                         
   2  13   8        273.58        262.33        63.60 o                         
   3  13   8        251.08        297.37        52.91 o                         
   4  13   8       2535.06       2550.39        93.22 o                         
   5  13   8        781.16        824.03        62.77 o                         
   6  13   8       1333.23       1417.92        76.81 o                         
   7  13   8        273.26        179.31        67.08 o                         
   8  13   8         55.85         93.83        63.54 o                         
   9  13   8        120.11        211.15        62.22 o                         
   0  14   8        108.62        141.20        95.69 o                         
   1  14   8        155.63        176.74        96.10 o                         
   2  14   8          3.51          2.16        56.91 o                         
   3  14   8        471.05        445.26        81.99 o                         
   4  14   8         55.85         87.12        59.31 o                         
   5  14   8        518.12        635.18        70.29 o                         
   6  14   8        282.44        245.82        75.45 o                         
   7  14   8         93.90        176.50        76.75 o                         
   1  15   8       3331.62       2908.92       159.49 o                         
   2  15   8          9.67        -78.28        78.28 o                         
   3  15   8       2069.75       1926.42        96.80 o                         
   4  15   8        123.91        186.63        71.45 o                         
   5  15   8       4619.47       4014.45       219.04 o                         
   1   1   9       1428.88       1273.18        19.38 o                         
   2   1   9        450.01        630.45        13.24 o                         
   3   1   9        267.42        247.04        12.54 o                         
   4   1   9         13.70         10.23         8.04 o                         
   5   1   9      19316.89      20386.27       183.35 o                         
   6   1   9       3091.04       3014.89        43.17 o                         
   7   1   9      14826.80      14886.22       152.88 o                         
   8   1   9       1874.24       1996.55        48.22 o                         
   9   1   9       6543.10       6356.14        93.10 o                         
  10   1   9         91.97         89.56        26.90 o                         
  11   1   9       7555.99       7796.17       130.68 o                         
  12   1   9        497.93        490.88        47.44 o                         
  13   1   9        116.04        218.16        43.38 o                         
  14   1   9       2070.22       2090.85        93.32 o                         
  15   1   9         48.48         56.24        63.24 o                         
  16   1   9       1695.03       1655.48        87.47 o                         
  17   1   9         45.45        -35.34        90.21 o                         
   0   2   9      10957.88       9798.22       117.70 o                         
   1   2   9       2257.30       2354.05        32.04 o                         
   2   2   9      11994.47      11776.06       102.53 o                         
   3   2   9      14029.90      13492.10       116.47 o                         
   4   2   9      21240.27      21729.59       187.25 o                         
   5   2   9      34098.31      33411.85       289.08 o                         
   6   2   9      30227.58      31468.22       289.32 o                         
   7   2   9       4859.52       5100.77        69.87 o                         
   8   2   9      17604.19      18201.27       193.43 o                         
   9   2   9       5937.77       5801.30        93.85 o                         
  10   2   9       6136.32       5736.40       105.76 o                         
  11   2   9       1562.24       1621.50        63.62 o                         
  12   2   9       4627.02       4623.25       104.29 o                         
  13   2   9       6651.92       6533.55       127.08 o                         
  14   2   9       3721.75       3727.18       112.44 o                         
  15   2   9        396.87        306.16        61.19 o                         
  16   2   9       2572.40       2423.64        99.86 o                         
  17   2   9       1403.70       1437.77       101.09 o                         
   1   3   9       9106.01       9952.97       102.97 o                         
   2   3   9       6311.91       7444.00        75.44 o                         
   3   3   9       1630.01       1486.01        28.97 o                         
   4   3   9       2824.83       3173.62        46.87 o                         
   5   3   9      16218.12      16496.52       170.11 o                         
   6   3   9         62.27         27.52        14.23 o                         
   7   3   9       1112.96       1065.44        34.23 o                         
   8   3   9        411.15        417.39        31.04 o                         
   9   3   9        818.39        827.41        35.69 o                         
  10   3   9         39.61         -5.11        28.32 o                         
  11   3   9      10703.41      10573.09       166.04 o                         
  12   3   9        205.24        187.77        42.25 o                         
  13   3   9         84.64         62.92        49.30 o                         
  14   3   9         65.69        128.81        53.00 o                         
  15   3   9        113.77        199.38        71.96 o                         
  16   3   9         13.40         25.88        85.51 o                         
  17   3   9          2.91        -64.11        89.60 o                         
   0   4   9       2153.57       2211.50        56.27 o                         
   1   4   9       8019.10       7972.83        83.89 o                         
   2   4   9       2736.68       2824.73        40.94 o                         
   3   4   9       2467.20       2434.52        38.84 o                         
   4   4   9       3956.20       3998.18        61.90 o                         
   5   4   9       1732.84       1658.36        40.11 o                         
   6   4   9        890.74        975.08        30.95 o                         
   7   4   9      14370.09      14369.59       151.40 o                         
   8   4   9         49.51         43.33        21.14 o                         
   9   4   9         89.76        123.55        24.80 o                         
  10   4   9        204.98        186.46        31.68 o                         
  11   4   9        388.55        401.99        38.06 o                         
  12   4   9       1051.66        970.38        62.84 o                         
  13   4   9        460.30        505.59        53.39 o                         
  14   4   9        430.69        413.43        57.77 o                         
  15   4   9       3189.07       3003.32       109.44 o                         
  16   4   9         20.12        -21.27        89.75 o                         
  17   4   9         95.91         72.12       112.12 o                         
   1   5   9       7538.22       7486.92        86.64 o                         
   2   5   9        294.73        270.05        15.60 o                         
   3   5   9        138.99        154.37        11.82 o                         
   4   5   9          0.76         58.43        16.57 o                         
   5   5   9        509.48        529.58        27.89 o                         
   6   5   9          5.68         18.43        15.98 o                         
   7   5   9       8679.91       8432.08       102.43 o                         
   8   5   9        812.53        896.09        36.88 o                         
   9   5   9      17093.62      16856.71       189.97 o                         
  10   5   9       1440.54       1477.75        51.62 o                         
  11   5   9       6454.66       6551.15       108.54 o                         
  12   5   9        622.83        713.97        56.04 o                         
  13   5   9       1469.42       1629.92        66.57 o                         
  14   5   9        399.55        366.20        55.81 o                         
  15   5   9         10.93        112.89        58.77 o                         
  16   5   9        348.66        382.18        92.22 o                         
   0   6   9      24493.91      25142.27       369.13 o                         
   1   6   9        225.87        226.28        23.11 o                         
   2   6   9      17750.43      18441.25       195.79 o                         
   3   6   9       2860.85       2635.57        47.22 o                         
   4   6   9      10673.31      10517.41       118.80 o                         
   5   6   9       6604.80       6542.71        86.74 o                         
   6   6   9       6221.63       6068.46        87.12 o                         
   7   6   9        221.06        296.29        29.78 o                         
   8   6   9       2324.35       2537.61        57.17 o                         
   9   6   9        208.92        236.74        30.49 o                         
  10   6   9       2418.55       2376.05        67.88 o                         
  11   6   9         81.31         89.60        39.80 o                         
  12   6   9       3445.75       3399.39        86.50 o                         
  13   6   9        144.65        114.61        51.18 o                         
  14   6   9       1742.57       1831.20        75.84 o                         
  15   6   9        294.08        229.34        68.20 o                         
  16   6   9       1021.11        809.68        95.35 o                         
   1   7   9       6149.21       6135.00        88.95 o                         
   2   7   9       1198.90       1150.95        36.16 o                         
   3   7   9        396.81        381.49        23.68 o                         
   4   7   9          9.48          5.28        22.91 o                         
   5   7   9       2813.50       2804.47        54.23 o                         
   6   7   9         51.78         49.53        19.66 o                         
   7   7   9        326.79        369.71        28.51 o                         
   8   7   9        337.37        356.57        30.91 o                         
   9   7   9        179.45        181.48        32.04 o                         
  10   7   9        821.72        886.46        57.67 o                         
  11   7   9       1498.17       1380.24        60.47 o                         
  12   7   9        906.68        926.21        54.59 o                         
  13   7   9        309.69        325.99        54.82 o                         
  14   7   9       1178.90       1127.99        80.02 o                         
  15   7   9        111.40        179.56        70.14 o                         
   0   8   9       1793.50       1739.40        71.59 o                         
   1   8   9       5850.41       6141.05        93.33 o                         
   2   8   9        240.70        192.16        21.67 o                         
   3   8   9       3301.54       3301.28        63.85 o                         
   4   8   9        295.45        315.90        21.99 o                         
   5   8   9       1330.70       1358.88        41.90 o                         
   6   8   9        136.06        134.22        28.35 o                         
   7   8   9       2285.54       2375.66        58.86 o                         
   8   8   9        289.80        328.47        35.68 o                         
   9   8   9       2639.39       2604.79        80.79 o                         
  10   8   9       1632.74       1770.39        79.52 o                         
  11   8   9        542.03        534.00        48.16 o                         
  12   8   9       1081.36       1022.74        60.09 o                         
  13   8   9        983.15        934.81        67.79 o                         
  14   8   9        255.93        304.53        67.01 o                         
  15   8   9       4918.29       4901.37       203.22 o                         
   1   9   9       1262.21       1336.37        56.09 o                         
   2   9   9         57.27         79.83        24.10 o                         
   3   9   9        422.70        503.56        35.53 o                         
   4   9   9         47.55        119.11        31.23 o                         
   5   9   9       1688.39       1532.05        41.70 o                         
   6   9   9        147.30        165.01        26.22 o                         
   7   9   9       2908.13       2897.35       100.11 o                         
   8   9   9        497.62        514.97        48.86 o                         
   9   9   9      13013.91      13034.64       165.78 o                         
  10   9   9         52.85        115.68        57.31 o                         
  11   9   9       1699.46       1685.78        67.27 o                         
  12   9   9         57.39        172.26        55.66 o                         
  13   9   9       1921.86       2167.67        90.48 o                         
  14   9   9        393.11        360.63        82.26 o                         
   0  10   9      10335.41      10427.71       275.58 o                         
   1  10   9        530.82        531.68        44.50 o                         
   2  10   9       4450.12       4352.93       102.96 o                         
   3  10   9         14.76         35.41        28.81 o                         
   4  10   9       2237.74       2220.72        70.58 o                         
   5  10   9         13.33         41.03        24.36 o                         
   6  10   9       6178.37       6028.37        88.45 o                         
   7  10   9        763.83        793.22        46.25 o                         
   8  10   9       5260.98       5334.19       102.68 o                         
   9  10   9        342.83        351.36        40.65 o                         
  10  10   9       2694.19       2708.04        84.33 o                         
  11  10   9          1.36        107.28        74.02 o                         
  12  10   9       3714.56       3681.96       111.72 o                         
  13  10   9        744.39        739.77        82.06 o                         
   1  11   9       8813.16       8710.72       149.32 o                         
   2  11   9        557.49        600.14        38.74 o                         
   3  11   9       1722.79       1744.91        79.37 o                         
   4  11   9        307.50        266.53        39.45 o                         
   5  11   9          0.84         45.00        33.21 o                         
   6  11   9          4.88          6.37        37.30 o                         
   7  11   9       1447.74       1498.83        57.65 o                         
   8  11   9         94.35        118.62        40.26 o                         
   9  11   9       2922.50       2836.85       104.21 o                         
  10  11   9         26.88        114.40        47.58 o                         
  11  11   9       1345.66       1421.56        67.84 o                         
  12  11   9         11.26         63.43        65.84 o                         
   0  12   9       4344.67       4575.61       229.46 o                         
   1  12   9       2808.97       2801.47       102.51 o                         
   2  12   9       2174.23       2030.13        74.62 o                         
   3  12   9       6499.49       6126.27       113.19 o                         
   4  12   9        760.48        837.74        57.99 o                         
   5  12   9       5992.40       5928.81       132.26 o                         
   6  12   9       1673.21       1733.21        77.34 o                         
   7  12   9       3602.25       3652.92        98.29 o                         
   8  12   9       2259.66       2212.01        75.12 o                         
   9  12   9        110.86        135.91        49.53 o                         
  10  12   9       1296.23       1267.70        72.68 o                         
  11  12   9        895.65       1091.15        96.90 o                         
   1  13   9         39.21        -56.26        56.26 o                         
   2  13   9         66.14         62.52        47.85 o                         
   3  13   9       1488.85       1533.62        92.48 o                         
   4  13   9        119.86        269.82        50.04 o                         
   5  13   9         16.78         82.24        51.23 o                         
   6  13   9         79.80         65.84        75.15 o                         
   7  13   9       1455.63       1424.73        82.15 o                         
   8  13   9       2647.06       2599.99       114.36 o                         
   9  13   9       1191.93       1244.36       127.78 o                         
   0  14   9       2032.17       2259.78       129.21 o                         
   1  14   9        796.66        734.90        75.77 o                         
   2  14   9       2142.61       2220.75        95.50 o                         
   3  14   9        153.32        156.49        84.81 o                         
   4  14   9       2619.02       2643.56        99.75 o                         
   5  14   9       1100.14       1045.43        76.71 o                         
   6  14   9       1657.96       1720.03        99.40 o                         
   7  14   9         95.74        181.65       134.37 o                         
   1  15   9       1142.62       1152.77       111.83 o                         
   2  15   9         20.84        -43.36        83.98 o                         
   3  15   9       1999.20       1884.71       112.93 o                         
   4  15   9        109.06        180.35        90.45 o                         
   0   0  10        206.99        108.03        17.55 o                         
   1   0  10       4449.08       4603.79        68.56 o                         
   2   0  10       8390.59       8211.72       103.89 o                         
   3   0  10      27004.17      26273.21       337.25 o                         
   4   0  10        152.11         95.20        13.38 o                         
   5   0  10       1667.06       1463.24        35.56 o                         
   6   0  10      22098.92      21912.20       253.22 o                         
   7   0  10        526.09        633.16        33.21 o                         
   8   0  10       5798.13       5755.56       101.19 o                         
   9   0  10       5391.24       5368.71       116.27 o                         
  10   0  10       6388.22       6555.87       133.50 o                         
  11   0  10        761.84        687.87        53.59 o                         
  12   0  10       4964.13       4924.95       139.67 o                         
  13   0  10        938.50        997.82        84.05 o                         
  14   0  10        683.35        466.12        73.12 o                         
  15   0  10       4424.07       4410.87       173.30 o                         
  16   0  10         15.88        103.40       109.82 o                         
  17   0  10         22.41        372.26       206.46 o                         
   1   1  10       1496.48       1496.61        17.65 o                         
   2   1  10       3184.01       3013.52        31.13 o                         
   3   1  10         61.34         56.75         8.75 o                         
   4   1  10      15357.51      15462.32       142.74 o                         
   5   1  10      19437.66      18217.71       159.57 o                         
   6   1  10       3738.78       3558.74        47.45 o                         
   7   1  10       4455.84       4439.97        58.42 o                         
   8   1  10       1260.16       1406.07        41.43 o                         
   9   1  10        608.87        675.40        32.19 o                         
  10   1  10         55.32         57.65        26.93 o                         
  11   1  10      11443.95      11222.57       151.83 o                         
  12   1  10       5376.22       5131.39        99.94 o                         
  13   1  10       3515.24       3541.46       130.96 o                         
  14   1  10        279.86        267.50        62.76 o                         
  15   1  10       1063.36       1105.89        73.12 o                         
  16   1  10          0.52        -70.23        70.23 o                         
  17   1  10        343.37        448.85        92.53 o                         
   0   2  10          1.85          8.59        11.57 o                         
   1   2  10         20.24         22.51         9.27 o                         
   2   2  10          2.15          5.63         6.78 o                         
   3   2  10       1430.19       1490.14        25.11 o                         
   4   2  10        245.75        246.22        14.46 o                         
   5   2  10        512.50        576.25        22.27 o                         
   6   2  10          0.78         21.11        12.40 o                         
   7   2  10      16457.60      16636.26       168.44 o                         
   8   2  10        218.81        247.38        22.43 o                         
   9   2  10       5769.98       5897.42        84.56 o                         
  10   2  10        991.30       1018.52        43.27 o                         
  11   2  10        423.21        352.30        41.05 o                         
  12   2  10        126.52        197.30        41.27 o                         
  13   2  10         77.98        106.69        49.13 o                         
  14   2  10        448.25        465.26        57.27 o                         
  15   2  10       1276.72       1334.19        80.38 o                         
  16   2  10         37.87        -37.55        84.23 o                         
  17   2  10          0.61         31.18        94.67 o                         
   1   3  10          8.84         20.15         9.75 o                         
   2   3  10       3620.02       3362.26        42.18 o                         
   3   3  10        358.33        366.23        15.78 o                         
   4   3  10       4731.69       4647.03        54.96 o                         
   5   3  10      37492.66      37974.68       359.34 o                         
   6   3  10       6621.10       6367.82        72.81 o                         
   7   3  10      55928.02      56222.51       502.11 o                         
   8   3  10       4275.62       4322.18        70.13 o                         
   9   3  10      13581.56      13776.65       152.84 o                         
  10   3  10         91.12        126.58        28.60 o                         
  11   3  10       2812.69       2852.33        73.60 o                         
  12   3  10       4320.15       4387.14        96.38 o                         
  13   3  10       2406.78       2334.11        89.41 o                         
  14   3  10       1837.00       1980.26        90.52 o                         
  15   3  10        658.49        701.79        70.46 o                         
  16   3  10        531.86        617.39        78.66 o                         
  17   3  10         11.09       -100.34       105.72 o                         
   0   4  10        129.57         99.58        21.06 o                         
   1   4  10         39.72         82.39        14.40 o                         
   2   4  10        985.61        850.70        27.68 o                         
   3   4  10       4108.21       3879.54        49.75 o                         
   4   4  10        561.16        470.32        21.02 o                         
   5   4  10       9386.17       9348.57       110.74 o                         
   6   4  10       8028.96       8090.73       101.60 o                         
   7   4  10       4474.42       4322.00        65.15 o                         
   8   4  10       6204.22       6356.28        87.11 o                         
   9   4  10       5249.32       5360.96        84.46 o                         
  10   4  10      12098.96      11769.11       153.30 o                         
  11   4  10         23.29         14.11        32.41 o                         
  12   4  10       6676.49       6557.61       116.72 o                         
  13   4  10        907.99        937.02        57.38 o                         
  14   4  10        675.42        681.67        58.50 o                         
  15   4  10          0.06          3.27        56.50 o                         
  16   4  10          5.65         45.88        74.50 o                         
   1   5  10       1875.85       1893.96        36.37 o                         
   2   5  10        114.46        115.28        15.77 o                         
   3   5  10         30.38         34.55        14.73 o                         
   4   5  10       2436.27       2640.49        46.55 o                         
   5   5  10      13899.32      13587.93       157.90 o                         
   6   5  10        959.46        982.25        41.97 o                         
   7   5  10       3459.82       3344.35        57.76 o                         
   8   5  10       1315.44       1282.53        48.17 o                         
   9   5  10         28.44         40.62        31.43 o                         
  10   5  10        105.90        144.87        31.74 o                         
  11   5  10        788.94        886.02        46.92 o                         
  12   5  10         20.54         19.49        43.84 o                         
  13   5  10        266.47        209.62        47.79 o                         
  14   5  10        481.71        520.08        57.45 o                         
  15   5  10       1006.72       1062.56        72.62 o                         
  16   5  10        338.73        374.51        76.22 o                         
   0   6  10       5367.24       5414.54       110.15 o                         
   1   6  10       5317.21       5401.55        84.58 o                         
   2   6  10         76.03         92.51        12.51 o                         
   3   6  10        855.08        923.64        31.13 o                         
   4   6  10        666.46        706.56        27.22 o                         
   5   6  10        145.02        160.73        25.42 o                         
   6   6  10       2515.16       2570.58        59.66 o                         
   7   6  10       5563.35       5471.30        78.27 o                         
   8   6  10       9039.02       8992.72       118.04 o                         
   9   6  10        773.45        884.75        41.46 o                         
  10   6  10       1263.98       1252.01        51.38 o                         
  11   6  10       2213.46       2279.80        77.66 o                         
  12   6  10        528.21        482.24        46.46 o                         
  13   6  10        579.21        519.98        53.50 o                         
  14   6  10        376.20        430.99        58.97 o                         
  15   6  10       1416.72       1412.80        95.78 o                         
  16   6  10        523.38        501.18        92.76 o                         
   1   7  10       3000.28       2973.11        62.59 o                         
   2   7  10       3590.88       3595.57        62.29 o                         
   3   7  10        573.80        625.59        26.63 o                         
   4   7  10        644.26        674.09        32.20 o                         
   5   7  10       1372.68       1239.47        38.89 o                         
   6   7  10       1287.47       1325.07        46.68 o                         
   7   7  10       3371.37       3329.84        87.66 o                         
   8   7  10        604.42        612.54        35.46 o                         
   9   7  10      19910.92      19825.13       267.78 o                         
  10   7  10        304.14        336.60        41.26 o                         
  11   7  10      10335.23      10231.22       146.99 o                         
  12   7  10        756.22        721.85        52.26 o                         
  13   7  10       4535.53       4498.00       109.66 o                         
  14   7  10        325.85        351.85        65.06 o                         
  15   7  10        151.10        100.14        80.41 o                         
   0   8  10       1425.67       1422.70        69.29 o                         
   1   8  10       1982.61       2108.46        55.81 o                         
   2   8  10       1515.61       1499.04        49.79 o                         
   3   8  10       5179.57       5152.15        91.97 o                         
   4   8  10        230.77        242.80        20.70 o                         
   5   8  10       1023.22        992.48        42.01 o                         
   6   8  10        167.97        210.49        28.09 o                         
   7   8  10          9.75         70.35        31.29 o                         
   8   8  10       2954.89       3041.20        79.45 o                         
   9   8  10        134.67        117.43        36.23 o                         
  10   8  10       3014.91       3012.61        81.70 o                         
  11   8  10         24.95         -8.15        42.27 o                         
  12   8  10        773.98        705.41        55.97 o                         
  13   8  10        165.29        207.36        71.56 o                         
  14   8  10        484.53        286.49        67.85 o                         
   1   9  10       6745.55       6469.07       103.18 o                         
   2   9  10       1170.85       1054.70        47.64 o                         
   3   9  10        977.32        972.34        46.28 o                         
   4   9  10       1039.32        865.46        43.65 o                         
   5   9  10        338.62        367.03        26.15 o                         
   6   9  10       1069.14       1098.61        44.57 o                         
   7   9  10        112.15        138.75        34.97 o                         
   8   9  10         54.04        120.26        40.30 o                         
   9   9  10         27.01         59.77        34.53 o                         
  10   9  10          5.96         37.71        45.86 o                         
  11   9  10       1304.93       1344.54        65.01 o                         
  12   9  10          2.83         65.52        52.84 o                         
  13   9  10        331.65        357.33        64.98 o                         
  14   9  10        432.56        460.05        86.24 o                         
   0  10  10       5351.69       5101.49       151.29 o                         
   1  10  10       1090.41       1069.54        50.21 o                         
   2  10  10        425.51        375.68        40.07 o                         
   3  10  10        312.58        408.69        36.63 o                         
   4  10  10        154.17        181.71        35.59 o                         
   5  10  10       1226.86       1216.61       102.85 o                         
   6  10  10       2009.44       1929.10        49.26 o                         
   7  10  10       4330.53       4242.54        90.55 o                         
   8  10  10      11055.89      10799.45       153.64 o                         
   9  10  10          0.21         17.14        42.74 o                         
  10  10  10       5459.01       5343.47       136.95 o                         
  11  10  10         35.34        -14.82        61.22 o                         
  12  10  10       1164.82       1125.33        90.28 o                         
  13  10  10        133.18        196.07       119.59 o                         
   1  11  10       1919.59       1974.84        74.79 o                         
   2  11  10       2087.14       2155.92        79.51 o                         
   3  11  10       7900.92       7660.42       136.33 o                         
   4  11  10        907.09        951.89        54.58 o                         
   5  11  10       2217.69       2169.44       106.20 o                         
   6  11  10       2918.39       2911.49        91.36 o                         
   7  11  10       6575.16       6535.07       113.28 o                         
   8  11  10        504.37        478.79        46.25 o                         
   9  11  10       6876.02       7022.07       131.26 o                         
  10  11  10        222.00        254.59        64.68 o                         
  11  11  10       1490.19       1547.98        70.35 o                         
  12  11  10          4.13         99.40       105.47 o                         
   0  12  10        340.53        379.69        76.29 o                         
   1  12  10          3.93         32.12        50.69 o                         
   2  12  10       1592.18       1510.49        79.95 o                         
   3  12  10       2669.57       2608.85        83.94 o                         
   4  12  10       1032.98       1003.79        62.69 o                         
   5  12  10       1179.83       1133.80        63.40 o                         
   6  12  10        409.02        411.53        52.91 o                         
   7  12  10       1599.59       1523.55        81.04 o                         
   8  12  10        383.59        568.55        45.64 o                         
   9  12  10        631.99        711.40        57.19 o                         
  10  12  10        344.22        342.65        91.59 o                         
   1  13  10       1577.34       1666.23        84.55 o                         
   2  13  10        353.97        387.33        62.25 o                         
   3  13  10        453.73        464.26        50.24 o                         
   4  13  10       3235.35       3168.24        95.04 o                         
   5  13  10         31.31         95.20        52.77 o                         
   6  13  10       1556.03       1635.31        84.32 o                         
   7  13  10          8.90        164.01        66.28 o                         
   8  13  10         33.80         72.68       100.08 o                         
   9  13  10        279.10        432.04        96.96 o                         
   0  14  10        115.74        258.62        92.32 o                         
   1  14  10        590.59        454.73        72.96 o                         
   2  14  10          1.55        -18.65        68.65 o                         
   3  14  10       2028.10       2070.73        98.09 o                         
   4  14  10        502.21        460.15        81.08 o                         
   5  14  10       2275.74       2633.94       109.03 o                         
   6  14  10       1413.93       1315.43        93.16 o                         
   1  15  10       1630.24       1518.92       141.45 o                         
   2  15  10        198.93        354.75        92.30 o                         
   3  15  10       2468.93       2501.88       185.07 o                         
   1   1  11       1554.28       1665.19        23.41 o                         
   2   1  11       1735.64       1760.65        25.29 o                         
   3   1  11       3890.69       3704.16        41.92 o                         
   4   1  11      17317.52      16886.77       160.92 o                         
   5   1  11       2459.77       2429.12        40.73 o                         
   6   1  11       4810.57       5056.95        59.26 o                         
   7   1  11       2574.19       2564.92        43.26 o                         
   8   1  11       2144.35       2010.04        42.00 o                         
   9   1  11        393.27        435.73        27.06 o                         
  10   1  11         45.02         34.42        25.35 o                         
  11   1  11        147.74        121.91        32.41 o                         
  12   1  11       2996.11       2803.85        83.03 o                         
  13   1  11       2729.89       2727.40        90.62 o                         
  14   1  11        460.09        361.05        61.86 o                         
  15   1  11        983.34        905.14        71.61 o                         
  16   1  11        532.82        447.74        76.95 o                         
  17   1  11        142.58        187.30        98.89 o                         
   0   2  11        554.07        546.05        31.47 o                         
   1   2  11       2450.01       2763.14        34.16 o                         
   2   2  11       4288.73       4618.49        45.93 o                         
   3   2  11        630.32        647.05        18.69 o                         
   4   2  11       5919.14       6396.84        68.50 o                         
   5   2  11        536.26        636.14        24.49 o                         
   6   2  11      32707.39      32837.05       302.74 o                         
   7   2  11       8709.21       8695.80        95.82 o                         
   8   2  11       7730.18       7561.12        90.63 o                         
   9   2  11       1205.92       1049.93        40.01 o                         
  10   2  11      18957.20      18888.17       199.81 o                         
  11   2  11         17.91         44.02        31.14 o                         
  12   2  11      10656.74      10732.93       164.17 o                         
  13   2  11          5.31        -37.29        41.58 o                         
  14   2  11        407.46        324.58        57.23 o                         
  15   2  11         72.81         87.95        63.27 o                         
  16   2  11        975.28        848.89        82.74 o                         
  17   2  11        546.78        618.23        95.48 o                         
   1   3  11       6500.59       6953.33        76.42 o                         
   2   3  11       1188.38       1152.26        24.35 o                         
   3   3  11       2831.95       2661.80        38.23 o                         
   4   3  11      12483.99      12195.38       115.11 o                         
   5   3  11        371.96        415.68        21.10 o                         
   6   3  11        598.24        651.79        28.76 o                         
   7   3  11      16282.70      16455.12       159.50 o                         
   8   3  11        256.45        240.09        21.32 o                         
   9   3  11      19317.03      19188.78       206.51 o                         
  10   3  11         19.67         44.45        29.14 o                         
  11   3  11       1291.37       1233.08        54.00 o                         
  12   3  11       1057.76       1056.04        52.75 o                         
  13   3  11        201.53        230.72        46.90 o                         
  14   3  11        692.20        672.26        55.70 o                         
  15   3  11          2.93        -47.12        55.83 o                         
  16   3  11         51.28        -10.91        65.04 o                         
   0   4  11      10772.13      10097.40       177.96 o                         
   1   4  11        189.48        246.28        16.20 o                         
   2   4  11          8.44         56.01        14.00 o                         
   3   4  11        151.77        123.04        13.75 o                         
   4   4  11        169.51        157.66        15.77 o                         
   5   4  11        290.31        306.85        19.61 o                         
   6   4  11        487.56        453.76        26.72 o                         
   7   4  11        301.55        344.52        27.51 o                         
   8   4  11      11566.26      11816.60       133.66 o                         
   9   4  11        115.34        161.80        26.27 o                         
  10   4  11       2143.40       2158.93        61.34 o                         
  11   4  11        943.33        902.60        58.28 o                         
  12   4  11        593.56        658.53        49.02 o                         
  13   4  11        467.85        332.92        48.84 o                         
  14   4  11         89.78        210.40        61.12 o                         
  15   4  11        148.44        170.58        64.41 o                         
  16   4  11       2456.69       2454.29       139.90 o                         
   1   5  11       8059.99       8065.80        94.69 o                         
   2   5  11       7111.45       7159.81        85.04 o                         
   3   5  11       3368.96       3409.84        51.88 o                         
   4   5  11       9786.36       9664.63       105.81 o                         
   5   5  11       5045.01       5255.12        72.07 o                         
   6   5  11      12710.08      12454.40       159.32 o                         
   7   5  11       4227.92       3986.59        74.86 o                         
   8   5  11       3514.38       3414.92        61.34 o                         
   9   5  11       2064.04       2150.05        80.00 o                         
  10   5  11        138.21        152.49        32.89 o                         
  11   5  11       3439.98       3475.27        85.57 o                         
  12   5  11        841.94        849.07        55.92 o                         
  13   5  11       3086.68       3260.66        92.50 o                         
  14   5  11       2739.19       2766.31        90.24 o                         
  15   5  11       1401.41       1423.86        78.37 o                         
  16   5  11        922.49       1083.00       104.73 o                         
   0   6  11        312.89        387.97        34.88 o                         
   1   6  11        152.91        170.83        15.86 o                         
   2   6  11        489.00        517.07        18.76 o                         
   3   6  11         86.81        173.29        24.93 o                         
   4   6  11       4937.80       4985.10        77.02 o                         
   5   6  11       1167.18       1160.27        34.38 o                         
   6   6  11       7856.53       7999.82       111.95 o                         
   7   6  11          7.87         33.64        26.12 o                         
   8   6  11       7068.67       7044.78       111.80 o                         
   9   6  11        692.27        685.25        37.72 o                         
  10   6  11      11897.76      11774.34       151.64 o                         
  11   6  11       2538.41       2479.20        78.40 o                         
  12   6  11       3850.51       3743.42        91.57 o                         
  13   6  11       2495.83       2278.45        87.76 o                         
  14   6  11        230.98        159.53        58.85 o                         
  15   6  11        811.63        671.15        73.03 o                         
   1   7  11        965.72       1062.81        39.81 o                         
   2   7  11        168.62        171.05        27.26 o                         
   3   7  11       1431.96       1353.78        32.24 o                         
   4   7  11        980.83       1018.04        48.36 o                         
   5   7  11          1.80         -7.54        22.18 o                         
   6   7  11       2226.14       1981.23        57.34 o                         
   7   7  11        944.04        896.76        42.10 o                         
   8   7  11        633.14        633.71        44.99 o                         
   9   7  11        831.95        902.31        55.98 o                         
  10   7  11        525.47        511.97        44.37 o                         
  11   7  11         24.62         -3.54        38.79 o                         
  12   7  11          8.22         87.94        45.85 o                         
  13   7  11        383.94        315.41        73.14 o                         
  14   7  11       1673.19       1597.01        79.80 o                         
  15   7  11        222.21        119.65        86.80 o                         
   0   8  11       8587.67       8391.88       165.42 o                         
   1   8  11         69.69        107.20        26.00 o                         
   2   8  11        241.37        251.74        29.64 o                         
   3   8  11       1426.50       1343.58        57.84 o                         
   4   8  11        134.90        126.69        29.06 o                         
   5   8  11       1960.21       2035.95        57.46 o                         
   6   8  11        379.30        494.35        31.03 o                         
   7   8  11         26.34        -17.08        30.77 o                         
   8   8  11      20096.46      19985.91       279.04 o                         
   9   8  11        144.97        114.26        40.39 o                         
  10   8  11       7148.01       7013.00       120.29 o                         
  11   8  11        165.86         95.97        41.90 o                         
  12   8  11       1765.20       1790.93        70.64 o                         
  13   8  11        434.77        417.01        60.63 o                         
  14   8  11        897.09        952.19        75.73 o                         
   1   9  11       2542.76       2552.22        84.13 o                         
   2   9  11       5351.15       5113.28        94.62 o                         
   3   9  11       1508.13       1462.73        46.17 o                         
   4   9  11       1388.94       1382.41        54.43 o                         
   5   9  11       6539.64       6531.72       117.14 o                         
   6   9  11       7048.86       7111.92       118.97 o                         
   7   9  11       3843.05       3731.10        81.86 o                         
   8   9  11       1724.88       1630.31        67.16 o                         
   9   9  11       1810.27       1828.97        69.25 o                         
  10   9  11        322.08        375.47        50.86 o                         
  11   9  11       4361.67       4404.54        99.80 o                         
  12   9  11          3.41         15.28        56.37 o                         
  13   9  11       1410.92       1646.13        84.27 o                         
   0  10  11       1017.10       1088.65        74.46 o                         
   1  10  11        237.94        179.08        36.41 o                         
   2  10  11       2131.60       2138.93        77.60 o                         
   3  10  11       1009.24        998.47        65.54 o                         
   4  10  11        595.06        692.85        57.64 o                         
   5  10  11        179.15        288.03        41.44 o                         
   6  10  11        884.55        975.66        58.05 o                         
   7  10  11        162.21        171.81        36.42 o                         
   8  10  11       4686.40       4421.40        96.66 o                         
   9  10  11       1064.07       1082.98        59.11 o                         
  10  10  11       1253.48       1312.96        68.69 o                         
  11  10  11         76.29         54.91        73.03 o                         
  12  10  11       1454.52       1428.82        86.10 o                         
   1  11  11        951.21        937.50        56.96 o                         
   2  11  11        909.95        979.34        69.36 o                         
   3  11  11       1180.77       1274.93        78.57 o                         
   4  11  11       2539.80       2526.86        81.19 o                         
   5  11  11        996.40        927.19        53.83 o                         
   6  11  11       1484.96       1504.27        69.03 o                         
   7  11  11         86.27        135.33        43.24 o                         
   8  11  11        241.36        286.37        45.70 o                         
   9  11  11        606.59        700.63        55.17 o                         
  10  11  11         23.76         48.42        57.30 o                         
  11  11  11        320.39        448.74        83.97 o                         
   0  12  11        441.92        406.12        85.42 o                         
   1  12  11          5.47        -18.38        51.86 o                         
   2  12  11         89.29        100.06        51.83 o                         
   3  12  11        316.83        437.21        58.34 o                         
   4  12  11        480.83        441.81        47.26 o                         
   5  12  11         70.37        136.90        59.90 o                         
   6  12  11       1427.93       1395.96        69.58 o                         
   7  12  11         72.36        -38.94        61.76 o                         
   8  12  11       4796.41       4669.63       132.81 o                         
   9  12  11         38.09         92.79        52.70 o                         
  10  12  11       2722.71       2691.24       162.87 o                         
   1  13  11       1423.25       1447.51        78.48 o                         
   2  13  11       1470.46       1562.11        97.73 o                         
   3  13  11         42.94        191.91        64.25 o                         
   4  13  11        301.88        356.76        87.92 o                         
   5  13  11       1771.73       1782.47        77.21 o                         
   6  13  11        873.52        987.44        72.09 o                         
   7  13  11       1325.78       1460.60       116.44 o                         
   8  13  11       2256.94       2580.65       129.45 o                         
   0  14  11       2854.34       2678.84       199.41 o                         
   1  14  11         49.38        -77.07        77.07 o                         
   2  14  11       5543.73       5198.30       151.76 o                         
   3  14  11        102.60        328.94        85.60 o                         
   4  14  11       1366.23       1587.02       107.68 o                         
   5  14  11        372.52        444.27        88.93 o                         
   6  14  11          1.94         31.70       138.42 o                         
   0   0  12      33998.89      34316.82       529.23 o                         
   1   0  12       5162.84       4835.64        72.52 o                         
   2   0  12      67363.45      65508.56       745.02 o                         
   3   0  12      19108.91      18998.82       279.35 o                         
   4   0  12      20358.27      20389.39       301.18 o                         
   5   0  12       8444.39       8473.54       116.79 o                         
   6   0  12         75.60         98.82        18.40 o                         
   7   0  12       3062.81       2975.11        60.35 o                         
   8   0  12       1034.06       1037.56        43.03 o                         
   9   0  12        253.00        346.07        31.98 o                         
  10   0  12       2835.77       2727.66        79.73 o                         
  11   0  12       1421.34       1543.23        70.47 o                         
  12   0  12        373.05        390.03        58.92 o                         
  13   0  12        363.96        359.98        71.95 o                         
  14   0  12       8520.71       8249.37       499.25 o                         
  15   0  12          7.13        -93.29       133.54 o                         
  16   0  12        777.45        937.12       179.48 o                         
  17   0  12        428.04        355.56       162.54 o                         
   1   1  12       2049.29       2207.09        29.70 o                         
   2   1  12        794.28        885.28        20.79 o                         
   3   1  12       1072.39       1232.00        21.57 o                         
   4   1  12       8572.67       8442.66        89.74 o                         
   5   1  12       2489.58       2383.81        40.41 o                         
   6   1  12        582.11        487.41        17.24 o                         
   7   1  12       2808.44       2882.47        45.16 o                         
   8   1  12       1384.07       1414.38        36.56 o                         
   9   1  12       5201.56       5114.17        73.43 o                         
  10   1  12          2.52         11.03        24.06 o                         
  11   1  12       4875.42       4810.42        87.17 o                         
  12   1  12       5061.94       4990.95        97.80 o                         
  13   1  12        909.88       1044.59        57.11 o                         
  14   1  12        584.68        518.43        60.73 o                         
  15   1  12        182.12        145.05        64.84 o                         
  16   1  12        366.64        431.44       103.96 o                         
  17   1  12         52.94       -148.30       148.30 o                         
   0   2  12        758.13        607.20        26.05 o                         
   1   2  12         44.59         80.80        10.20 o                         
   2   2  12        685.85        727.03        17.31 o                         
   3   2  12        410.32        495.80        17.35 o                         
   4   2  12          1.30          2.36        14.23 o                         
   5   2  12       1279.83       1154.01        31.00 o                         
   6   2  12        163.62        149.72        18.26 o                         
   7   2  12       1188.65        949.41        42.65 o                         
   8   2  12       3976.88       3791.39        59.55 o                         
   9   2  12        181.62        139.19        23.20 o                         
  10   2  12        492.10        501.41        31.79 o                         
  11   2  12       2203.76       2169.49        64.89 o                         
  12   2  12        464.04        499.92        43.00 o                         
  13   2  12       1234.97       1197.30        73.82 o                         
  14   2  12        352.68        266.42        56.45 o                         
  15   2  12        582.53        570.57        64.03 o                         
  16   2  12        840.86        672.49        70.40 o                         
   1   3  12       1734.44       1728.51        32.74 o                         
   2   3  12         11.66         31.82        10.39 o                         
   3   3  12        874.82        919.08        25.92 o                         
   4   3  12       2963.28       2914.34        42.60 o                         
   5   3  12       2768.57       2568.15        45.10 o                         
   6   3  12        544.86        627.67        26.92 o                         
   7   3  12      16443.05      16462.84       170.15 o                         
   8   3  12          3.48          9.50        16.36 o                         
   9   3  12      11616.96      12033.20       135.92 o                         
  10   3  12        183.27        154.26        30.19 o                         
  11   3  12       4738.97       4810.02        90.50 o                         
  12   3  12         98.97        183.84        39.11 o                         
  13   3  12       2157.50       2256.65        82.75 o                         
  14   3  12       1518.63       1540.72        69.43 o                         
  15   3  12         35.24        128.51        59.18 o                         
  16   3  12       1472.02       1367.48        83.81 o                         
   0   4  12      11613.59      12030.85       194.49 o                         
   1   4  12        342.76        243.65        17.99 o                         
   2   4  12      19005.44      18819.55       178.33 o                         
   3   4  12       3600.00       3412.24        49.70 o                         
   4   4  12       3591.28       3314.86        47.93 o                         
   5   4  12       7875.04       7688.43        87.76 o                         
   6   4  12        109.95         91.02        19.52 o                         
   7   4  12       4005.70       3968.25        69.52 o                         
   8   4  12       5548.55       5456.67        89.48 o                         
   9   4  12        952.24        951.12        35.79 o                         
  10   4  12       2106.60       2152.55        61.84 o                         
  11   4  12        423.26        418.22        39.05 o                         
  12   4  12       4025.66       3968.39       120.82 o                         
  13   4  12         54.83         88.97        52.61 o                         
  14   4  12       4478.74       4262.31       106.01 o                         
  15   4  12        863.53        843.27        68.92 o                         
  16   4  12        378.02        372.19        83.88 o                         
   1   5  12          7.32         26.13        16.93 o                         
   2   5  12       2238.90       2359.66        40.75 o                         
   3   5  12       3855.58       3941.59        59.74 o                         
   4   5  12       2415.91       2389.92        42.60 o                         
   5   5  12       9398.28       9374.61       136.56 o                         
   6   5  12         38.14         54.20        22.91 o                         
   7   5  12       4806.63       4604.99        77.63 o                         
   8   5  12        561.20        498.84        40.16 o                         
   9   5  12       2269.70       2171.81        67.31 o                         
  10   5  12        784.92        784.89        43.17 o                         
  11   5  12         58.18         54.03        40.62 o                         
  12   5  12       4455.72       4464.68       108.54 o                         
  13   5  12        109.75        113.41        46.81 o                         
  14   5  12         12.07         24.68        52.60 o                         
  15   5  12        730.00        868.83        73.37 o                         
  16   5  12         75.18        -58.39        93.34 o                         
   0   6  12      20839.54      20842.54       315.32 o                         
   1   6  12       3467.66       3358.53        54.77 o                         
   2   6  12        738.88        754.49        29.46 o                         
   3   6  12      10606.29      10555.79       129.47 o                         
   4   6  12       1752.31       1667.57        43.64 o                         
   5   6  12       5102.77       5089.96        72.82 o                         
   6   6  12       7694.08       7635.78       101.46 o                         
   7   6  12       1919.81       1975.12        57.99 o                         
   8   6  12       1565.88       1599.14        61.50 o                         
   9   6  12         46.29         89.08        34.91 o                         
  10   6  12        522.02        530.71        36.24 o                         
  11   6  12       1209.70       1265.79        58.54 o                         
  12   6  12         43.35         26.37        41.46 o                         
  13   6  12       2398.50       2401.23        81.46 o                         
  14   6  12         30.56         23.17        57.48 o                         
  15   6  12        369.63        578.15        72.33 o                         
   1   7  12       1050.75       1025.36        40.49 o                         
   2   7  12       4515.63       4461.71        83.46 o                         
   3   7  12       2774.62       2827.54        45.84 o                         
   4   7  12        507.25        460.16        28.21 o                         
   5   7  12       5302.62       5478.92        94.81 o                         
   6   7  12       1414.56       1399.82        41.84 o                         
   7   7  12       5923.84       6030.88        92.31 o                         
   8   7  12         64.35         57.63        35.09 o                         
   9   7  12      13220.43      13036.40       217.07 o                         
  10   7  12       3283.67       3329.85       108.01 o                         
  11   7  12      12130.37      12080.22       156.12 o                         
  12   7  12       1929.92       2121.57        77.77 o                         
  13   7  12       3110.10       3198.49       107.90 o                         
  14   7  12       6732.54       6660.00       175.62 o                         
  15   7  12         19.28         18.33       102.76 o                         
   0   8  12       5445.68       5357.92       125.73 o                         
   1   8  12         38.82         58.39        25.95 o                         
   2   8  12       4724.77       4577.73        98.54 o                         
   3   8  12       1326.53       1428.97        64.36 o                         
   4   8  12       6026.03       5918.11        94.77 o                         
   5   8  12       3873.57       3672.24        78.18 o                         
   6   8  12       5617.53       5596.18        79.92 o                         
   7   8  12       1189.63       1156.27        47.92 o                         
   8   8  12       2031.31       2019.45        74.80 o                         
   9   8  12          7.27          4.29        40.68 o                         
  10   8  12       1728.02       1687.41        69.12 o                         
  11   8  12          0.01         48.80        50.82 o                         
  12   8  12       1352.11       1391.82        84.66 o                         
  13   8  12         58.35         95.12        80.32 o                         
  14   8  12        322.53        225.03        82.89 o                         
   1   9  12       1513.41       1540.87        56.68 o                         
   2   9  12         34.80         65.87        32.27 o                         
   3   9  12       1305.76       1342.08        58.12 o                         
   4   9  12        322.54        271.47        34.06 o                         
   5   9  12        226.80        192.07        50.43 o                         
   6   9  12       4623.34       4590.30        90.27 o                         
   7   9  12        117.04        201.96        35.15 o                         
   8   9  12        915.35        912.25        51.44 o                         
   9   9  12        174.13        133.17        45.62 o                         
  10   9  12        153.66        124.41        50.99 o                         
  11   9  12         33.45        -40.08        54.67 o                         
  12   9  12         62.14        186.98        65.40 o                         
  13   9  12          2.51         92.25        76.69 o                         
   0  10  12      10989.96      10869.35       457.42 o                         
   1  10  12        265.25        281.53        42.77 o                         
   2  10  12        846.51        878.42        73.03 o                         
   3  10  12         36.17        -10.21        49.03 o                         
   4  10  12        514.39        442.99        41.26 o                         
   5  10  12       3617.81       3689.61       100.92 o                         
   6  10  12       1557.75       1530.59        61.06 o                         
   7  10  12       2279.42       2277.31        67.73 o                         
   8  10  12        406.77        432.44        58.21 o                         
   9  10  12        102.26        166.27        49.35 o                         
  10  10  12        221.68        269.53        59.39 o                         
  11  10  12         47.95         58.00        62.39 o                         
  12  10  12        131.08         26.21        78.71 o                         
   1  11  12          6.43        -50.63        50.63 o                         
   2  11  12        902.93        892.90        61.86 o                         
   3  11  12        210.33        190.58        47.66 o                         
   4  11  12        240.52        243.25        63.92 o                         
   5  11  12        439.70        424.13        45.71 o                         
   6  11  12       1231.24       1372.45       107.17 o                         
   7  11  12       1724.25       1691.13        68.94 o                         
   8  11  12         66.51         84.40        55.37 o                         
   9  11  12       2863.30       3228.67        91.09 o                         
  10  11  12       1043.76       1036.82        70.51 o                         
  11  11  12       1726.67       1756.20        91.72 o                         
   0  12  12       2565.92       2894.14       133.46 o                         
   1  12  12         42.33        151.82        51.79 o                         
   2  12  12        378.85        348.74        54.80 o                         
   3  12  12        406.50        424.99        58.59 o                         
   4  12  12       2515.41       2442.80        94.20 o                         
   5  12  12        116.18         56.06        48.22 o                         
   6  12  12       4462.41       4205.94       120.80 o                         
   7  12  12         80.49        179.93        66.96 o                         
   8  12  12         21.02         66.47        68.11 o                         
   9  12  12        126.52        206.26        60.83 o                         
   1  13  12       3504.36       3435.79       114.45 o                         
   2  13  12         80.43        163.27        63.51 o                         
   3  13  12       1522.82       1547.61        86.12 o                         
   4  13  12       1253.19       1422.26        83.71 o                         
   5  13  12        230.47        112.88        71.31 o                         
   6  13  12        710.54        780.21        76.56 o                         
   7  13  12        111.49        243.87        74.95 o                         
   8  13  12          1.78         82.72        86.52 o                         
   0  14  12       2314.07       2330.93       189.51 o                         
   1  14  12        164.67        173.30        80.49 o                         
   2  14  12       1301.89       1486.39       139.67 o                         
   3  14  12       1113.56       1102.74        99.61 o                         
   4  14  12       1246.78       1410.22       106.53 o                         
   5  14  12       1189.15       1252.48       134.44 o                         
   1   1  13      36016.87      35904.08       296.93 o                         
   2   1  13       9870.38      10176.42        99.82 o                         
   3   1  13      32654.64      32296.81       307.02 o                         
   4   1  13       1706.69       1642.81        42.87 o                         
   5   1  13       3977.03       4113.76        55.46 o                         
   6   1  13        341.21        358.08        20.81 o                         
   7   1  13        152.83        146.85        14.50 o                         
   8   1  13        409.81        413.83        22.59 o                         
   9   1  13        101.83        114.87        21.98 o                         
  10   1  13       1319.09       1276.35        42.41 o                         
  11   1  13        459.30        444.69        34.62 o                         
  12   1  13         74.86         64.22        36.21 o                         
  13   1  13        760.57        675.46        48.71 o                         
  14   1  13        219.53        190.06        47.02 o                         
  15   1  13       3530.39       3418.78       118.08 o                         
  16   1  13        400.55        378.96        81.93 o                         
   0   2  13          7.33          0.06        15.04 o                         
   1   2  13        749.18        847.62        20.39 o                         
   2   2  13       5006.44       5037.66        52.92 o                         
   3   2  13      14968.33      15687.19       136.27 o                         
   4   2  13        125.67        128.18        14.32 o                         
   5   2  13       8490.53       8401.00        94.57 o                         
   6   2  13        776.70        879.51        30.56 o                         
   7   2  13        170.72        232.59        22.21 o                         
   8   2  13       5520.39       5405.34        67.54 o                         
   9   2  13        276.90        317.59        24.37 o                         
  10   2  13        474.38        558.88        35.88 o                         
  11   2  13       4917.44       4973.50        94.69 o                         
  12   2  13        314.21        344.77        40.63 o                         
  13   2  13       6334.65       6182.32       107.54 o                         
  14   2  13       2784.36       2686.53        89.69 o                         
  15   2  13       1761.02       1802.73        83.30 o                         
  16   2  13         18.95         28.48        71.63 o                         
   1   3  13       3963.41       3913.80        56.17 o                         
   2   3  13       3650.85       3842.65        48.37 o                         
   3   3  13       7389.20       7464.02        75.12 o                         
   4   3  13       1659.17       1441.81        30.58 o                         
   5   3  13        113.95         94.83        16.67 o                         
   6   3  13         23.03         30.43        18.17 o                         
   7   3  13        561.90        600.53        29.55 o                         
   8   3  13         34.58         76.42        23.62 o                         
   9   3  13        521.88        532.03        28.23 o                         
  10   3  13          0.15        -24.30        24.30 o                         
  11   3  13        119.70         89.32        30.16 o                         
  12   3  13       4114.98       3896.78        84.16 o                         
  13   3  13       3476.64       3389.65        93.21 o                         
  14   3  13         66.88        -34.22        50.87 o                         
  15   3  13        390.04        445.31        62.08 o                         
  16   3  13          2.93         59.73        74.03 o                         
   0   4  13        680.50        666.32        41.50 o                         
   1   4  13       3236.90       3072.37        58.34 o                         
   2   4  13       2285.44       2290.79        36.89 o                         
   3   4  13       1250.72       1293.88        30.37 o                         
   4   4  13       1029.89       1098.84        29.08 o                         
   5   4  13         81.68         93.39        17.64 o                         
   6   4  13        446.30        490.17        26.27 o                         
   7   4  13       1509.12       1562.67        46.38 o                         
   8   4  13         65.44         73.54        25.31 o                         
   9   4  13         16.05         -1.21        32.19 o                         
  10   4  13       2776.95       2552.84        56.61 o                         
  11   4  13        240.30        227.72        33.47 o                         
  12   4  13       1409.96       1332.50        58.21 o                         
  13   4  13        811.61        848.52        60.45 o                         
  14   4  13        718.31        706.48        61.25 o                         
  15   4  13       1945.01       1932.52        87.04 o                         
  16   4  13         38.25        -77.27        77.27 o                         
   1   5  13      23183.76      22822.29       228.08 o                         
   2   5  13          1.39          4.43        14.91 o                         
   3   5  13      13096.24      12989.42       151.12 o                         
   4   5  13       4405.44       4346.71        70.48 o                         
   5   5  13       4791.31       5243.87        78.30 o                         
   6   5  13       2190.88       2205.77        56.71 o                         
   7   5  13         44.93         30.44        23.29 o                         
   8   5  13         70.75        124.15        30.72 o                         
   9   5  13        442.88        421.10        38.05 o                         
  10   5  13          2.90        -36.41        36.41 o                         
  11   5  13          1.20          6.80        31.92 o                         
  12   5  13        798.61        776.91        46.89 o                         
  13   5  13        273.42        227.99        59.39 o                         
  14   5  13        561.32        702.99        63.42 o                         
  15   5  13       2462.13       2419.81       114.87 o                         
   0   6  13       5721.96       5625.84       108.41 o                         
   1   6  13          9.82         15.92        26.29 o                         
   2   6  13         12.52         36.06        18.08 o                         
   3   6  13       2400.85       2371.35        47.53 o                         
   4   6  13       2412.43       2407.96        50.43 o                         
   5   6  13       5633.08       5526.09        73.46 o                         
   6   6  13       1867.23       1791.67        56.36 o                         
   7   6  13       1623.76       1625.42        51.42 o                         
   8   6  13       5231.17       5260.99       156.04 o                         
   9   6  13         17.11         36.55        34.91 o                         
  10   6  13       3030.57       2964.20        82.12 o                         
  11   6  13       1397.88       1407.71        70.66 o                         
  12   6  13        602.26        594.84        39.90 o                         
  13   6  13       3450.43       3368.22        95.39 o                         
  14   6  13        565.64        634.03        92.51 o                         
  15   6  13       2742.29       2524.58       111.53 o                         
   1   7  13        929.15        936.16        39.48 o                         
   2   7  13       1338.99       1255.70        36.13 o                         
   3   7  13        268.45        335.05        19.35 o                         
   4   7  13        981.62       1020.33        43.58 o                         
   5   7  13          7.63         42.16        30.04 o                         
   6   7  13          0.19        -20.78        20.78 o                         
   7   7  13       3321.43       3375.01        66.75 o                         
   8   7  13         20.65        -14.10        34.24 o                         
   9   7  13       3330.12       3123.07        91.11 o                         
  10   7  13        735.03        652.37        54.82 o                         
  11   7  13        432.97        587.14        55.09 o                         
  12   7  13          1.07         11.27        56.57 o                         
  13   7  13       1412.58       1516.63        81.12 o                         
  14   7  13        518.31        498.07       105.18 o                         
   0   8  13        526.66        620.29        64.32 o                         
   1   8  13        866.80        855.14        42.90 o                         
   2   8  13          1.58          6.85        27.48 o                         
   3   8  13        545.92        652.37        48.78 o                         
   4   8  13       2247.94       2156.47        47.18 o                         
   5   8  13       3435.84       3497.53        84.89 o                         
   6   8  13       3085.38       2989.87        76.35 o                         
   7   8  13       7134.18       7224.87       114.17 o                         
   8   8  13         26.87          2.34        47.10 o                         
   9   8  13        103.72        132.83        45.01 o                         
  10   8  13       3326.84       3189.69       105.41 o                         
  11   8  13       2151.68       2290.72        83.67 o                         
  12   8  13        500.94        297.99        67.30 o                         
  13   8  13       3465.87       3648.61       127.16 o                         
   1   9  13      20871.82      20571.44       241.77 o                         
   2   9  13       6209.80       5913.88       151.10 o                         
   3   9  13       4790.51       4711.36       102.95 o                         
   4   9  13       1047.66       1007.48        44.45 o                         
   5   9  13       4875.71       4997.89       108.44 o                         
   6   9  13       1351.74       1334.32        55.51 o                         
   7   9  13        917.12        991.92        51.97 o                         
   8   9  13        647.81        662.95        43.86 o                         
   9   9  13        144.93        137.91        46.66 o                         
  10   9  13       1527.97       1551.61        95.19 o                         
  11   9  13       1227.95       1174.99        73.45 o                         
  12   9  13        156.49        232.25        69.74 o                         
  13   9  13        367.35        219.65        83.28 o                         
   0  10  13       2393.15       2809.26       141.47 o                         
   1  10  13         84.76         44.13        49.33 o                         
   2  10  13         56.99         85.52        50.22 o                         
   3  10  13       1637.44       1654.08        83.67 o                         
   4  10  13         21.52         76.97        48.61 o                         
   5  10  13       1219.43       1206.46        54.56 o                         
   6  10  13       1444.66       1360.82        73.78 o                         
   7  10  13        225.85        252.53        42.30 o                         
   8  10  13        297.46        272.29        44.37 o                         
   9  10  13        670.62        678.98        53.34 o                         
  10  10  13        119.32        138.63        65.08 o                         
  11  10  13         20.87        -64.26        64.26 o                         
  12  10  13          4.60        -82.25        82.25 o                         
   1  11  13       1152.38       1117.59        61.50 o                         
   2  11  13         68.76        101.10        45.59 o                         
   3  11  13         22.66         43.83        48.26 o                         
   4  11  13         66.20         65.36        57.59 o                         
   5  11  13       1029.56       1077.62        56.44 o                         
   6  11  13          0.86         28.79        62.17 o                         
   7  11  13       2200.99       2198.08        97.77 o                         
   8  11  13         10.00         27.51        40.08 o                         
   9  11  13       1921.77       1834.03        76.66 o                         
  10  11  13        102.86        231.39        58.68 o                         
   0  12  13        300.01        226.97        77.45 o                         
   1  12  13        453.02        351.47        57.53 o                         
   2  12  13        175.11        154.70        55.20 o                         
   3  12  13       1275.74       1217.63        73.67 o                         
   4  12  13        414.61        479.58        63.89 o                         
   5  12  13       1850.52       1778.63        96.57 o                         
   6  12  13        305.89        374.72        64.89 o                         
   7  12  13       1243.81       1256.88        80.43 o                         
   8  12  13          4.55        -26.35        71.06 o                         
   9  12  13         19.69         35.40        85.42 o                         
   1  13  13       7355.15       7110.01       159.01 o                         
   2  13  13        108.72         28.19        66.71 o                         
   3  13  13       3142.88       2891.60       111.28 o                         
   4  13  13        177.41        309.53        72.73 o                         
   5  13  13       4348.11       4384.25       141.47 o                         
   6  13  13        304.82        428.26       111.66 o                         
   7  13  13        906.97        642.41       133.73 o                         
   0  14  13       2153.12       1993.60       152.49 o                         
   1  14  13          0.81        -79.66        79.66 o                         
   2  14  13         93.94         78.23        85.92 o                         
   3  14  13       1042.54        975.44       107.88 o                         
   4  14  13         92.47        186.41       106.89 o                         
   0   0  14     136248.16     130824.02      2236.70 o                         
   1   0  14       6085.91       6152.82       102.21 o                         
   2   0  14      63069.01      61828.39       837.29 o                         
   3   0  14        883.98        785.36        39.35 o                         
   4   0  14      15592.01      15575.21       273.74 o                         
   5   0  14        582.49        618.55        47.36 o                         
   6   0  14       3409.42       3353.21        90.00 o                         
   7   0  14        655.70        752.16        36.47 o                         
   8   0  14         70.19         89.29        25.83 o                         
   9   0  14         68.57         56.16        30.13 o                         
  10   0  14        355.69        338.65        41.87 o                         
  11   0  14       3446.50       3430.57        96.33 o                         
  12   0  14       1287.66       1240.01        70.59 o                         
  13   0  14       3738.93       3620.31       125.54 o                         
  14   0  14       2805.63       2858.98       127.07 o                         
  15   0  14         96.47        132.42        78.98 o                         
  16   0  14       9416.49       9786.15       261.97 o                         
   1   1  14        790.72        845.44        23.53 o                         
   2   1  14       9404.33       9206.32        93.76 o                         
   3   1  14      11975.62      11711.33       121.36 o                         
   4   1  14       2366.75       2183.69        50.99 o                         
   5   1  14          2.52         -8.51        11.71 o                         
   6   1  14       1048.94       1077.33        31.82 o                         
   7   1  14         32.43         54.47        20.29 o                         
   8   1  14          0.89         -0.04        16.01 o                         
   9   1  14        248.21        235.32        22.34 o                         
  10   1  14       1724.93       1688.61        54.73 o                         
  11   1  14        882.70        851.79        40.89 o                         
  12   1  14       1488.89       1436.09        53.11 o                         
  13   1  14        319.40        417.09        43.67 o                         
  14   1  14       4449.06       4430.34       111.43 o                         
  15   1  14         15.70        -69.84        69.84 o                         
  16   1  14       3139.83       3164.30       186.33 o                         
   0   2  14         24.46         14.47        20.58 o                         
   1   2  14        159.37        152.68        14.38 o                         
   2   2  14       2336.88       2440.44        30.71 o                         
   3   2  14         26.01         62.35        11.30 o                         
   4   2  14       4908.88       4806.00        59.23 o                         
   5   2  14        446.33        496.84        22.89 o                         
   6   2  14       1541.39       1427.14        37.82 o                         
   7   2  14       2529.81       2626.08        51.64 o                         
   8   2  14        313.19        286.23        26.70 o                         
   9   2  14         15.39         49.80        17.35 o                         
  10   2  14        459.40        504.59        30.43 o                         
  11   2  14          1.93         -3.22        32.54 o                         
  12   2  14       1061.70       1065.82        47.22 o                         
  13   2  14         26.23         14.05        39.72 o                         
  14   2  14          0.39         83.68        51.58 o                         
  15   2  14         29.62         91.97        56.64 o                         
  16   2  14        525.56        502.52        77.62 o                         
   1   3  14       2984.25       3093.79        44.97 o                         
   2   3  14       4211.24       4054.33        47.08 o                         
   3   3  14        917.78        879.26        24.66 o                         
   4   3  14       4867.75       5203.00        62.59 o                         
   5   3  14         56.01         75.90        17.17 o                         
   6   3  14       2300.05       2327.03        47.42 o                         
   7   3  14          9.11         -3.75        22.37 o                         
   8   3  14        393.56        360.49        28.81 o                         
   9   3  14        291.41        317.16        31.59 o                         
  10   3  14       5341.62       5083.67        86.26 o                         
  11   3  14        770.29        744.90        54.61 o                         
  12   3  14       4041.65       3905.70        97.34 o                         
  13   3  14          1.03         16.20        40.85 o                         
  14   3  14       2719.86       2596.47       100.82 o                         
  15   3  14        201.78         70.75        57.99 o                         
  16   3  14       2684.99       2552.42       229.45 o                         
   0   4  14      32299.28      31626.69       410.07 o                         
   1   4  14        781.17        787.67        30.21 o                         
   2   4  14      20723.96      20640.15       190.05 o                         
   3   4  14       9791.91       9688.82       105.99 o                         
   4   4  14      13835.86      14070.37       129.50 o                         
   5   4  14       2292.09       2294.05        44.74 o                         
   6   4  14       5875.15       5964.68        80.38 o                         
   7   4  14          8.47         25.29        22.36 o                         
   8   4  14        170.86        189.26        28.32 o                         
   9   4  14       1705.49       1816.96        58.32 o                         
  10   4  14        535.87        429.02        45.66 o                         
  11   4  14        735.52        779.12        57.21 o                         
  12   4  14       1034.22       1031.52        46.98 o                         
  13   4  14       1898.67       1837.79        76.73 o                         
  14   4  14       1335.20       1278.47        61.72 o                         
  15   4  14          3.39          1.91        68.03 o                         
   1   5  14       6409.96       6247.39        80.70 o                         
   2   5  14       2430.44       2267.84        42.92 o                         
   3   5  14       2808.23       2662.30        50.36 o                         
   4   5  14         93.00         86.28        18.41 o                         
   5   5  14          2.97          7.00        20.14 o                         
   6   5  14         67.35         62.72        22.36 o                         
   7   5  14       1303.88       1279.79        44.49 o                         
   8   5  14        673.20        614.93        43.05 o                         
   9   5  14       1122.15       1039.12        48.09 o                         
  10   5  14       1369.96       1341.24        58.55 o                         
  11   5  14       1614.25       1477.27        62.41 o                         
  12   5  14         84.19          1.07        57.50 o                         
  13   5  14        164.67        161.75        39.58 o                         
  14   5  14        271.10        213.20        49.67 o                         
  15   5  14        334.83        280.88        80.48 o                         
   0   6  14       1204.33       1282.61        47.81 o                         
   1   6  14       1196.91       1163.20        39.71 o                         
   2   6  14       4058.47       3911.53        64.61 o                         
   3   6  14        126.80        192.01        21.31 o                         
   4   6  14       1131.55       1071.78        40.22 o                         
   5   6  14         14.52         -3.26        23.50 o                         
   6   6  14        135.26        113.18        23.96 o                         
   7   6  14       1848.54       1863.18        58.02 o                         
   8   6  14         26.34          2.48        31.09 o                         
   9   6  14       1058.72       1201.59        48.77 o                         
  10   6  14       1818.84       1806.40        75.03 o                         
  11   6  14          5.75        -22.95        51.94 o                         
  12   6  14        777.85        780.05        64.28 o                         
  13   6  14         38.25         36.54        60.23 o                         
  14   6  14        480.95        469.19        75.23 o                         
   1   7  14       2285.35       2135.70        49.28 o                         
   2   7  14         72.42         82.68        22.13 o                         
   3   7  14        573.53        534.05        33.60 o                         
   4   7  14       2533.42       2593.20        57.04 o                         
   5   7  14        882.56        938.94        58.49 o                         
   6   7  14       4890.11       4765.07        73.84 o                         
   7   7  14        903.13        948.24        43.04 o                         
   8   7  14       2387.57       2376.82        66.65 o                         
   9   7  14        125.04        130.10        38.60 o                         
  10   7  14         82.41         37.97        56.73 o                         
  11   7  14        894.87       1063.99        64.83 o                         
  12   7  14       5353.12       5424.75       149.17 o                         
  13   7  14        185.46        254.94        92.27 o                         
  14   7  14       4239.16       4398.51       174.26 o                         
   0   8  14      11437.23      11747.57       325.10 o                         
   1   8  14        196.51        195.89        36.22 o                         
   2   8  14      10098.94       9873.47       140.61 o                         
   3   8  14         12.36        -21.42        35.31 o                         
   4   8  14       5658.39       5605.23        80.06 o                         
   5   8  14        422.10        372.74        33.55 o                         
   6   8  14       2525.93       2575.38        68.98 o                         
   7   8  14         15.09         13.62        29.02 o                         
   8   8  14       3054.01       3014.01        77.52 o                         
   9   8  14         34.24          0.07        44.85 o                         
  10   8  14       3280.66       3333.94       104.40 o                         
  11   8  14        257.24        254.83        57.82 o                         
  12   8  14       1962.95       1870.60        87.33 o                         
  13   8  14          8.64          8.69        72.12 o                         
   1   9  14         32.90         93.50        36.57 o                         
   2   9  14       2479.32       2258.27        77.75 o                         
   3   9  14       1552.29       1504.25        89.01 o                         
   4   9  14       8816.81       8561.21       151.68 o                         
   5   9  14         77.79        188.84        56.63 o                         
   6   9  14       2565.66       2665.97        72.52 o                         
   7   9  14        134.99        135.27        42.28 o                         
   8   9  14         74.35         94.70        44.37 o                         
   9   9  14        333.45        297.01        43.09 o                         
  10   9  14         10.65         -2.05        53.18 o                         
  11   9  14        156.84        178.49        63.21 o                         
  12   9  14        138.55        127.23        90.12 o                         
   0  10  14       4495.85       3847.49       143.92 o                         
   1  10  14       2799.92       2707.28       100.94 o                         
   2  10  14       6717.56       6810.03       149.46 o                         
   3  10  14       1101.33       1044.74        62.88 o                         
   4  10  14       2315.50       2412.59       110.59 o                         
   5  10  14        156.65        138.59        37.74 o                         
   6  10  14         47.06         94.70        50.45 o                         
   7  10  14       1748.57       1810.19        92.45 o                         
   8  10  14        288.16        167.52        42.17 o                         
   9  10  14        325.36        341.88        50.22 o                         
  10  10  14       1436.63       1434.65        67.46 o                         
  11  10  14        193.09        188.49        70.55 o                         
   1  11  14       1519.40       1468.95        68.82 o                         
   2  11  14        136.22         83.57        47.88 o                         
   3  11  14          2.51         55.31        60.89 o                         
   4  11  14        834.44        887.65        75.06 o                         
   5  11  14        706.30        801.18        71.97 o                         
   6  11  14         19.70        108.75        48.06 o                         
   7  11  14        346.94        402.53        83.83 o                         
   8  11  14         25.64        109.65        51.27 o                         
   9  11  14        197.21        219.17        66.88 o                         
  10  11  14        249.04        248.50        63.66 o                         
   0  12  14        336.37        307.15        82.94 o                         
   1  12  14        131.52         83.77        55.68 o                         
   2  12  14       3168.23       3025.84       100.09 o                         
   3  12  14        865.27        867.89        70.25 o                         
   4  12  14       4947.54       4825.48       132.10 o                         
   5  12  14       1180.77       1215.49        89.43 o                         
   6  12  14       2515.34       2597.52       107.51 o                         
   7  12  14         51.43        -21.06        87.59 o                         
   8  12  14       3925.25       3851.91       183.55 o                         
   1  13  14         59.21         13.19        73.74 o                         
   2  13  14       1634.21       1574.56        89.21 o                         
   3  13  14        959.94       1107.21        81.23 o                         
   4  13  14       1246.86       1212.57       116.98 o                         
   5  13  14         36.45         63.69        82.52 o                         
   6  13  14        649.77        696.61       113.40 o                         
   0  14  14       5956.44       6351.26       328.95 o                         
   1  14  14          1.10        -61.69       114.25 o                         
   2  14  14       6573.97       6328.81       230.85 o                         
   1   1  15      17645.37      17567.29       170.18 o                         
   2   1  15        233.45        271.74        18.76 o                         
   3   1  15      11989.53      11941.20       129.49 o                         
   4   1  15       2249.66       2114.18        49.86 o                         
   5   1  15       5718.40       5830.28        90.17 o                         
   6   1  15       1742.99       1749.24        39.06 o                         
   7   1  15        694.38        693.70        30.21 o                         
   8   1  15        204.51        245.03        24.64 o                         
   9   1  15        110.26        101.71        18.55 o                         
  10   1  15        395.26        412.07        28.17 o                         
  11   1  15       4961.45       5008.69        85.68 o                         
  12   1  15       2064.76       2019.48        62.28 o                         
  13   1  15        133.08        201.72        60.35 o                         
  14   1  15       2340.40       2376.40       105.29 o                         
  15   1  15       1526.23       1546.53        84.79 o                         
   0   2  15      13568.36      13213.82       213.73 o                         
   1   2  15      10215.26       9896.46        92.24 o                         
   2   2  15       8574.73       8621.30        90.85 o                         
   3   2  15       1992.66       2070.60        40.47 o                         
   4   2  15        668.96        705.39        23.32 o                         
   5   2  15         18.03         15.50        15.42 o                         
   6   2  15       1470.36       1321.45        37.23 o                         
   7   2  15       5229.37       4881.26        71.71 o                         
   8   2  15       4635.00       4548.74        74.02 o                         
   9   2  15       1212.98       1236.43        50.56 o                         
  10   2  15       5070.99       4986.61        89.89 o                         
  11   2  15       3036.81       3079.55        62.30 o                         
  12   2  15       1042.14       1077.98        45.23 o                         
  13   2  15        831.37        806.26        48.79 o                         
  14   2  15          3.58        -16.34        46.05 o                         
  15   2  15       2373.75       2441.91        90.02 o                         
   1   3  15      12009.18      11805.43       117.08 o                         
   2   3  15       2798.18       2703.04        35.14 o                         
   3   3  15        173.04        181.53        17.54 o                         
   4   3  15       1630.18       1501.51        33.55 o                         
   5   3  15       4459.28       4564.78        64.56 o                         
   6   3  15         18.35         41.35        21.90 o                         
   7   3  15         45.45         31.38        22.24 o                         
   8   3  15        853.75        933.42        40.06 o                         
   9   3  15         28.61          1.32        28.29 o                         
  10   3  15       1105.04       1044.61        48.08 o                         
  11   3  15       5677.92       5800.75       101.35 o                         
  12   3  15         27.27         14.01        32.38 o                         
  13   3  15        164.99        144.41        39.80 o                         
  14   3  15        850.72        859.44        54.72 o                         
  15   3  15       1044.12       1059.49        78.67 o                         
   0   4  15       7200.79       7388.25       152.42 o                         
   1   4  15       1389.28       1591.92        43.07 o                         
   2   4  15       2357.69       2291.83        37.85 o                         
   3   4  15        373.54        460.17        20.12 o                         
   4   4  15         81.50         71.04        16.49 o                         
   5   4  15        409.22        365.52        23.04 o                         
   6   4  15        168.35        225.60        23.90 o                         
   7   4  15        434.11        435.26        31.92 o                         
   8   4  15        837.60        947.13        41.19 o                         
   9   4  15       2065.05       2155.00        63.39 o                         
  10   4  15        730.73        824.16        45.85 o                         
  11   4  15        647.07        655.27        52.05 o                         
  12   4  15        736.15        744.18        56.88 o                         
  13   4  15       1727.80       1497.93        58.37 o                         
  14   4  15        139.64        132.28        46.54 o                         
  15   4  15        164.87        128.81        75.73 o                         
   1   5  15       8593.44       8573.17       113.18 o                         
   2   5  15       3566.82       3706.58        57.07 o                         
   3   5  15      14053.08      14006.67       141.44 o                         
   4   5  15       8571.41       8741.31       105.33 o                         
   5   5  15       3554.91       3724.18        60.53 o                         
   6   5  15       7853.36       7685.71       101.51 o                         
   7   5  15       3763.32       3732.12        72.08 o                         
   8   5  15       1186.94       1161.62        49.93 o                         
   9   5  15       4745.16       4548.99        86.46 o                         
  10   5  15        739.79        798.01        47.49 o                         
  11   5  15        315.49        310.92        43.92 o                         
  12   5  15       1733.60       1675.76        80.57 o                         
  13   5  15        334.24        255.96        61.97 o                         
  14   5  15        986.84        869.08        79.15 o                         
   0   6  15        374.22        402.67        41.86 o                         
   1   6  15        951.74        968.91        36.48 o                         
   2   6  15          6.54          8.78        21.51 o                         
   3   6  15        227.44        190.77        23.79 o                         
   4   6  15         49.53        125.87        26.88 o                         
   5   6  15        244.16        296.30        29.30 o                         
   6   6  15        649.15        652.16        33.65 o                         
   7   6  15        125.85        152.00        28.72 o                         
   8   6  15       2057.53       2098.35        65.30 o                         
   9   6  15        511.89        549.26        40.75 o                         
  10   6  15        881.79        991.17        51.39 o                         
  11   6  15         95.35        125.35        50.37 o                         
  12   6  15         63.81         66.84        57.26 o                         
  13   6  15        603.85        740.49        72.05 o                         
  14   6  15        141.79        259.20        73.42 o                         
   1   7  15       1032.24       1054.75        39.59 o                         
   2   7  15        720.77        745.62        35.86 o                         
   3   7  15        156.47        147.81        30.19 o                         
   4   7  15       1522.37       1479.62        58.45 o                         
   5   7  15       4082.07       4280.26        78.24 o                         
   6   7  15        741.67        828.50        42.45 o                         
   7   7  15       1082.65       1049.83        40.77 o                         
   8   7  15          0.65         31.33        36.82 o                         
   9   7  15        340.65        329.09        43.94 o                         
  10   7  15        247.43        399.01        47.51 o                         
  11   7  15       3315.27       3404.51        93.37 o                         
  12   7  15        468.31        540.09        67.23 o                         
  13   7  15        144.53        202.05        77.69 o                         
   0   8  15       2145.31       2013.92        93.76 o                         
   1   8  15        483.02        419.89        37.21 o                         
   2   8  15        799.28        770.22        45.70 o                         
   3   8  15       2380.40       2475.45        93.15 o                         
   4   8  15          0.73         30.37        26.65 o                         
   5   8  15       3772.44       3704.87        75.28 o                         
   6   8  15        761.97        731.32        44.47 o                         
   7   8  15         25.99         81.46        38.15 o                         
   8   8  15       1937.44       2029.90        74.79 o                         
   9   8  15        838.46        934.66        51.99 o                         
  10   8  15       2563.59       2723.19       120.37 o                         
  11   8  15        543.57        635.47        56.75 o                         
  12   8  15       2406.64       2451.80        99.54 o                         
  13   8  15       2543.95       2335.68       111.77 o                         
   1   9  15       2994.07       3023.06        79.90 o                         
   2   9  15       2726.75       2678.86        77.00 o                         
   3   9  15      12815.08      12809.04       172.12 o                         
   4   9  15       3481.48       3343.62        99.57 o                         
   5   9  15       2394.29       2316.81        69.27 o                         
   6   9  15       2955.96       2738.66        70.54 o                         
   7   9  15       3106.08       3257.01       136.72 o                         
   8   9  15        344.40        304.72        52.14 o                         
   9   9  15       1545.62       1584.93        66.25 o                         
  10   9  15        606.91        753.39        55.14 o                         
  11   9  15         49.60        112.78        61.02 o                         
  12   9  15       1260.92       1377.10        87.11 o                         
   0  10  15       2202.26       2091.26       118.52 o                         
   1  10  15        675.29        657.89        55.47 o                         
   2  10  15        687.70        658.01        55.77 o                         
   3  10  15         85.13        100.12        43.74 o                         
   4  10  15         12.56         31.21        70.36 o                         
   5  10  15         72.77         58.45        61.63 o                         
   6  10  15          1.08         56.39        49.47 o                         
   7  10  15         65.04        127.45        40.29 o                         
   8  10  15         30.23         92.86        50.91 o                         
   9  10  15        144.50         75.60        49.81 o                         
  10  10  15         19.96         31.14        63.17 o                         
  11  10  15         71.90          3.97        74.29 o                         
   1  11  15        471.69        488.93        55.36 o                         
   2  11  15       2289.10       2195.29        81.54 o                         
   3  11  15         19.25        -38.38        78.33 o                         
   4  11  15       3100.55       3118.99       142.76 o                         
   5  11  15         13.07         40.82        57.95 o                         
   6  11  15        994.10        948.37        75.03 o                         
   7  11  15        117.22         39.16        58.33 o                         
   8  11  15        120.73        161.60        84.20 o                         
   9  11  15       1267.72       1372.93       110.43 o                         
   0  12  15       1756.96       2115.01       126.36 o                         
   1  12  15        109.43         98.24        58.55 o                         
   2  12  15       1464.12       1509.90        77.87 o                         
   3  12  15        360.22        284.59        66.30 o                         
   4  12  15        203.10        288.79        67.57 o                         
   5  12  15        636.44        732.02       107.13 o                         
   6  12  15        483.18        576.38        83.57 o                         
   7  12  15         62.80          1.46        90.39 o                         
   1  13  15       5273.46       5198.01       159.51 o                         
   2  13  15          0.98        -79.95        79.95 o                         
   3  13  15       8690.81       8494.89       198.46 o                         
   4  13  15        100.87        -81.08        81.08 o                         
   5  13  15       1218.40       1325.78       140.65 o                         
   0   0  16      23564.77      22866.93       432.97 o                         
   1   0  16       1041.16       1026.03        47.84 o                         
   2   0  16       3677.19       3915.99        80.73 o                         
   3   0  16         31.61         19.99        25.80 o                         
   4   0  16        370.91        437.43        44.56 o                         
   5   0  16       3032.76       2998.96        97.70 o                         
   6   0  16       1596.73       1596.95        80.56 o                         
   7   0  16      11218.94      11239.12       265.74 o                         
   8   0  16       4172.76       4190.53       141.22 o                         
   9   0  16         36.75         37.48        26.51 o                         
  10   0  16      18506.95      17816.55       289.36 o                         
  11   0  16          5.99        -40.53        40.53 o                         
  12   0  16       7482.56       7460.74       157.06 o                         
  13   0  16        386.72        425.64        63.36 o                         
  14   0  16       1656.26       1757.42       106.39 o                         
  15   0  16       5245.10       4782.78       185.60 o                         
   1   1  16       2140.45       2195.92        40.79 o                         
   2   1  16         68.21         64.68        16.63 o                         
   3   1  16       1261.70       1227.28        39.62 o                         
   4   1  16       2245.71       2469.80        55.72 o                         
   5   1  16          4.86        -14.83        22.66 o                         
   6   1  16         57.56         48.32        26.47 o                         
   7   1  16       3908.72       3905.09        63.26 o                         
   8   1  16         28.49         30.05        33.34 o                         
   9   1  16       5938.96       5787.16        98.23 o                         
  10   1  16        940.91        938.32        45.83 o                         
  11   1  16         47.28         55.01        28.30 o                         
  12   1  16          7.64         83.73        34.03 o                         
  13   1  16        726.14        689.38        48.75 o                         
  14   1  16         13.99          7.94        48.03 o                         
  15   1  16         41.93        160.45        74.58 o                         
   0   2  16        398.62        441.26        37.97 o                         
   1   2  16        114.24        144.75        14.52 o                         
   2   2  16        377.75        373.54        19.18 o                         
   3   2  16       2863.19       2776.34        56.86 o                         
   4   2  16        471.32        456.70        26.96 o                         
   5   2  16        440.05        447.14        21.14 o                         
   6   2  16        136.47        129.28        18.73 o                         
   7   2  16       1200.70       1170.00        38.78 o                         
   8   2  16         57.26         56.50        24.14 o                         
   9   2  16         22.46         17.22        27.06 o                         
  10   2  16          8.53         69.03        32.39 o                         
  11   2  16        280.66        324.57        45.40 o                         
  12   2  16         92.45         55.85        29.06 o                         
  13   2  16        842.79        796.55        45.63 o                         
  14   2  16         96.87         85.45        54.42 o                         
  15   2  16          4.42        -49.36        66.22 o                         
   1   3  16       8284.58       8223.53        91.78 o                         
   2   3  16       1131.26       1009.10        28.37 o                         
   3   3  16        282.73        298.26        21.12 o                         
   4   3  16       2208.96       2296.47        40.44 o                         
   5   3  16        157.00        188.38        20.50 o                         
   6   3  16        537.48        520.80        27.36 o                         
   7   3  16       2302.88       2445.56        53.75 o                         
   8   3  16        336.02        345.50        30.66 o                         
   9   3  16       9024.47       8961.77       117.41 o                         
  10   3  16        823.50        729.26        42.93 o                         
  11   3  16       8280.31       7910.52       119.63 o                         
  12   3  16        149.80        160.02        46.60 o                         
  13   3  16       1877.47       1692.97        93.68 o                         
  14   3  16         80.04         43.06        43.87 o                         
  15   3  16        207.25        264.54        92.58 o                         
   0   4  16      16011.04      15380.15       247.32 o                         
   1   4  16       3933.68       3993.14        64.43 o                         
   2   4  16      10118.52      10164.78       101.96 o                         
   3   4  16       8293.03       8382.89        86.06 o                         
   4   4  16      13942.16      14096.92       140.14 o                         
   5   4  16      10054.87      10016.50       113.59 o                         
   6   4  16      15441.47      15435.44       168.51 o                         
   7   4  16       5948.92       5911.02        90.75 o                         
   8   4  16       7228.58       7251.61       111.41 o                         
   9   4  16       1186.96       1195.74        48.92 o                         
  10   4  16       7346.93       7169.00       113.02 o                         
  11   4  16       1109.50       1053.98        58.51 o                         
  12   4  16       2675.00       2833.87        97.76 o                         
  13   4  16        206.78        234.41        60.05 o                         
  14   4  16        794.90        865.83        69.61 o                         
   1   5  16       4134.98       4098.97        70.01 o                         
   2   5  16       2485.76       2311.86        48.10 o                         
   3   5  16       4243.68       4160.15        65.54 o                         
   4   5  16         53.12         59.25        19.64 o                         
   5   5  16       3489.35       3595.76        60.84 o                         
   6   5  16          0.69         39.91        24.48 o                         
   7   5  16        655.13        613.24        35.11 o                         
   8   5  16       4559.76       4410.71        81.93 o                         
   9   5  16       1073.46       1131.85        48.62 o                         
  10   5  16       6015.43       5947.15       109.49 o                         
  11   5  16         71.03        148.74        46.63 o                         
  12   5  16         25.60         43.58        54.70 o                         
  13   5  16        949.07        857.43        69.58 o                         
  14   5  16        273.62        251.61        66.38 o                         
   0   6  16        469.26        461.18        60.48 o                         
   1   6  16        786.29        695.22        43.82 o                         
   2   6  16        464.09        486.58        30.86 o                         
   3   6  16       2237.55       2179.21        53.71 o                         
   4   6  16         99.29         84.56        29.53 o                         
   5   6  16       7476.33       7412.37       136.46 o                         
   6   6  16         37.85         48.68        24.88 o                         
   7   6  16        816.62        898.28        40.74 o                         
   8   6  16       2979.49       3006.19        74.04 o                         
   9   6  16       2038.59       2253.65        69.21 o                         
  10   6  16        255.02        375.90        46.11 o                         
  11   6  16        393.27        357.98        57.83 o                         
  12   6  16        750.85        767.31        60.88 o                         
  13   6  16       4124.16       3999.78       146.50 o                         
   1   7  16       2829.06       2590.81        60.39 o                         
   2   7  16        659.09        654.14        36.78 o                         
   3   7  16        779.70        871.29        42.87 o                         
   4   7  16        385.49        475.37        33.27 o                         
   5   7  16       5325.91       5142.32        99.27 o                         
   6   7  16       2963.10       2878.85        71.57 o                         
   7   7  16       6627.09       6747.80        91.28 o                         
   8   7  16        397.37        381.36        46.79 o                         
   9   7  16       3646.98       3854.88       120.19 o                         
  10   7  16        540.75        553.47        51.18 o                         
  11   7  16       2921.42       2998.50        93.56 o                         
  12   7  16         52.12         66.25        60.21 o                         
  13   7  16          8.86          3.93        72.21 o                         
   0   8  16       1272.71       1436.09        84.46 o                         
   1   8  16         10.16          3.40        36.74 o                         
   2   8  16       3229.23       3078.78        75.76 o                         
   3   8  16        612.98        526.83        52.35 o                         
   4   8  16       5726.18       5669.98        94.91 o                         
   5   8  16       1701.13       1757.68        52.77 o                         
   6   8  16       5510.05       5338.10       100.55 o                         
   7   8  16        568.19        661.44        48.58 o                         
   8   8  16       4738.83       4883.75       120.50 o                         
   9   8  16        220.27        280.74        44.34 o                         
  10   8  16       2308.88       2540.72        83.93 o                         
  11   8  16         60.53         85.05        54.38 o                         
  12   8  16       1544.78       1575.48       105.58 o                         
   1   9  16        130.92         92.83        37.37 o                         
   2   9  16        455.15        441.45        44.48 o                         
   3   9  16       1533.58       1561.36        64.75 o                         
   4   9  16         27.70        116.52        54.39 o                         
   5   9  16        481.94        528.73        80.72 o                         
   6   9  16         23.27         17.03        33.44 o                         
   7   9  16         25.56         17.47        45.64 o                         
   8   9  16        225.91        224.11        50.73 o                         
   9   9  16        310.62        309.84        57.88 o                         
  10   9  16          6.41         60.86        78.22 o                         
  11   9  16        670.85        611.52        65.95 o                         
   0  10  16        905.04        909.17        88.42 o                         
   1  10  16        241.30        166.25        60.43 o                         
   2  10  16        424.93        443.72        51.66 o                         
   3  10  16       7033.61       6938.58       128.62 o                         
   4  10  16       2555.50       2614.97        93.02 o                         
   5  10  16       4697.58       4729.87       120.30 o                         
   6  10  16       2087.02       2093.29        81.87 o                         
   7  10  16         11.70         27.96        42.26 o                         
   8  10  16       1939.25       2033.91        92.68 o                         
   9  10  16        214.53        261.51        57.77 o                         
  10  10  16         62.98         70.70        70.88 o                         
   1  11  16        365.03        393.73        56.87 o                         
   2  11  16         99.22        142.38        54.55 o                         
   3  11  16        750.69        628.54        64.44 o                         
   4  11  16          2.50        -52.08        65.20 o                         
   5  11  16        985.04        939.01        73.73 o                         
   6  11  16        960.72        965.16        84.18 o                         
   7  11  16        275.07        304.22       100.78 o                         
   8  11  16        135.43         73.24        84.93 o                         
   0  12  16        124.29        117.50        88.79 o                         
   1  12  16        632.54        634.08        68.16 o                         
   2  12  16       3437.59       3353.11       113.92 o                         
   3  12  16        131.19         53.50        67.33 o                         
   4  12  16       4005.19       4013.29       144.68 o                         
   5  12  16         38.48        154.29        86.22 o                         
   6  12  16        771.47        706.02        99.89 o                         
   7  12  16       1032.02       1201.81       138.29 o                         
   1  13  16       2979.46       2971.80       220.16 o                         
   2  13  16         98.37        188.47        83.59 o                         
   3  13  16        792.05        702.69        97.08 o                         
   4  13  16          2.02         37.41       144.55 o                         
   1   1  17        257.07        286.77        20.30 o                         
   2   1  17        134.95        106.35        18.76 o                         
   3   1  17        653.09        632.32        30.87 o                         
   4   1  17        224.09        187.33        28.22 o                         
   5   1  17         31.07         48.83        27.85 o                         
   6   1  17       1833.11       1899.92        59.01 o                         
   7   1  17       4026.90       4156.79        86.47 o                         
   8   1  17       1110.32       1107.00        57.30 o                         
   9   1  17      17990.55      17381.06       217.99 o                         
  10   1  17         41.26         72.85        31.64 o                         
  11   1  17       6803.67       6657.76       113.33 o                         
  12   1  17        337.39        351.36        31.43 o                         
  13   1  17        877.76        808.24        54.69 o                         
  14   1  17        434.83        487.01        51.93 o                         
  15   1  17        195.31        261.96        77.66 o                         
   0   2  17       6773.28       6990.94       120.82 o                         
   1   2  17       1241.37       1223.94        32.89 o                         
   2   2  17        625.53        670.75        30.88 o                         
   3   2  17       3189.45       3176.81        56.39 o                         
   4   2  17       1844.20       1924.17        55.88 o                         
   5   2  17       4805.25       5003.20        85.75 o                         
   6   2  17        704.11        669.69        41.30 o                         
   7   2  17       4014.40       4174.52        70.68 o                         
   8   2  17      10625.91      10592.70       134.87 o                         
   9   2  17         10.74         74.42        31.97 o                         
  10   2  17       1959.79       2020.64        60.35 o                         
  11   2  17         43.46         22.42        37.18 o                         
  12   2  17        900.96        883.66        52.27 o                         
  13   2  17        421.81        344.42        66.62 o                         
  14   2  17       1558.25       1345.38        85.69 o                         
   1   3  17       3509.76       3656.98        66.99 o                         
   2   3  17        837.52        706.45        22.57 o                         
   3   3  17       4082.18       3997.42        53.86 o                         
   4   3  17       1527.63       1434.43        35.11 o                         
   5   3  17        520.26        474.22        24.67 o                         
   6   3  17       2105.88       2183.35        48.40 o                         
   7   3  17       3170.62       3211.57        63.88 o                         
   8   3  17        507.81        541.09        33.86 o                         
   9   3  17       3756.48       3952.09        77.15 o                         
  10   3  17        811.90        800.99        46.31 o                         
  11   3  17       1081.62       1136.40        53.55 o                         
  12   3  17        296.95        255.29        48.08 o                         
  13   3  17       3076.36       2957.33       130.27 o                         
  14   3  17        719.34        762.89        96.14 o                         
   0   4  17        772.41        778.60        44.03 o                         
   1   4  17          3.36         37.27        20.04 o                         
   2   4  17       3941.73       3836.21        49.34 o                         
   3   4  17       3873.75       3792.93        51.41 o                         
   4   4  17          1.02         26.14        18.39 o                         
   5   4  17       5851.65       5737.87        78.85 o                         
   6   4  17       4453.21       4339.72        73.21 o                         
   7   4  17         91.11        127.15        27.50 o                         
   8   4  17       1746.45       1584.05        61.31 o                         
   9   4  17        376.85        419.04        37.63 o                         
  10   4  17       5173.50       5283.21       108.41 o                         
  11   4  17          5.83        102.85        43.75 o                         
  12   4  17        626.37        571.33        55.50 o                         
  13   4  17        127.63         62.22        58.69 o                         
  14   4  17        540.45        650.99        74.02 o                         
   1   5  17        163.75        134.49        28.89 o                         
   2   5  17       1030.93        947.71        34.12 o                         
   3   5  17       2065.91       2022.89        50.65 o                         
   4   5  17       8484.35       8272.13        93.75 o                         
   5   5  17       9926.66      10064.15       119.60 o                         
   6   5  17       2538.45       2473.55        57.84 o                         
   7   5  17      11262.07      11247.45       137.27 o                         
   8   5  17         28.32         71.13        31.07 o                         
   9   5  17       9199.43       9252.37       125.81 o                         
  10   5  17         10.58         38.35        39.93 o                         
  11   5  17       7753.13       7788.03       139.44 o                         
  12   5  17       1456.79       1353.35        70.79 o                         
  13   5  17       3366.34       3033.82       114.05 o                         
   0   6  17       1047.94       1175.09        70.23 o                         
   1   6  17       1020.24       1156.21        43.13 o                         
   2   6  17          9.50         25.72        24.58 o                         
   3   6  17       2121.88       2149.07        52.36 o                         
   4   6  17         28.66         40.06        30.14 o                         
   5   6  17       2105.27       2037.95        63.75 o                         
   6   6  17        230.47        306.20        29.87 o                         
   7   6  17       4775.55       4581.76        81.36 o                         
   8   6  17       2698.17       2877.35        71.46 o                         
   9   6  17       1545.77       1647.68        62.44 o                         
  10   6  17       1360.88       1337.23        61.39 o                         
  11   6  17         36.08        -54.23        54.23 o                         
  12   6  17        600.09        642.41        60.77 o                         
  13   6  17        226.62        238.34        64.66 o                         
   1   7  17       3243.30       3119.85        68.19 o                         
   2   7  17        581.66        604.10        35.41 o                         
   3   7  17        662.13        666.29        39.74 o                         
   4   7  17        811.92        848.79        42.80 o                         
   5   7  17          8.19         -1.32        28.80 o                         
   6   7  17         98.39        141.95        36.78 o                         
   7   7  17       1062.83       1131.97        61.18 o                         
   8   7  17         46.78         27.17        39.16 o                         
   9   7  17        352.43        444.53        46.47 o                         
  10   7  17        811.16        798.64        56.63 o                         
  11   7  17         81.45        220.74        56.85 o                         
  12   7  17         82.92        118.15        60.78 o                         
   0   8  17       1230.73       1245.31        78.17 o                         
   1   8  17         62.40         39.32        31.97 o                         
   2   8  17        131.29        152.23        34.46 o                         
   3   8  17       2771.47       2746.09        74.94 o                         
   4   8  17        139.05        142.16        36.74 o                         
   5   8  17       2804.08       2799.39        73.77 o                         
   6   8  17        985.54       1128.36        50.52 o                         
   7   8  17        381.95        431.48        48.12 o                         
   8   8  17         21.60        106.69        53.26 o                         
   9   8  17        668.60        685.64        49.31 o                         
  10   8  17       2419.75       2308.02        77.14 o                         
  11   8  17         88.37         -3.37        60.25 o                         
   1   9  17          2.98        -37.70        37.70 o                         
   2   9  17        382.54        450.68        45.04 o                         
   3   9  17        542.48        559.37        49.39 o                         
   4   9  17       8685.14       8068.49       224.14 o                         
   5   9  17       9984.47       9934.51       188.47 o                         
   6   9  17        557.33        601.59        46.40 o                         
   7   9  17       8605.55       8591.40       196.07 o                         
   8   9  17         11.80         55.20        54.20 o                         
   9   9  17       2298.75       2259.20        88.16 o                         
  10   9  17        505.45        524.89        67.77 o                         
   0  10  17       2571.86       2557.90       135.19 o                         
   1  10  17          0.53         15.34        46.07 o                         
   2  10  17        336.12        301.72        49.84 o                         
   3  10  17          7.73         84.38        48.70 o                         
   4  10  17        392.50        387.32        67.18 o                         
   5  10  17        129.67        262.45        68.63 o                         
   6  10  17       1229.30       1365.42        90.73 o                         
   7  10  17        228.96        242.12        65.40 o                         
   8  10  17        341.93        255.22        75.55 o                         
   9  10  17         97.75        145.49        59.13 o                         
   1  11  17       1021.53        945.19        74.10 o                         
   2  11  17         18.82        -24.27        53.14 o                         
   3  11  17       1350.70       1293.63        75.30 o                         
   4  11  17        653.05        736.32        83.76 o                         
   5  11  17         10.61        173.44        74.26 o                         
   6  11  17        949.43       1125.12        85.97 o                         
   7  11  17        631.42        503.49        86.56 o                         
   8  11  17        103.61        116.85        92.65 o                         
   0  12  17         23.87         80.46       104.21 o                         
   1  12  17          3.66        -75.68        75.68 o                         
   2  12  17         44.58        148.96        70.84 o                         
   3  12  17        726.62        539.91        81.27 o                         
   4  12  17         97.16         74.36        75.56 o                         
   5  12  17       2455.65       2482.37       134.25 o                         
   1  13  17       1207.21       1037.80       127.01 o                         
   0   0  18       5536.91       6117.84       157.49 o                         
   1   0  18          2.93         -2.22        33.39 o                         
   2   0  18        555.04        552.47        39.10 o                         
   3   0  18         32.40         22.12        34.72 o                         
   4   0  18       1935.54       1842.42        94.37 o                         
   5   0  18        104.80         29.37        41.34 o                         
   6   0  18       5290.75       5529.65       157.58 o                         
   7   0  18        867.84        959.01        81.24 o                         
   8   0  18      36916.04      37676.21       723.64 o                         
   9   0  18       1532.68       1456.20       108.64 o                         
  10   0  18      13475.19      13282.39       298.74 o                         
  11   0  18       3750.88       3682.26       197.23 o                         
  12   0  18       5794.10       5613.24       143.67 o                         
  13   0  18       3109.86       2876.48       206.52 o                         
  14   0  18       2722.91       2731.06       233.08 o                         
   1   1  18       2830.79       2924.29        51.70 o                         
   2   1  18       2018.81       1962.46        48.42 o                         
   3   1  18       4027.04       3901.06        65.92 o                         
   4   1  18         40.45        -22.61        31.95 o                         
   5   1  18       2859.09       2702.81        71.23 o                         
   6   1  18       9243.40       9418.28       146.81 o                         
   7   1  18       2089.58       2070.34        78.22 o                         
   8   1  18       2930.15       2904.62        87.92 o                         
   9   1  18        812.57        851.36        60.39 o                         
  10   1  18        646.61        781.11        46.20 o                         
  11   1  18        558.11        564.32        53.68 o                         
  12   1  18         38.62         52.76        44.20 o                         
  13   1  18       1127.64       1197.04        67.35 o                         
  14   1  18       1307.62       1273.98        88.27 o                         
   0   2  18         29.55         50.27        30.59 o                         
   1   2  18         12.37         13.85        18.25 o                         
   2   2  18       1140.61       1113.31        38.10 o                         
   3   2  18        194.66        184.68        26.06 o                         
   4   2  18         11.93         13.86        25.16 o                         
   5   2  18        477.23        504.38        36.16 o                         
   6   2  18       1012.71       1077.82        51.65 o                         
   7   2  18        167.97        168.26        36.31 o                         
   8   2  18        373.14        339.33        33.88 o                         
   9   2  18         20.25        -36.10        36.63 o                         
  10   2  18       2099.92       1944.85        63.55 o                         
  11   2  18         48.76         23.22        41.82 o                         
  12   2  18        201.29        137.82        48.29 o                         
  13   2  18        191.67        228.61        55.87 o                         
  14   2  18        318.33        354.27        68.17 o                         
   1   3  18       2711.22       2792.22        53.95 o                         
   2   3  18       3884.04       3843.91        57.26 o                         
   3   3  18       1321.62       1348.14        40.74 o                         
   4   3  18       3014.42       3095.03        68.08 o                         
   5   3  18       1059.18       1022.27        31.28 o                         
   6   3  18       2953.87       2795.29        56.57 o                         
   7   3  18       1925.72       1839.41        49.10 o                         
   8   3  18       1612.82       1634.80        60.94 o                         
   9   3  18       2484.85       2417.66        64.12 o                         
  10   3  18         67.16        104.00        35.70 o                         
  11   3  18       1282.26       1507.36        91.63 o                         
  12   3  18        362.55        369.33        50.46 o                         
  13   3  18        548.93        518.27        63.42 o                         
  14   3  18       1427.94       1427.78        84.61 o                         
   0   4  18       2742.90       2673.20        86.90 o                         
   1   4  18         33.82         36.03        17.76 o                         
   2   4  18        459.43        439.02        19.76 o                         
   3   4  18         79.08         85.08        18.34 o                         
   4   4  18       2762.84       2715.57        49.05 o                         
   5   4  18          2.38         59.34        21.68 o                         
   6   4  18       3989.10       4084.57        67.87 o                         
   7   4  18        129.09        195.47        30.51 o                         
   8   4  18      13022.57      13162.83       151.88 o                         
   9   4  18         10.30        -17.01        39.50 o                         
  10   4  18       5659.74       5728.18       101.94 o                         
  11   4  18        132.30        128.55        45.20 o                         
  12   4  18       4938.09       4945.27       155.54 o                         
  13   4  18          2.91         67.56        62.32 o                         
   1   5  18        222.22        262.25        29.41 o                         
   2   5  18        142.91        223.07        22.44 o                         
   3   5  18       2177.16       2174.22        47.17 o                         
   4   5  18       3245.93       3152.32        55.44 o                         
   5   5  18        258.27        304.12        27.73 o                         
   6   5  18       1917.48       1838.77        52.57 o                         
   7   5  18        214.40        231.81        31.78 o                         
   8   5  18       1776.96       1688.27        70.95 o                         
   9   5  18         91.11        126.93        38.02 o                         
  10   5  18        685.13        684.96        56.66 o                         
  11   5  18        144.00        168.65        50.54 o                         
  12   5  18         44.18         81.79        61.86 o                         
  13   5  18        768.29        710.98        71.60 o                         
   0   6  18        920.50       1012.90        66.41 o                         
   1   6  18          7.59         47.54        23.97 o                         
   2   6  18       2978.84       3028.25        63.40 o                         
   3   6  18          6.11         24.32        33.20 o                         
   4   6  18        218.09        225.69        27.35 o                         
   5   6  18          3.80        -28.94        28.94 o                         
   6   6  18       6989.58       7095.56       100.72 o                         
   7   6  18         11.53         57.52        31.30 o                         
   8   6  18       1407.96       1530.59        54.23 o                         
   9   6  18        366.47        395.92        49.00 o                         
  10   6  18       3000.76       3090.72        94.93 o                         
  11   6  18         91.23         68.72        55.08 o                         
  12   6  18       1026.00       1075.67        70.66 o                         
   1   7  18       1561.96       1616.83        53.97 o                         
   2   7  18       1999.73       2049.28        61.50 o                         
   3   7  18       2024.49       1980.40        60.48 o                         
   4   7  18      10867.12      10309.79       122.29 o                         
   5   7  18       1637.07       1635.39        55.98 o                         
   6   7  18       3316.67       3252.13       100.89 o                         
   7   7  18        765.37        889.32        54.43 o                         
   8   7  18       1153.32       1236.80        53.50 o                         
   9   7  18        941.41        861.03        53.72 o                         
  10   7  18          6.69         21.64        52.44 o                         
  11   7  18        197.15        230.48        65.94 o                         
  12   7  18       2538.14       2671.72        92.84 o                         
   0   8  18       2808.56       2718.85       103.06 o                         
   1   8  18        157.69        152.70        35.23 o                         
   2   8  18       1437.76       1438.45        69.17 o                         
   3   8  18         48.01         69.31        31.80 o                         
   4   8  18       1709.47       1585.05        57.68 o                         
   5   8  18       1554.87       1574.20        61.19 o                         
   6   8  18       3467.56       3493.68       112.85 o                         
   7   8  18        610.95        789.89        68.79 o                         
   8   8  18       1763.70       1847.39        81.93 o                         
   9   8  18        148.06        190.91        55.37 o                         
  10   8  18       1469.88       1566.34        79.34 o                         
  11   8  18        174.90        288.39        77.50 o                         
   1   9  18       1155.47       1068.58        55.66 o                         
   2   9  18       1043.99        994.38        54.96 o                         
   3   9  18        183.32        191.55        44.60 o                         
   4   9  18       2007.28       1881.74       110.60 o                         
   5   9  18        491.24        534.73       111.67 o                         
   6   9  18        255.38        279.05        36.87 o                         
   7   9  18       2343.93       2360.18        90.23 o                         
   8   9  18        755.96        949.81        67.06 o                         
   9   9  18       2008.81       1904.36        86.58 o                         
  10   9  18          4.21         93.01        69.93 o                         
   0  10  18         27.89         48.82        69.37 o                         
   1  10  18        134.28        176.24        64.71 o                         
   2  10  18       1952.39       2050.88        80.56 o                         
   3  10  18         53.40         74.25        49.51 o                         
   4  10  18         89.87         79.00        63.08 o                         
   5  10  18         60.08        128.56        59.64 o                         
   6  10  18       6335.31       6374.77       194.13 o                         
   7  10  18         16.02        199.66        82.06 o                         
   8  10  18       1683.96       1683.18       100.05 o                         
   1  11  18       1391.98       1550.48        83.77 o                         
   2  11  18        684.21        722.36        70.26 o                         
   3  11  18       1340.90       1169.66        81.58 o                         
   4  11  18       6286.62       6289.91       259.01 o                         
   5  11  18        910.45        782.98        83.03 o                         
   6  11  18        300.12        134.63        74.80 o                         
   7  11  18        689.21        909.50       102.86 o                         
   0  12  18       4255.22       4415.50       205.91 o                         
   1  12  18         26.02         16.68        70.04 o                         
   2  12  18       1026.40       1184.28        87.58 o                         
   3  12  18        166.36        161.73       106.52 o                         
   4  12  18       1023.11       1049.37        98.96 o                         
   1   1  19         97.16        100.64        30.99 o                         
   2   1  19        835.29        933.72        37.70 o                         
   3   1  19       2267.96       2261.87        53.75 o                         
   4   1  19        188.64        206.56        35.68 o                         
   5   1  19       2999.89       3027.44       123.50 o                         
   6   1  19       3251.80       3115.08        83.17 o                         
   7   1  19       6926.17       6769.70       127.15 o                         
   8   1  19        912.29        894.75        58.21 o                         
   9   1  19       9227.06       8757.36       171.00 o                         
  10   1  19        978.39       1037.56        68.40 o                         
  11   1  19       5907.88       5787.70       139.54 o                         
  12   1  19       1873.82       1818.96        95.08 o                         
  13   1  19       2940.04       3122.23       152.43 o                         
   0   2  19      30636.77      30614.64       406.20 o                         
   1   2  19       2602.28       2539.42        52.63 o                         
   2   2  19       8105.29       8144.89       103.93 o                         
   3   2  19       2959.69       2768.55        63.28 o                         
   4   2  19       3422.09       3400.05        87.58 o                         
   5   2  19       3940.94       3998.55        89.63 o                         
   6   2  19       2245.42       2162.43        67.75 o                         
   7   2  19       7287.98       7186.66       135.51 o                         
   8   2  19        469.69        453.63        48.41 o                         
   9   2  19        137.26        170.18        81.49 o                         
  10   2  19        689.96        584.99        58.70 o                         
  11   2  19         14.24        -41.32        41.32 o                         
  12   2  19        825.15        773.16        56.25 o                         
  13   2  19        134.11        127.65        58.88 o                         
   1   3  19        177.30        249.78        24.13 o                         
   2   3  19       3320.56       3158.86        62.02 o                         
   3   3  19       1303.04       1230.41        40.67 o                         
   4   3  19        504.10        516.10        32.72 o                         
   5   3  19          4.67        -11.01        33.74 o                         
   6   3  19        349.38        314.11        29.86 o                         
   7   3  19       1746.52       1689.15        48.61 o                         
   8   3  19         69.01        100.37        31.05 o                         
   9   3  19       1566.07       1688.07        55.69 o                         
  10   3  19       1119.32       1122.25        50.38 o                         
  11   3  19        485.62        472.76        47.22 o                         
  12   3  19         56.04        141.07        76.67 o                         
  13   3  19       3017.09       2949.01       108.81 o                         
   0   4  19        461.12        574.81        77.18 o                         
   1   4  19        428.54        442.97        41.45 o                         
   2   4  19       2405.57       2376.78        36.10 o                         
   3   4  19        119.77        158.58        17.67 o                         
   4   4  19         88.26        149.53        20.55 o                         
   5   4  19        242.14        265.32        25.78 o                         
   6   4  19        583.43        591.19        34.72 o                         
   7   4  19        475.27        428.83        33.80 o                         
   8   4  19        278.91        301.81        34.05 o                         
   9   4  19        300.21        317.37        40.00 o                         
  10   4  19         23.48         95.38        52.88 o                         
  11   4  19        369.25        252.42        47.78 o                         
  12   4  19        158.67        225.29        57.10 o                         
  13   4  19          3.67         -4.26        66.57 o                         
   1   5  19         98.19         74.77        26.28 o                         
   2   5  19        301.47        328.60        22.86 o                         
   3   5  19        257.06        236.50        23.52 o                         
   4   5  19       1528.21       1530.77        41.40 o                         
   5   5  19       1096.64       1160.21        42.06 o                         
   6   5  19        344.63        368.68        35.56 o                         
   7   5  19       4927.62       4925.45        83.09 o                         
   8   5  19         25.31          5.93        42.77 o                         
   9   5  19       3835.80       3810.49        90.13 o                         
  10   5  19         44.57        -21.09        43.87 o                         
  11   5  19       2155.86       2164.91        78.26 o                         
  12   5  19       1281.83       1317.02       115.55 o                         
   0   6  19       2889.40       2941.29       115.13 o                         
   1   6  19        272.41        226.03        35.66 o                         
   2   6  19       3084.22       3117.59        68.61 o                         
   3   6  19        181.31        238.15        28.71 o                         
   4   6  19       5089.04       4860.73        90.56 o                         
   5   6  19        420.39        477.75        53.34 o                         
   6   6  19       2204.84       2153.12        72.86 o                         
   7   6  19       1967.74       1893.84        61.78 o                         
   8   6  19         22.45        -13.26        36.29 o                         
   9   6  19         61.07         41.14        44.69 o                         
  10   6  19        251.70        350.92        53.11 o                         
  11   6  19        712.53        766.39        91.43 o                         
  12   6  19        331.26        418.99        69.25 o                         
   1   7  19       3620.49       3541.94        74.00 o                         
   2   7  19        218.31        199.38        32.83 o                         
   3   7  19       1699.42       1775.35        57.11 o                         
   4   7  19       1682.65       1704.72        54.45 o                         
   5   7  19         19.52         77.23        34.03 o                         
   6   7  19        108.80         18.66        39.21 o                         
   7   7  19         61.22         74.92        51.53 o                         
   8   7  19         86.97        121.20        48.38 o                         
   9   7  19          7.99         18.77        43.70 o                         
  10   7  19        276.74        328.81        60.98 o                         
  11   7  19          4.40        -57.99        57.99 o                         
   0   8  19       1736.71       1617.77       102.28 o                         
   1   8  19         77.95         58.89        26.60 o                         
   2   8  19       7845.05       7473.18       124.35 o                         
   3   8  19       3604.01       3594.73        85.26 o                         
   4   8  19       2000.53       1900.18        66.25 o                         
   5   8  19       2903.81       2977.99        75.15 o                         
   6   8  19        850.73        843.58        51.24 o                         
   7   8  19        430.92        443.27        55.99 o                         
   8   8  19        100.71        230.75        59.37 o                         
   9   8  19        702.20        788.46        65.19 o                         
  10   8  19       1724.84       1665.64        82.89 o                         
   1   9  19        138.50         86.18        43.39 o                         
   2   9  19        245.89        211.67        46.06 o                         
   3   9  19          2.54         88.12        46.08 o                         
   4   9  19       3407.40       3120.60       109.14 o                         
   5   9  19       5220.81       5008.61       158.96 o                         
   6   9  19          6.62         66.29        50.24 o                         
   7   9  19       4551.54       4683.11       118.25 o                         
   8   9  19        299.24        299.35        67.35 o                         
   9   9  19       1642.87       1818.15        91.90 o                         
   0  10  19        428.48        293.60        76.29 o                         
   1  10  19        163.95         63.59        52.76 o                         
   2  10  19       1967.91       2086.40       107.64 o                         
   3  10  19        816.84        896.27        84.75 o                         
   4  10  19       2178.59       2255.83        97.85 o                         
   5  10  19          4.39        -62.25        62.47 o                         
   6  10  19       1183.84       1216.92        89.45 o                         
   7  10  19          3.79         72.10        81.34 o                         
   1  11  19       3389.04       3067.86       115.78 o                         
   2  11  19        822.93        798.91        80.99 o                         
   3  11  19       1184.94       1348.33        90.73 o                         
   4  11  19        752.86        848.89        91.51 o                         
   5  11  19         37.86        -13.22        76.80 o                         
   0  12  19       1785.08       1693.62       158.23 o                         
   1  12  19        205.54        260.42        81.98 o                         
   2  12  19       2508.17       2218.16       335.60 o                         
   0   0  20      12994.40      12864.05       281.10 o                         
   1   0  20        328.24        288.82        37.70 o                         
   2   0  20       1020.03       1050.62        60.09 o                         
   3   0  20         95.92        108.89        39.97 o                         
   4   0  20         71.82         -9.72        46.96 o                         
   5   0  20       7624.85       7351.20       215.87 o                         
   6   0  20       2255.57       2392.41       113.82 o                         
   7   0  20      11758.03      12112.50       258.07 o                         
   8   0  20       2630.00       2464.60       159.72 o                         
   9   0  20       1340.71       1432.47       122.17 o                         
  10   0  20       3527.94       3704.87       162.64 o                         
  11   0  20       1471.58       1182.03       142.25 o                         
  12   0  20       1614.32       1435.68       189.47 o                         
  13   0  20       2736.16       2861.23       185.95 o                         
   1   1  20      11975.29      12193.49       136.64 o                         
   2   1  20          3.86          2.70        24.07 o                         
   3   1  20         85.00         90.94        28.62 o                         
   4   1  20       1091.19       1098.31        52.62 o                         
   5   1  20       3023.50       2934.65        90.10 o                         
   6   1  20        117.62         41.00        45.04 o                         
   7   1  20        352.81        425.14        55.42 o                         
   8   1  20          8.44         21.17        44.03 o                         
   9   1  20        108.48        196.66        58.37 o                         
  10   1  20         74.59         72.44        53.79 o                         
  11   1  20        652.89        700.36        86.64 o                         
  12   1  20         22.38        131.96        80.92 o                         
  13   1  20          3.16        -45.58        75.75 o                         
   0   2  20       2914.96       3092.07        84.40 o                         
   1   2  20        825.58        808.00        37.61 o                         
   2   2  20        166.58        256.21        28.23 o                         
   3   2  20        134.38        203.03        35.70 o                         
   4   2  20        537.63        577.86        41.89 o                         
   5   2  20       2640.55       2720.59        89.14 o                         
   6   2  20        248.83        220.11        41.37 o                         
   7   2  20        181.40        176.68        64.45 o                         
   8   2  20        217.24        240.07        44.33 o                         
   9   2  20        158.66        121.50        47.28 o                         
  10   2  20         83.32         57.85        53.46 o                         
  11   2  20        107.02         77.99        59.77 o                         
  12   2  20        112.34         91.17        91.69 o                         
  13   2  20        943.21        935.01        94.56 o                         
   1   3  20      23260.02      22936.34       236.65 o                         
   2   3  20          0.87        -37.60        37.60 o                         
   3   3  20       4287.19       4275.32        76.83 o                         
   4   3  20        404.06        355.26        32.39 o                         
   5   3  20       1212.39       1160.76        52.75 o                         
   6   3  20        174.34        120.22        36.72 o                         
   7   3  20         14.05        -37.59        37.59 o                         
   8   3  20        679.68        676.74        53.78 o                         
   9   3  20        724.28        670.33        37.46 o                         
  10   3  20        399.70        487.88        46.63 o                         
  11   3  20          3.31        140.52        46.31 o                         
  12   3  20        142.94        200.79        80.98 o                         
   0   4  20         47.65        110.95        55.31 o                         
   1   4  20       1307.92       1358.81        56.20 o                         
   2   4  20        193.57        228.84        33.62 o                         
   3   4  20       1031.74       1071.20        40.84 o                         
   4   4  20        117.37        142.23        30.42 o                         
   5   4  20       1043.75       1148.81        46.21 o                         
   6   4  20       2217.27       2088.39        52.01 o                         
   7   4  20        887.06        869.76        46.03 o                         
   8   4  20        454.55        383.12        37.73 o                         
   9   4  20       1523.11       1464.91        56.30 o                         
  10   4  20        498.08        537.03        46.60 o                         
  11   4  20       1073.40       1046.95        72.74 o                         
  12   4  20        484.10        448.52        60.15 o                         
   1   5  20       1885.17       1925.08        59.40 o                         
   2   5  20        908.76        859.24        32.41 o                         
   3   5  20        341.37        328.56        25.22 o                         
   4   5  20        135.76        126.16        23.75 o                         
   5   5  20       6750.24       6624.89        87.56 o                         
   6   5  20        104.58        107.16        31.17 o                         
   7   5  20       1126.66       1124.96        46.72 o                         
   8   5  20        629.13        684.68        43.61 o                         
   9   5  20        216.90        220.87        61.84 o                         
  10   5  20        634.02        775.47        55.16 o                         
  11   5  20        995.07       1002.89        63.71 o                         
  12   5  20       1522.48       1421.37        87.14 o                         
   0   6  20        768.29        691.77        65.57 o                         
   1   6  20        170.77        205.42        33.70 o                         
   2   6  20       1431.53       1410.63        47.45 o                         
   3   6  20       3733.21       3640.10        80.58 o                         
   4   6  20        154.59        201.06        30.61 o                         
   5   6  20       3958.93       3954.99        77.25 o                         
   6   6  20        121.93         91.56        38.68 o                         
   7   6  20        104.75         99.91        37.21 o                         
   8   6  20          1.41         34.28        39.61 o                         
   9   6  20        682.20        789.22        54.65 o                         
  10   6  20         71.91         76.64        52.84 o                         
  11   6  20        366.01        475.61        64.73 o                         
   1   7  20      12702.47      12745.48       185.14 o                         
   2   7  20       2163.92       2156.45        62.06 o                         
   3   7  20      14847.33      14854.52       169.17 o                         
   4   7  20        673.77        693.42        41.09 o                         
   5   7  20       1572.96       1600.86        66.04 o                         
   6   7  20        211.28        180.15        48.48 o                         
   7   7  20         99.71        138.08        47.98 o                         
   8   7  20          7.39         45.80        53.78 o                         
   9   7  20        107.70         88.23        60.20 o                         
  10   7  20        242.63         62.98        71.61 o                         
   0   8  20       2378.63       2309.20       156.44 o                         
   1   8  20        118.44         93.70        35.36 o                         
   2   8  20       1129.37       1160.87        49.72 o                         
   3   8  20        942.97        935.72        46.54 o                         
   4   8  20        333.82        229.73        46.46 o                         
   5   8  20        449.81        479.64        45.01 o                         
   6   8  20        234.30        193.58        48.36 o                         
   7   8  20         47.06         34.98        50.45 o                         
   8   8  20        122.90         76.81        69.83 o                         
   9   8  20        262.11        417.87        69.43 o                         
   1   9  20        717.11        729.66        54.20 o                         
   2   9  20         56.13        135.04        71.44 o                         
   3   9  20        410.55        473.33        55.26 o                         
   4   9  20         18.95         60.64        59.65 o                         
   5   9  20        854.93        881.61        79.80 o                         
   6   9  20        154.11        162.49        52.50 o                         
   7   9  20        978.80        992.65       101.82 o                         
   8   9  20         56.13         -5.13        70.01 o                         
   0  10  20        443.64        439.91       103.83 o                         
   1  10  20         40.82        -32.00        72.21 o                         
   2  10  20         80.38          5.60        59.63 o                         
   3  10  20       3464.98       3575.49       118.09 o                         
   4  10  20        732.59        702.99        70.34 o                         
   5  10  20       2031.17       2174.62        97.09 o                         
   6  10  20        496.67        353.81        73.13 o                         
   1  11  20       2848.81       2704.86       117.50 o                         
   2  11  20         68.00         90.72        69.85 o                         
   3  11  20       6475.61       6448.91       168.14 o                         
   4  11  20        140.83         10.87        80.21 o                         
   1   1  21       2626.69       2677.57        58.37 o                         
   2   1  21         40.97         16.71        26.66 o                         
   3   1  21          3.65         -3.87        37.08 o                         
   4   1  21       1837.75       1791.08        67.27 o                         
   5   1  21        245.60        238.60        42.30 o                         
   6   1  21       2610.28       2534.86       107.17 o                         
   7   1  21        308.18        279.74        48.08 o                         
   8   1  21         90.26        118.97        51.46 o                         
   9   1  21        110.37        159.85        66.87 o                         
  10   1  21        167.02        157.23        61.84 o                         
  11   1  21        571.02        460.19        72.79 o                         
  12   1  21       1212.78       1314.16        97.18 o                         
   0   2  21      16954.08      17121.53       251.70 o                         
   1   2  21       2524.99       2547.75        58.28 o                         
   2   2  21      10582.69      10509.84       130.20 o                         
   3   2  21        213.41        228.58        36.14 o                         
   4   2  21       6392.52       6415.82       126.83 o                         
   5   2  21         15.26        -37.67        37.67 o                         
   6   2  21       3868.04       4020.19       130.35 o                         
   7   2  21       2439.34       2407.85        88.85 o                         
   8   2  21        339.28        229.44        52.62 o                         
   9   2  21        579.55        596.93        62.50 o                         
  10   2  21         42.65         56.50        62.41 o                         
  11   2  21        325.86        375.04        72.04 o                         
  12   2  21        571.34        527.12        84.81 o                         
   1   3  21       4202.95       4249.59        90.96 o                         
   2   3  21        195.60        199.62        60.02 o                         
   3   3  21         33.54         53.54        31.16 o                         
   4   3  21        402.26        391.92        40.68 o                         
   5   3  21       1534.60       1383.00        62.68 o                         
   6   3  21          5.78         67.43        44.03 o                         
   7   3  21        266.32        292.60        44.55 o                         
   8   3  21          6.55         64.21        44.87 o                         
   9   3  21         51.07         92.39        54.79 o                         
  10   3  21        169.42        154.82        59.82 o                         
  11   3  21       3036.73       2965.66       118.21 o                         
  12   3  21        240.24        383.93        84.61 o                         
   0   4  21       5621.60       5552.75       165.22 o                         
   1   4  21          2.18         14.50        27.93 o                         
   2   4  21       2356.03       2280.99        58.75 o                         
   3   4  21       3473.00       3343.45        67.58 o                         
   4   4  21         22.81         48.60        31.33 o                         
   5   4  21       2343.42       2158.92        69.47 o                         
   6   4  21        389.71        435.46        48.05 o                         
   7   4  21         43.49         30.22        50.43 o                         
   8   4  21        236.70        266.19        43.24 o                         
   9   4  21       1256.06       1246.50        52.55 o                         
  10   4  21        349.87        344.93        42.72 o                         
  11   4  21         42.20         76.21        69.44 o                         
   1   5  21       3531.65       3497.59       111.56 o                         
   2   5  21       1726.36       1652.70        47.06 o                         
   3   5  21       4554.23       4498.88        65.34 o                         
   4   5  21       3989.96       4045.55        66.25 o                         
   5   5  21        127.78        127.43        26.26 o                         
   6   5  21       1172.71       1214.11        45.07 o                         
   7   5  21        636.68        696.92        66.38 o                         
   8   5  21         36.21         38.19        43.91 o                         
   9   5  21        954.11        923.57        50.87 o                         
  10   5  21       1341.38       1441.34        63.15 o                         
  11   5  21        510.38        548.73        68.51 o                         
   0   6  21      17023.33      16607.95       254.66 o                         
   1   6  21        365.17        289.37        36.25 o                         
   2   6  21      14369.27      14194.55       150.16 o                         
   3   6  21        135.42        125.78        41.95 o                         
   4   6  21       7856.76       7785.67       105.25 o                         
   5   6  21         38.49         58.08        35.77 o                         
   6   6  21       2314.36       2427.45        74.85 o                         
   7   6  21        334.38        299.74        41.40 o                         
   8   6  21        375.55        454.67        45.87 o                         
   9   6  21         72.01        -16.16        56.33 o                         
  10   6  21        106.21         84.39        56.24 o                         
   1   7  21        970.85        957.77        39.73 o                         
   2   7  21        247.75        322.82        40.17 o                         
   3   7  21        609.52        629.89        38.27 o                         
   4   7  21        422.02        445.49        39.31 o                         
   5   7  21        409.32        482.85        42.65 o                         
   6   7  21        198.67        206.92        46.49 o                         
   7   7  21         39.87        -18.04        58.56 o                         
   8   7  21        224.80        413.38        77.72 o                         
   9   7  21         45.94        -32.12        63.98 o                         
   0   8  21       2980.63       3038.86       144.01 o                         
   1   8  21       1030.17        951.35        43.63 o                         
   2   8  21       3168.38       3169.31        73.49 o                         
   3   8  21        135.01        178.19        50.71 o                         
   4   8  21       1089.25       1084.81        55.08 o                         
   5   8  21        827.31        855.22        55.61 o                         
   6   8  21          3.36         -2.13        49.60 o                         
   7   8  21        197.62        208.90        56.78 o                         
   8   8  21        122.26        233.15        64.91 o                         
   1   9  21        235.56        166.49        51.09 o                         
   2   9  21       1202.05       1220.14        74.50 o                         
   3   9  21       3275.84       3236.64       146.95 o                         
   4   9  21       2300.39       2235.03        97.23 o                         
   5   9  21          5.76        116.24        95.28 o                         
   6   9  21        209.48         91.23        65.94 o                         
   7   9  21         80.02        216.40        80.54 o                         
   0  10  21       3153.85       3154.13       171.64 o                         
   1  10  21         55.12         75.75        61.80 o                         
   2  10  21       1459.99       1571.41        81.97 o                         
   3  10  21        272.99        303.60        62.79 o                         
   4  10  21        250.91        267.27        66.92 o                         
   5  10  21         90.95        131.81        71.38 o                         
   0   0  22       4823.75       4534.31       152.49 o                         
   1   0  22        473.57        564.84        48.44 o                         
   2   0  22        140.32        177.59        43.11 o                         
   3   0  22       2198.10       2243.39        95.54 o                         
   4   0  22         10.37         87.62        55.92 o                         
   5   0  22       2327.28       2337.84       169.25 o                         
   6   0  22         44.61        -20.83        93.41 o                         
   7   0  22       1486.48       1607.97       104.84 o                         
   8   0  22       6141.03       6140.41       196.24 o                         
   9   0  22        232.13        382.63        85.42 o                         
  10   0  22       2312.02       2204.80       137.61 o                         
  11   0  22         15.05        -98.86        98.86 o                         
   1   1  22         32.09         77.35        27.44 o                         
   2   1  22       2837.68       3046.42        68.78 o                         
   3   1  22       4535.56       4529.72       118.14 o                         
   4   1  22        572.25        665.35        53.65 o                         
   5   1  22       1926.81       1987.76        84.66 o                         
   6   1  22       2453.98       2265.11       116.60 o                         
   7   1  22       3165.77       2926.33       100.49 o                         
   8   1  22        639.32        712.96        70.71 o                         
   9   1  22        883.65        772.53        76.78 o                         
  10   1  22        229.83        201.10        65.61 o                         
  11   1  22        188.81        190.97        76.61 o                         
   0   2  22       1605.90       1641.45        75.33 o                         
   1   2  22          2.19         46.45        31.78 o                         
   2   2  22         14.99         58.44        30.99 o                         
   3   2  22        146.22        112.01        35.47 o                         
   4   2  22        214.01        214.66        44.10 o                         
   5   2  22         10.34         77.23        43.09 o                         
   6   2  22          7.92        -15.18        64.08 o                         
   7   2  22          0.42         -4.09        58.89 o                         
   8   2  22         11.67         25.50        56.09 o                         
   9   2  22        643.45        615.84        85.85 o                         
  10   2  22        797.13        850.58        76.95 o                         
  11   2  22         85.12         77.80        73.02 o                         
   1   3  22       8084.64       8171.75       110.82 o                         
   2   3  22       4326.58       4303.19        87.79 o                         
   3   3  22       3272.94       3166.45        77.67 o                         
   4   3  22       7566.72       7269.91       123.64 o                         
   5   3  22       2003.55       1900.53        77.24 o                         
   6   3  22       3551.82       3547.56       105.39 o                         
   7   3  22       2811.34       2861.54        97.66 o                         
   8   3  22          6.66        -53.77        57.06 o                         
   9   3  22        938.12        876.39        81.91 o                         
  10   3  22        788.89       1034.88        88.94 o                         
  11   3  22        512.07        427.15        83.38 o                         
   0   4  22       5810.08       5454.44       170.74 o                         
   1   4  22        526.19        550.46        32.92 o                         
   2   4  22       2836.12       2794.44        87.00 o                         
   3   4  22          1.53         43.30        44.10 o                         
   4   4  22       1236.34       1311.92        72.09 o                         
   5   4  22         18.91         51.54        39.22 o                         
   6   4  22         58.31         74.29        43.25 o                         
   7   4  22        572.32        609.32        59.61 o                         
   8   4  22       2194.19       2231.52        95.39 o                         
   9   4  22         34.34        -21.18        56.15 o                         
  10   4  22        400.50        308.71        86.97 o                         
  11   4  22        606.70        511.85       118.49 o                         
   1   5  22         12.55         90.15        52.81 o                         
   2   5  22        142.26        170.47        40.38 o                         
   3   5  22       5866.04       5751.52       101.50 o                         
   4   5  22        735.47        745.99        50.80 o                         
   5   5  22        293.27        339.95        39.84 o                         
   6   5  22         18.30         46.69        34.87 o                         
   7   5  22        365.90        458.10        46.71 o                         
   8   5  22        167.02        201.37        37.05 o                         
   9   5  22       1362.45       1385.72        64.15 o                         
  10   5  22        998.13       1143.92        79.68 o                         
   0   6  22       2024.68       1882.44        76.04 o                         
   1   6  22        482.80        558.40        42.12 o                         
   2   6  22       3574.39       3494.39        65.00 o                         
   3   6  22        131.51        165.73        28.65 o                         
   4   6  22         17.12         43.79        31.06 o                         
   5   6  22        966.09       1019.67        44.93 o                         
   6   6  22       1537.44       1510.31        60.97 o                         
   7   6  22       1305.44       1419.53        61.27 o                         
   8   6  22        280.49        328.58        68.95 o                         
   9   6  22       2011.76       2208.98        98.09 o                         
   1   7  22       5954.71       5700.26        99.10 o                         
   2   7  22        105.07         69.58        30.99 o                         
   3   7  22       2298.17       2252.27        70.14 o                         
   4   7  22        656.98        750.54        45.55 o                         
   5   7  22       3158.11       3201.47        83.99 o                         
   6   7  22        285.69        274.89        49.22 o                         
   7   7  22        340.80        298.97        57.69 o                         
   8   7  22       1508.01       1548.54       117.05 o                         
   0   8  22        992.59       1023.03        82.35 o                         
   1   8  22        235.90        244.58        36.54 o                         
   2   8  22        731.30        731.49        44.04 o                         
   3   8  22        348.02        424.37        42.52 o                         
   4   8  22         36.40         14.66        51.38 o                         
   5   8  22          2.90         11.16        48.49 o                         
   6   8  22       1025.03       1148.17        66.53 o                         
   7   8  22          4.36         66.61        71.55 o                         
   1   9  22          2.10         50.62        55.38 o                         
   2   9  22         11.59        -23.41        70.05 o                         
   3   9  22        340.38        383.50        67.09 o                         
   4   9  22        565.48        577.81        79.24 o                         
   5   9  22          2.08        -50.67        62.50 o                         
   0  10  22       1231.91       1351.76       142.69 o                         
   1  10  22        301.20        247.48        85.15 o                         
   2  10  22       3229.41       3452.26       183.57 o                         
   3  10  22         72.04        505.92       213.26 o                         
   1   1  23         13.70         -0.47        30.93 o                         
   2   1  23       2406.66       2493.78        80.45 o                         
   3   1  23        523.11        501.65        50.52 o                         
   4   1  23        885.58        883.04        57.33 o                         
   5   1  23         18.37         72.27        46.47 o                         
   6   1  23       2800.05       2783.13       101.39 o                         
   7   1  23       1030.15       1192.41       142.55 o                         
   8   1  23        627.09        650.19        66.72 o                         
   9   1  23       2406.88       2339.97       110.56 o                         
  10   1  23         48.82         51.10        68.48 o                         
  11   1  23       2267.48       1987.61       118.91 o                         
   0   2  23         43.71         -6.28        41.20 o                         
   1   2  23        780.56        819.67        42.53 o                         
   2   2  23       5509.25       5511.43       128.76 o                         
   3   2  23       8384.48       7971.65       126.27 o                         
   4   2  23       5566.48       5285.45       115.21 o                         
   5   2  23       6694.99       6551.43       159.39 o                         
   6   2  23       3727.22       3937.04       117.49 o                         
   7   2  23        486.34        477.34        66.82 o                         
   8   2  23      12279.71      12008.11       211.21 o                         
   9   2  23         72.71         90.22        91.66 o                         
  10   2  23       3503.89       3631.62       174.53 o                         
   1   3  23       1312.13       1404.92        65.49 o                         
   2   3  23       2052.72       2170.71        68.43 o                         
   3   3  23        642.36        628.76        46.34 o                         
   4   3  23          2.28        -43.37        43.37 o                         
   5   3  23       2110.17       2157.77        85.25 o                         
   6   3  23       1772.02       1625.55        79.96 o                         
   7   3  23       1717.74       1743.89        95.59 o                         
   8   3  23          3.63        -67.34        67.34 o                         
   9   3  23        145.52        161.94        66.16 o                         
  10   3  23       1230.13       1177.74        89.74 o                         
   0   4  23       1703.40       1714.63       151.65 o                         
   1   4  23        422.55        379.02        46.61 o                         
   2   4  23          0.28         70.25        56.33 o                         
   3   4  23        878.27        919.52        49.85 o                         
   4   4  23        323.31        301.18        61.75 o                         
   5   4  23       1049.15       1317.43       101.51 o                         
   6   4  23       1147.71       1283.02        84.92 o                         
   7   4  23        833.30        859.20        63.54 o                         
   8   4  23        153.78        185.03        65.11 o                         
   9   4  23        257.47        280.96        66.66 o                         
  10   4  23        608.94        582.03        78.76 o                         
   1   5  23       2079.05       2084.23        92.45 o                         
   2   5  23         29.74        105.69        65.13 o                         
   3   5  23        532.53        483.23        43.63 o                         
   4   5  23        573.55        638.68        71.76 o                         
   5   5  23         94.68        107.61        67.36 o                         
   6   5  23        165.96        226.61        50.38 o                         
   7   5  23       1026.54       1198.95        69.15 o                         
   8   5  23        178.28        232.68        66.28 o                         
   9   5  23       1537.44       1600.04        91.71 o                         
   0   6  23       1730.14       1548.02       112.23 o                         
   1   6  23          1.02        -56.40        56.40 o                         
   2   6  23       3527.67       3421.78       110.52 o                         
   3   6  23         13.47         60.00        38.68 o                         
   4   6  23       2940.35       2873.51        76.56 o                         
   5   6  23         11.47        -16.32        43.41 o                         
   6   6  23       1893.43       1768.17        65.32 o                         
   7   6  23        326.66        328.48        63.09 o                         
   8   6  23       3175.40       3438.70       154.32 o                         
   1   7  23        112.26        144.54        38.86 o                         
   2   7  23        779.00        862.93        39.93 o                         
   3   7  23          4.00         21.30        35.82 o                         
   4   7  23        601.81        614.55        51.90 o                         
   5   7  23        526.68        645.22        56.70 o                         
   6   7  23          2.61        101.17        51.56 o                         
   7   7  23          1.35        -67.75        72.34 o                         
   0   8  23          7.85         38.09        48.16 o                         
   1   8  23        640.51        604.35        48.82 o                         
   2   8  23       1042.96       1078.60        53.91 o                         
   3   8  23        649.30        658.83        46.69 o                         
   4   8  23          6.58         53.22        44.95 o                         
   5   8  23        880.11        902.64        66.54 o                         
   6   8  23       1114.76       1243.39        90.46 o                         
   1   9  23       1021.84       1159.09        74.64 o                         
   2   9  23        232.46         70.59        83.07 o                         
   3   9  23        237.46        322.80        94.67 o                         
   0   0  24        889.22        858.03       109.12 o                         
   1   0  24       2932.46       2905.08       100.73 o                         
   2   0  24        588.96        647.32        66.25 o                         
   3   0  24       9110.00       8930.78       273.85 o                         
   4   0  24        128.56        132.06       114.34 o                         
   5   0  24       4830.86       4733.23       169.79 o                         
   6   0  24       2673.24       2736.32       143.15 o                         
   7   0  24       1407.06       1439.17       114.57 o                         
   8   0  24          8.83          1.01        95.37 o                         
   9   0  24        304.05        201.05       102.46 o                         
  10   0  24       1950.23       1761.25       194.53 o                         
   1   1  24          4.59         14.42        36.34 o                         
   2   1  24         83.98        127.15        48.73 o                         
   3   1  24       1160.55       1202.71        89.06 o                         
   4   1  24       3002.96       3025.07        96.89 o                         
   5   1  24       2453.02       2484.23       106.19 o                         
   6   1  24         80.01        112.73        56.61 o                         
   7   1  24       4203.77       3965.06       125.07 o                         
   8   1  24         22.93        -35.86       111.08 o                         
   9   1  24       3582.88       3535.68       168.62 o                         
  10   1  24        787.10        925.53        90.97 o                         
   0   2  24        408.65        442.68        73.82 o                         
   1   2  24          0.45         87.64        35.73 o                         
   2   2  24         24.59         50.31        40.02 o                         
   3   2  24        115.05        165.58        43.51 o                         
   4   2  24        188.64        134.24        78.27 o                         
   5   2  24        649.38        732.39        88.53 o                         
   6   2  24       1227.71       1308.52        77.61 o                         
   7   2  24        942.85       1066.55        87.62 o                         
   8   2  24         13.70         85.82       116.18 o                         
   9   2  24        194.76        151.08        74.43 o                         
   1   3  24          0.08         37.78        36.31 o                         
   2   3  24        351.11        441.53        47.51 o                         
   3   3  24        360.55        408.20        52.97 o                         
   4   3  24       1887.19       1783.25        79.61 o                         
   5   3  24       2746.80       2809.32        96.08 o                         
   6   3  24        465.63        324.06        92.37 o                         
   7   3  24       5650.92       5580.46       150.00 o                         
   8   3  24         15.84        209.38        95.68 o                         
   9   3  24       5089.25       5216.88       173.67 o                         
   0   4  24        559.70        582.84        53.97 o                         
   1   4  24         73.81         32.90        41.20 o                         
   2   4  24        935.23        993.79        57.84 o                         
   3   4  24        935.22       1003.87        64.39 o                         
   4   4  24         80.79         45.85        49.60 o                         
   5   4  24       2153.00       2231.71       112.09 o                         
   6   4  24       2821.06       2748.52       110.49 o                         
   7   4  24        622.95        752.86        74.24 o                         
   8   4  24        737.68        858.89        84.16 o                         
   9   4  24          3.54         83.90        95.66 o                         
   1   5  24         52.45        156.27        61.72 o                         
   2   5  24        421.12        449.85        50.31 o                         
   3   5  24        274.50        275.55        73.79 o                         
   4   5  24        612.54        699.07        65.97 o                         
   5   5  24        666.72        702.72        67.87 o                         
   6   5  24        436.87        444.13        72.29 o                         
   7   5  24       1900.72       1950.64       133.42 o                         
   8   5  24          5.26        -78.59        94.67 o                         
   0   6  24        716.34        705.79       109.96 o                         
   1   6  24         21.46        107.55        72.26 o                         
   2   6  24        999.75        971.54        66.53 o                         
   3   6  24       1114.53       1192.39        81.74 o                         
   4   6  24        376.88        378.24        55.36 o                         
   5   6  24       2694.43       2742.31       126.97 o                         
   6   6  24        131.79        139.61        71.84 o                         
   7   6  24       1442.56       1632.58       145.61 o                         
   1   7  24         60.01         56.25        69.65 o                         
   2   7  24        338.80        373.61        49.18 o                         
   3   7  24        199.75        194.17        42.56 o                         
   4   7  24        522.69        632.65        79.63 o                         
   5   7  24        809.41        915.43        75.04 o                         
   6   7  24        940.64        692.77       113.86 o                         
   0   8  24          0.31        159.82       101.65 o                         
   1   8  24         27.82        -67.53        67.53 o                         
   2   8  24         72.10        187.16        80.73 o                         
   3   8  24         86.26        -14.48       102.19 o                         
   4   8  24        346.35        326.38       122.64 o                         
   1   1  25        488.52        516.46        45.26 o                         
   2   1  25         86.49         66.53        40.47 o                         
   3   1  25        824.39        899.23        76.75 o                         
   4   1  25       6566.14       6516.64       185.78 o                         
   5   1  25       1086.22       1200.07        73.18 o                         
   6   1  25       3476.27       3246.50       115.10 o                         
   7   1  25          4.37         23.38        69.44 o                         
   8   1  25        261.60        327.51        79.13 o                         
   0   2  25        202.41        314.60        62.89 o                         
   1   2  25        878.37        853.06        48.76 o                         
   2   2  25          1.60         30.61        44.71 o                         
   3   2  25          0.57         45.04        49.43 o                         
   4   2  25       2274.54       2258.53       103.09 o                         
   5   2  25        457.50        503.79        79.49 o                         
   6   2  25       6249.68       6325.70       159.76 o                         
   7   2  25         33.28        -39.54        70.87 o                         
   8   2  25       2776.70       2781.97       135.24 o                         
   1   3  25       1343.85       1401.19        84.28 o                         
   2   3  25         34.10         16.65        47.40 o                         
   3   3  25          2.15        -47.52        47.52 o                         
   4   3  25       3433.30       3082.10       103.36 o                         
   5   3  25       2330.61       2300.37       110.52 o                         
   6   3  25         62.02        145.53        70.83 o                         
   7   3  25       1066.91       1065.01        84.46 o                         
   8   3  25        369.96        444.56       122.88 o                         
   0   4  25       4243.90       4183.00       129.71 o                         
   1   4  25         32.79        106.76        68.48 o                         
   2   4  25         36.73        150.51        55.23 o                         
   3   4  25        521.35        531.23        61.32 o                         
   4   4  25        238.52        261.77        63.57 o                         
   5   4  25        949.83        932.32        73.91 o                         
   6   4  25          2.51        104.09        67.00 o                         
   7   4  25        165.54        265.98        75.23 o                         
   1   5  25       2693.53       2647.64       168.72 o                         
   2   5  25       1175.46       1326.25        82.65 o                         
   3   5  25       2652.50       2869.48       103.95 o                         
   4   5  25       3018.35       2951.25       135.76 o                         
   5   5  25        423.94        475.85       112.32 o                         
   6   5  25       3308.47       3308.56       151.35 o                         
   0   6  25          3.89        -11.67       133.04 o                         
   1   6  25          4.06        -38.06        90.39 o                         
   2   6  25         19.46        -52.08        52.08 o                         
   3   6  25         39.68        100.57        77.46 o                         
   4   6  25       1180.57       1141.75        69.78 o                         
   5   6  25        215.54        332.67        95.36 o                         
   1   7  25        553.12        650.93        88.38 o                         
   2   7  25        109.19        157.25        81.44 o                         
   3   7  25         72.63        131.59       101.23 o                         
   0   0  26        298.26        497.89        91.83 o                         
   1   0  26        524.62        551.88       110.32 o                         
   2   0  26       4943.82       5055.36       195.07 o                         
   3   0  26       1463.13       1636.24       206.69 o                         
   4   0  26       6083.71       5826.44       200.91 o                         
   5   0  26       4331.51       4244.01       181.98 o                         
   6   0  26        156.00        167.55       111.16 o                         
   7   0  26        684.98        588.86       132.68 o                         
   1   1  26        317.18        391.61        47.52 o                         
   2   1  26        830.09        830.24        56.56 o                         
   3   1  26         21.69         75.96        57.93 o                         
   4   1  26       2294.59       2355.03       123.08 o                         
   5   1  26       4261.03       4135.84       215.04 o                         
   6   1  26        132.06        133.12        74.95 o                         
   7   1  26       1281.65       1410.53       126.07 o                         
   0   2  26       2822.56       2682.23       133.98 o                         
   1   2  26          0.58         14.37        77.57 o                         
   2   2  26        802.98        829.90        58.48 o                         
   3   2  26        314.25        259.00        65.42 o                         
   4   2  26         26.93        -37.49        87.10 o                         
   5   2  26          4.86        -36.97        67.44 o                         
   6   2  26        237.45        257.41        74.48 o                         
   7   2  26        508.12        549.47        89.82 o                         
   1   3  26        187.74        273.54        57.12 o                         
   2   3  26        946.55        913.27        69.09 o                         
   3   3  26         53.30         58.23        54.15 o                         
   4   3  26        672.05        689.24        73.62 o                         
   5   3  26       2116.35       1999.83       107.61 o                         
   6   3  26        363.03        207.28        72.81 o                         
   0   4  26       4647.07       4342.56       156.85 o                         
   1   4  26         98.14         13.28        77.89 o                         
   2   4  26       5619.74       5902.82       140.60 o                         
   3   4  26        582.71        576.38        69.62 o                         
   4   4  26       2085.82       2243.85       122.54 o                         
   5   4  26        642.47        859.11        81.87 o                         
   6   4  26          8.70         62.15        73.86 o                         
   1   5  26        801.72        901.33        97.10 o                         
   2   5  26        430.19        448.04        87.72 o                         
   3   5  26         26.57         40.32        63.22 o                         
   4   5  26          2.99         25.40        73.58 o                         
   5   5  26       2666.02       2559.50       154.51 o                         
   0   6  26       2042.94       2013.60       159.50 o                         
   1   6  26       1698.97       1787.43       155.84 o                         
   2   6  26        726.73        862.69        96.19 o                         
   3   6  26        564.64        495.59        92.06 o                         
   1   1  27       6445.43       6267.35       127.44 o                         
   2   1  27         50.00         13.97        77.00 o                         
   3   1  27       7924.65       8050.18       291.49 o                         
   4   1  27         18.97         38.42        73.05 o                         
   5   1  27        154.07        268.25        79.41 o                         
   0   2  27        462.44        695.79        85.76 o                         
   1   2  27         42.97        108.88        59.70 o                         
   2   2  27        744.66        780.11        95.67 o                         
   3   2  27       1977.21       2100.94       102.47 o                         
   4   2  27       1726.19       1790.65        99.53 o                         
   5   2  27       2061.32       2179.81       109.01 o                         
   1   3  27       1066.76       1086.60        75.67 o                         
   2   3  27          1.02         41.11        63.95 o                         
   3   3  27       2942.70       2847.62       114.71 o                         
   4   3  27         15.88         13.09       101.75 o                         
   0   4  27         69.81        293.60       254.51 o                         
   1   4  27       1641.09       1769.39       177.46 o                         
   2   4  27         39.80         67.48        92.79 o                         
   3   4  27        435.10        659.54        92.82 o                         
   1   5  27       6388.84       6616.20       209.90 o                         
   0   0  28       3648.69       3621.66       256.94 o                         
   1   0  28        492.89        317.06       103.77 o                         
   2   0  28       7990.55       8144.79       457.94 o                         
   3   0  28        299.00        355.22       121.42 o                         
   1   1  28        576.48        537.59        82.47 o                         
   2   1  28         87.62         18.65       110.65 o                         
   3   1  28       2461.61       2584.64       132.92 o                         
   0   2  28        806.17        683.01        96.97 o                         
   1   2  28        118.97         17.75        63.52 o                         
   2   2  28        459.23        461.96        84.29 o                         
                                                                                
